# Supplementary material for: Functional dissection of H3K4 methyltransferases reveals distinct catalytic and non-catalytic roles in C. elegans development
Source: Development. 2025 Nov 3;152(21):dev204924. doi: 10.1242/dev.204924 (PMC12633793; doi:10.1242/dev.204924)
Supplement: Table S1. ChIP in all mutant [file develop-152-204924-TableS1.xlsx]

## Sheet: H3K4me3
gene	name	n2_me3_1	n2_me3_2	set_2_1_me3	set_2_2_me3	set_16_1_me3	set_16_2_me3	set2_set16_me3_1	set2_set16_me3_2	lfc_K4me3_set_2	lfc_K4me3_set_16	lfc_K4me3_set2_set16
2L52.1	WBGene00007063	0.5595	0.5184	-0.08292	-0.1306	-0.276	-0.1615	0.006966	-0.01487	-0.64571	-0.7577	-0.542902
aagr-2	WBGene00019895	0.2813	0.04111	0.1364	0.1012	-0.1016	0.1417	0.01274	-0.00261	-0.042405	-0.141155	-0.15614
aagr-3	WBGene00009583	2.812	2.612	0.8449	0.8785	1.745	2.211	0.1843	0.2481	-1.8503	-0.734	-2.4958
aak-1	WBGene00019801	0.2118	0.07036	-0.1891	0.00878	0.1646	0.3303	-0.07477	-0.1365	-0.23124	0.10637	-0.246715
aakb-1	WBGene00010115	0.1955	0.02374	-0.2273	-0.1743	-0.2844	0.04995	-0.3389	-0.5054	-0.31042	-0.226845	-0.53177
aakb-2	WBGene00012928	2.278	2.297	0.9776	1.009	1.407	1.68	0.8404	0.601	-1.2942	-0.744	-1.5668
aakg-1	WBGene00013732	0.2128	0.1145	-0.2226	-0.1517	-0.2303	-0.1346	-0.07264	-0.1782	-0.3508	-0.3461	-0.28907
aakg-2	WBGene00020633	0.5485	0.6076	-0.1043	-0.08542	0.04915	0.1183	0.1267	-0.002925	-0.67291	-0.494325	-0.516162
aakg-3	WBGene00021527	0.6949	0.6644	0.1306	0.3357	0.1279	0.1318	0.07144	0.02098	-0.4465	-0.5498	-0.63344
aap-1	WBGene00000001	0.7817	0.896	-0.3469	-0.2571	0.3149	0.5688	-0.1397	-0.3723	-1.14085	-0.397	-1.09485
aars-1	WBGene00000196	2.257	2.213	0.7176	0.7242	1.245	1.588	0.1171	-0.02669	-1.5141	-0.8185	-2.1898
aars-2	WBGene00000197	0.992	0.902	0.5433	0.5919	0.5169	0.7906	0.3725	0.1847	-0.3794	-0.29325	-0.6684
aat-1	WBGene00000002	0.1357	0.2114	0.3236	0.3582	0.2214	0.2198	0.1024	0.1118	0.16735	0.04705	-0.06645
aat-2	WBGene00000003	0.599	0.6333	0.03564	0.09165	0.1017	0.1674	-0.1173	-0.03845	-0.552505	-0.4816	-0.694025
aat-4	WBGene00000005	0.2495	0.1447	0.3171	0.461	0.1765	0.2313	-0.03547	-0.01733	0.19195	0.0068	-0.2235
abce-1	WBGene00012714	2.544	2.399	0.9577	0.8416	1.648	2.091	0.3477	0.4434	-1.57185	-0.602	-2.07595
abcf-1	WBGene00006512	2.872	2.713	1.544	1.533	1.816	2.107	0.8194	0.8562	-1.254	-0.831	-1.9547
abcf-2	WBGene00012097	2.931	2.692	1.786	1.834	1.898	2.245	1.276	1.169	-1.0015	-0.74	-1.589
abcf-3	WBGene00018339	2.578	2.358	0.9814	0.9134	1.384	1.87	0.3966	0.355	-1.5206	-0.841	-2.0922
abhd-11.2	WBGene00011029	0.3334	0.5274	0.1383	0.1733	-0.1422	-0.03393	-0.2024	-0.3117	-0.2746	-0.518465	-0.68745
abhd-12	WBGene00022393	2.665	2.528	0.8767	0.9904	1.662	1.973	0.5342	0.6086	-1.66295	-0.779	-2.0251
abhd-5.1	WBGene00016506	0.06635	0.07404	-0.1497	0.003164	-0.3015	-0.3262	0.06317	0.093	-0.143463	-0.384045	0.00789
abi-1	WBGene00015146	1.979	2.017	0.5679	0.672	1.305	1.568	0.5017	0.3154	-1.37805	-0.5615	-1.58945
abl-1	WBGene00000018	0.181	0.1641	-0.3115	-0.2038	0.02032	-0.06532	-0.155	-0.2063	-0.4302	-0.19505	-0.3532
abtm-1	WBGene00022281	2.247	2	1.193	1.302	1.499	1.798	0.4079	0.3779	-0.876	-0.475	-1.7306
abts-1	WBGene00009920	0.8608	0.7085	-0.2337	-0.1539	0.1517	0.1935	-0.06698	-0.3191	-0.97845	-0.61205	-0.97769
abts-4	WBGene00019844	0.2781	0.07643	0.2997	0.133	-0.082	0.2314	-0.3551	-0.1917	0.039085	-0.102565	-0.450665
abu-13	WBGene00004133	1.664	1.56	0.2634	0.3427	1.06	1.35	0.163	0.1273	-1.30895	-0.407	-1.46685
AC8.10	WBGene00043988	2.095	1.794	0.9716	1.16	1.209	1.591	0.416	0.4581	-0.8787	-0.5445	-1.50745
AC8.12	WBGene00043990	1.998	1.753	0.9618	1.111	1.074	1.489	0.4592	0.3628	-0.8391	-0.594	-1.4645
AC8.3	WBGene00007075	2.097	1.781	0.972	1.152	1.203	1.58	0.4145	0.4559	-0.877	-0.5475	-1.5038
AC8.7	WBGene00007079	1.999	1.729	0.9647	1.119	1.07	1.487	0.4584	0.3539	-0.82215	-0.5855	-1.45785
acaa-2	WBGene00009952	0.7813	0.8873	1.073	1.119	0.3627	0.5259	0.3859	0.4917	0.2617	-0.39	-0.3955
acbp-4	WBGene00018949	1.755	1.761	0.8122	0.9198	0.7066	0.829	0.605	0.5476	-0.892	-0.9902	-1.1817
acbp-5	WBGene00011731	0.7498	0.9729	0.172	0.03966	0.4509	0.5553	-0.00895	0.03342	-0.75552	-0.35825	-0.849115
acbp-6	WBGene00012457	0.1722	0.1598	0.1666	0.2087	-0.04231	0.2285	0.0174	-0.0145	0.02165	-0.072905	-0.16455
acc-4	WBGene00012099	0.2096	0.1573	0.1375	-0.1079	-0.04731	0.2737	0.03708	-0.02445	-0.16865	-0.070255	-0.177135
acdh-1	WBGene00016943	0.3936	0.4171	0.01428	0.0709	-0.001741	0.0337	-0.1426	-0.01814	-0.36276	-0.389371	-0.48572
acdh-10	WBGene00020366	1.39	1.397	0.9985	1.091	0.365	0.3653	0.6899	0.567	-0.34875	-1.02835	-0.76505
acdh-12	WBGene00017125	1.666	1.545	0.266	0.4448	0.6322	0.8012	0.1037	-0.1627	-1.2501	-0.8888	-1.635
acdh-13	WBGene00001566	2.187	2.104	1.147	1.096	0.8118	1.02	1.124	0.9164	-1.024	-1.2296	-1.1253
acdh-3	WBGene00019433	0.7004	0.835	0.5308	0.4184	0.6316	0.7734	0.2116	0.2703	-0.2931	-0.0652	-0.52675
acdh-5	WBGene00016491	0.4567	0.3992	0.2244	0.1335	0.04059	0.04085	0.02702	0.2556	-0.249	-0.38723	-0.28664
acdh-7	WBGene00020812	0.4941	0.3488	-0.08372	0.1043	-0.2572	-0.01565	0.09395	0.1538	-0.41116	-0.557875	-0.297575
acer-1	WBGene00016630	1.993	1.934	0.7322	0.7741	1.168	1.431	0.4559	0.3874	-1.21035	-0.664	-1.54185
acin-1	WBGene00016601	2.611	2.383	1.153	1.29	1.551	1.948	0.5364	0.3349	-1.2755	-0.7475	-2.06135
acl-1	WBGene00010339	1.606	1.536	0.5619	0.7798	1.068	1.448	0.1773	0.07194	-0.90015	-0.313	-1.44638
acl-11	WBGene00017888	0.3768	0.5091	-0.1569	-0.2497	0.1584	0.05952	-0.04767	-0.2223	-0.64625	-0.33399	-0.577935
acl-12	WBGene00015295	0.4159	0.4317	0.1117	0.1658	0.0276	0.05121	-0.002826	0.08577	-0.28505	-0.384395	-0.382328
acl-13	WBGene00008581	0.5876	0.4327	0.1005	0.2107	0.6319	0.5196	0.3091	0.05611	-0.35455	0.0656	-0.327545
acl-14	WBGene00019465	1.276	1.134	0.4238	0.558	0.5772	0.9078	0.0351	0.01082	-0.7141	-0.4625	-1.18204
acl-2	WBGene00011543	1.932	1.914	0.4851	0.4665	1.067	1.272	0.09292	-0.1273	-1.4472	-0.7535	-1.94019
acl-3	WBGene00006491	2.676	2.48	1.169	1.412	1.519	1.904	0.4447	0.5811	-1.2875	-0.8665	-2.0651
acl-4	WBGene00018657	1.516	1.543	-0.02865	0.08065	0.4498	0.6164	-0.09715	-0.04428	-1.5035	-0.9964	-1.60021
acl-5	WBGene00011106	0.316	0.1831	-0.1466	-0.1699	-0.006487	-0.0293	-0.2191	-0.1129	-0.4078	-0.267444	-0.41555
acl-6	WBGene00017261	1.2	1.16	0.5557	0.5007	0.6313	0.8618	0.3994	0.2587	-0.6518	-0.43345	-0.85095
acl-7	WBGene00012911	0.04063	0.08014	0.1164	0.152	-0.1707	-0.148	-0.1284	-0.2056	0.073815	-0.219735	-0.227385
acl-8	WBGene00020264	1.375	0.9842	0.4223	0.4821	0.6754	1.013	-0.05522	0.06939	-0.7274	-0.3354	-1.17251
acly-1	WBGene00016995	1.319	1.349	0.5086	0.5159	0.385	0.6616	0.1455	0.0629	-0.82175	-0.8107	-1.2298
acly-2	WBGene00007150	1.242	1.031	0.429	0.4824	0.6163	0.7415	0.2136	0.2162	-0.6808	-0.4576	-0.9216
aco-1	WBGene00000040	1.211	1.03	0.3014	0.2235	0.4867	0.6548	0.1207	0.1352	-0.85805	-0.54975	-0.99255
aco-2	WBGene00000041	3.365	3.059	2.217	2.406	1.947	2.336	1.769	1.644	-0.9005	-1.0705	-1.5055
acox-1.1	WBGene00008564	0.8494	0.5442	0.1257	0.1978	0.3588	0.2106	-0.2267	-0.1756	-0.53505	-0.4121	-0.89795
acox-1.2	WBGene00008565	0.2121	0.416	0.4333	0.5706	0.1703	0.03205	0.1463	0.1529	0.1879	-0.212875	-0.16445
acox-1.3	WBGene00008566	0.1742	0.01614	0.2535	0.4229	0.2094	0.1375	0.1692	-0.1441	0.24303	0.07828	-0.08262
acox-1.4	WBGene00008567	0.4372	0.1749	0.3839	0.5147	0.182	0.1574	0.02226	-0.1008	0.14325	-0.13635	-0.34532
acp-6	WBGene00022245	0.3161	0.4439	0.3777	0.5331	0.1283	0.1848	0.1303	0.01049	0.0754	-0.22345	-0.309605
acr-11	WBGene00000050	0.4829	0.4372	0.1882	0.06571	0.1723	0.316	0.04253	0.03025	-0.333095	-0.2159	-0.42366
acr-15	WBGene00000054	0.1274	0.08003	0.3165	0.5588	0.3056	0.3097	0.207	0.09396	0.333935	0.203935	0.046765
acr-6	WBGene00000045	0.2667	0.2537	0.4358	0.4221	0.05934	0.1754	0.1562	0.0241	0.16875	-0.14283	-0.17005
acs-1	WBGene00018488	0.03669	0.2616	0.1593	0.205	0.08295	-0.1986	-0.05453	0.1124	0.033005	-0.20697	-0.12021
acs-11	WBGene00018269	0.8437	1.06	0.06155	0.1577	0.2915	0.544	-0.06758	0.1199	-0.842225	-0.5341	-0.92569
acs-12	WBGene00009106	0.3698	0.03438	0.07941	-0.0222	0.08959	0.1592	-0.2707	-0.1939	-0.173485	-0.077695	-0.43439
acs-14	WBGene00008669	1.131	1.11	0.4866	0.6452	0.5215	0.5488	0.0756	0.1255	-0.5546	-0.58535	-1.01995
acs-19	WBGene00007969	2.635	2.433	1.028	0.9684	1.759	2.065	0.1754	0.3824	-1.5358	-0.622	-2.2551
acs-20	WBGene00009218	0.4235	0.2405	0.6043	0.7018	0.4743	0.5683	0.1785	0.05735	0.32105	0.1893	-0.214075
acs-21	WBGene00016849	0.8233	0.7184	-0.4229	-0.3299	0.4723	0.5815	-0.1169	-0.301	-1.14725	-0.24395	-0.9798
acs-4	WBGene00018152	2.178	2.071	0.6207	0.4788	0.9976	1.4	0.2803	0.03964	-1.57475	-0.9257	-1.96453
acs-5	WBGene00013575	0.963	0.9072	-0.04532	-0.03311	0.4466	0.8507	-0.307	-0.2977	-0.974315	-0.28645	-1.23745
act-1	WBGene00000063	2.649	2.538	1.27	1.434	1.59	1.92	0.8465	0.7036	-1.2415	-0.8385	-1.81845
act-2	WBGene00000064	2.648	2.537	1.269	1.433	1.59	1.92	0.8454	0.7026	-1.2415	-0.8375	-1.8185
act-3	WBGene00000065	1.364	1.392	0.4688	0.5116	0.4895	0.7907	0.1077	0.08525	-0.8878	-0.7379	-1.28153
act-4	WBGene00000066	0.203	0.3712	0.1119	0.1133	-0.2983	-0.2448	0.1262	0.1731	-0.1745	-0.55865	-0.13745
act-5	WBGene00000067	0.2349	0.3517	0.8438	0.8997	0.1754	0.2223	0.434	0.3707	0.57845	-0.09445	0.10905
acy-1	WBGene00000068	0.4098	0.4986	-0.03057	-0.1883	-0.1907	0.1359	0.1191	0.09899	-0.563635	-0.4816	-0.345155
ada-2	WBGene00017967	1.15	1.131	0.2967	0.3526	0.5698	0.8261	0.05972	-0.02227	-0.81585	-0.44255	-1.12177
adbp-1	WBGene00012157	1.707	1.654	1.043	0.9655	0.8019	0.9747	0.6135	0.5357	-0.67625	-0.7922	-1.1059
adm-2	WBGene00000074	0.895	0.8266	0.3452	0.2345	0.09817	0.1473	-0.09748	-0.1832	-0.57095	-0.738065	-1.00114
adm-4	WBGene00000075	1.652	1.434	0.1668	0.2913	0.8867	1.199	0.02502	-0.1228	-1.31395	-0.50015	-1.59189
adpr-1	WBGene00044440	2.604	2.41	1.048	1.042	1.59	1.964	0.419	0.4374	-1.462	-0.73	-2.0788
adr-1	WBGene00000079	2.804	2.622	1.18	1.156	1.912	2.312	0.361	0.441	-1.545	-0.601	-2.312
adr-2	WBGene00000080	1.405	1.406	0.003553	0.00672	0.6426	0.9593	0.09258	0.1869	-1.40036	-0.60455	-1.26576
ads-1	WBGene00000081	0.8477	0.8434	0.6361	0.6872	0.5218	0.5165	0.1822	0.07871	-0.1839	-0.3264	-0.715095
adsl-1	WBGene00011064	1.067	0.8912	0.3183	0.3129	0.3734	0.4532	0.08835	0.1921	-0.6635	-0.5658	-0.838875
adss-1	WBGene00016509	0.9437	0.8748	0.7163	0.7506	0.4944	0.6219	0.183	0.2589	-0.1758	-0.3511	-0.6883
aex-1	WBGene00000084	0.1558	0.4237	0.471	0.3379	-0.2093	-0.04967	0.1532	0.1127	0.1147	-0.419235	-0.1568
aex-3	WBGene00000086	0.1877	0.2567	-0.5601	-0.5297	0.01102	0.1938	-0.6361	-0.3469	-0.7671	-0.11979	-0.7137
aex-5	WBGene00000088	0.1946	0.1362	0.6885	0.8679	0.3355	0.2815	0.5047	0.8008	0.6128	0.1431	0.48735
aex-6	WBGene00000089	0.2744	0.2298	0.1027	0.05367	-0.09723	0.1125	-0.08156	-0.0914	-0.173915	-0.244465	-0.33858
afd-1	WBGene00021009	0.2012	0.1761	0.3472	0.4443	0.01656	0.2119	0.1965	0.02083	0.2071	-0.07442	-0.079985
afmd-2	WBGene00012866	0.3031	0.2558	0.2911	0.3077	-0.06548	0.03295	0.1258	0.009299	0.01995	-0.295715	-0.2119
agef-1	WBGene00012386	1.223	1.362	0.1577	0.2263	0.6643	1.057	0.2397	0.08511	-1.1005	-0.43185	-1.1301
agl-1	WBGene00011050	2.442	2.451	0.9514	0.9339	1.543	1.86	0.4698	0.4167	-1.50385	-0.745	-2.00325
agr-1	WBGene00018304	0.2736	0.08595	0.6368	0.7155	0.09919	0.2787	0.04682	0.05397	0.496375	0.00917	-0.12938
agt-1	WBGene00000093	3.245	3.017	2.148	2.311	2.07	2.409	1.716	1.676	-0.9015	-0.8915	-1.435
agt-2	WBGene00000094	2.291	2.21	0.3727	0.3133	1.449	1.768	-0.1517	-0.02668	-1.9075	-0.642	-2.33969
AH10.4	WBGene00007085	0.2493	0.02925	0.6625	0.8394	0.2221	0.3977	0.1697	0.09261	0.611675	0.170625	-0.00812
AH9.3	WBGene00014999	0.3022	0.3664	-0.3949	-0.4221	0.07718	0.302	-0.1433	-0.2835	-0.7428	-0.14471	-0.5477
AH9.6	WBGene00044701	0.758	0.4718	0.3491	0.4286	0.609	0.6222	0.03039	0.0877	-0.22605	0.0007	-0.555855
aha-1	WBGene00000095	0.4808	0.4249	0.02262	-0.03652	-0.001102	0.3128	-0.3108	-0.1721	-0.4598	-0.297001	-0.6943
ahcy-1	WBGene00019322	2.665	2.57	2.226	2.346	1.533	1.852	1.477	1.432	-0.3315	-0.925	-1.163
aho-3	WBGene00045192	1.265	1.082	0.1151	-0.1224	0.2996	0.5586	0.03688	0.03321	-1.17715	-0.7444	-1.13845
ahsa-1	WBGene00007235	2.41	2.266	0.8667	1.018	1.455	1.731	0.5275	0.4906	-1.39565	-0.745	-1.82895
ain-1	WBGene00015547	1.738	1.621	0.3069	0.155	0.5513	0.9994	0.4294	0.3616	-1.44855	-0.90415	-1.284
ain-2	WBGene00015007	1.06	1.108	-0.07399	-0.0741	0.04968	0.4445	-0.03278	0.1575	-1.15804	-0.83691	-1.02164
aip-1	WBGene00000097	3.276	3.051	2.319	2.388	2.127	2.403	1.747	1.68	-0.81	-0.8985	-1.45
aipl-1	WBGene00010685	0.1089	0.06431	-0.1575	-0.1106	0.127	0.3472	-0.3025	-0.4576	-0.220655	0.150495	-0.466655
air-1	WBGene00000098	2.54	2.412	0.8659	0.7933	1.409	1.779	0.2708	0.2516	-1.6464	-0.882	-2.2148
air-2	WBGene00000099	2.463	2.189	0.497	0.506	1.324	1.744	-0.07661	0.03284	-1.8245	-0.792	-2.34789
ajm-1	WBGene00000100	1.298	1.092	1.561	1.625	0.4517	0.739	0.9188	0.8599	0.398	-0.59965	-0.30565
aka-1	WBGene00000101	1.959	1.879	0.5956	0.6634	1.237	1.435	0.3007	0.3549	-1.2895	-0.583	-1.5912
akap-1	WBGene00016977	1.756	1.587	0.1125	0.1954	0.9766	1.302	-0.06579	-0.0727	-1.51755	-0.5322	-1.74074
akir-1	WBGene00017088	1.794	1.697	0.332	0.3317	0.5985	0.7203	0.3443	0.3321	-1.41365	-1.0861	-1.4073
akt-1	WBGene00000102	1.096	1.072	-0.1116	-0.3292	0.2217	0.3472	-0.2583	-0.1676	-1.3044	-0.79955	-1.29695
akt-2	WBGene00000103	0.5032	0.4812	0.2587	0.1812	0.1201	0.3427	-0.1575	-0.2236	-0.27225	-0.2608	-0.68275
aldo-1	WBGene00011474	0.8231	0.776	0.2121	0.1339	0.5045	0.7058	-0.117	-0.1246	-0.62655	-0.1944	-0.92035
aldo-2	WBGene00017166	0.0603	0.2069	-0.003822	-0.05813	-0.1152	0.1427	0.02885	0.007176	-0.164576	-0.11985	-0.115587
alfa-1	WBGene00017547	2.333	2.23	1.327	1.376	0.8844	1.154	1.199	1.224	-0.93	-1.2623	-1.07
alg-1	WBGene00000105	0.8262	0.8971	-0.1107	-0.2137	0.179	0.3685	0.09101	-0.1998	-1.02385	-0.5879	-0.916045
alg-2	WBGene00000106	0.1851	0.006083	0.8638	0.9998	0.2561	0.3072	0.3073	0.1705	0.836209	0.186058	0.143309
alg-5	WBGene00011945	1.284	1.118	1.253	1.421	0.6164	0.7883	1.004	0.9302	0.136	-0.49865	-0.2339
algn-10	WBGene00007043	1.767	1.764	0.2942	0.1795	0.7112	0.9555	0.01855	0.1438	-1.52865	-0.93215	-1.68433
algn-11	WBGene00015162	0.4311	0.3089	-0.2667	-0.09125	0.1955	0.3877	-0.1706	-0.3416	-0.548975	-0.0784	-0.6261
algn-13	WBGene00011193	2.899	2.763	1.2	1.362	1.789	2.083	0.5358	0.6392	-1.55	-0.895	-2.2435
algn-14	WBGene00019725	2.014	1.847	0.6241	0.7834	1.168	1.455	0.1968	0.2056	-1.22675	-0.619	-1.7293
algn-2	WBGene00017282	1.097	1.093	0.117	0.1451	0.2295	0.386	0.05081	0.03269	-0.96395	-0.78725	-1.05325
algn-5	WBGene00019276	2.761	2.614	0.7227	0.7908	1.764	2.124	-0.09647	0.0007	-1.93075	-0.7435	-2.73538
algn-6	WBGene00007435	2.746	2.667	0.7628	1.011	1.885	2.257	0.3527	0.3587	-1.8196	-0.6355	-2.3508
algn-8	WBGene00007464	1.851	1.922	1.216	1.318	0.8237	0.9074	0.9429	0.74	-0.6195	-1.02095	-1.04505
alh-1	WBGene00000107	1.852	1.796	0.4725	0.5149	0.8967	1.242	0.1506	-0.1247	-1.3303	-0.75465	-1.81105
alh-12	WBGene00000118	0.2192	0.02752	0.5664	0.6051	0.1203	0.4271	0.5037	0.3645	0.46239	0.15034	0.31074
alh-3	WBGene00000109	1.383	1.368	0.4137	0.4785	0.7882	1.092	0.2499	0.2552	-0.9294	-0.4354	-1.12295
alh-4	WBGene00000110	1.336	1.403	0.2532	0.004947	0.009096	0.2162	-0.2297	-0.1109	-1.24043	-1.25685	-1.5398
alh-6	WBGene00000112	1.683	1.616	0.4028	0.461	0.9016	1.337	0.1723	0.003739	-1.2176	-0.5302	-1.56148
alh-7	WBGene00000113	0.47	0.6008	0.1014	0.007701	0.214	0.4068	0.04897	-0.0174	-0.480849	-0.225	-0.519615
alh-8	WBGene00000114	1.741	1.673	0.996	1.032	0.84	1.042	0.8993	0.8008	-0.693	-0.766	-0.85695
alh-9	WBGene00000115	2.68	2.463	1.147	1.259	1.537	1.748	0.8296	0.922	-1.3685	-0.929	-1.6957
allo-1	WBGene00011292	2.008	2.017	0.4718	0.4243	0.6393	1.095	0.05197	-0.04749	-1.56445	-1.14535	-2.01026
alp-1	WBGene00001132	0.2747	0.05072	0.04986	-0.01113	0.2859	0.3342	-0.2975	-0.1575	-0.143345	0.14734	-0.39021
alx-1	WBGene00007010	2.381	2.22	0.6613	0.6972	1.371	1.682	0.1662	-0.04121	-1.62125	-0.774	-2.238
aly-1	WBGene00000120	0.8257	0.7004	-0.1268	-0.307	0.2587	0.5766	-0.1765	-0.1411	-0.97995	-0.3454	-0.92185
aly-2	WBGene00000121	2.367	2.282	0.8084	0.9144	1.531	1.977	0.3495	0.2066	-1.4631	-0.5705	-2.04645
aly-3	WBGene00000122	1.794	1.672	0.3248	0.2519	0.8753	1.251	0.2584	0.2302	-1.44465	-0.66985	-1.4887
ama-1	WBGene00000123	2.243	2.095	0.706	0.8164	1.282	1.622	0.6389	0.4447	-1.4078	-0.717	-1.6272
aman-2	WBGene00010284	2.287	2.172	0.6922	0.6725	1.544	1.964	0.08317	0.08581	-1.54715	-0.4755	-2.14501
ampd-1	WBGene00016415	1.023	0.9561	0.08077	0.2158	0.1946	0.227	0.1558	0.09959	-0.841265	-0.77875	-0.861855
amt-4	WBGene00000136	0.2962	0.1719	0.1744	0.203	0.5054	0.2201	0.2655	-0.1281	-0.04535	0.1287	-0.16535
amx-1	WBGene00000137	0.2409	0.3015	-0.01728	0.0618	0.1342	0.2688	0.0748	-0.01444	-0.24894	-0.0697	-0.24102
angl-1	WBGene00020955	0.2887	0.132	0.32	0.3632	0.001115	0.03957	0.1323	-0.01026	0.13125	-0.190007	-0.14933
ani-1	WBGene00013038	1.57	1.565	0.2654	0.1986	0.7444	0.8816	0.3908	0.3715	-1.3355	-0.7545	-1.18635
ani-2	WBGene00019608	1.863	1.681	0.9326	0.9732	0.8793	1.077	0.9761	0.9201	-0.8191	-0.79385	-0.8239
ani-3	WBGene00012835	0.9828	0.8805	0.1611	-0.0183	0.1932	0.4746	0.2197	0.06381	-0.86025	-0.59775	-0.789895
anmt-1	WBGene00015124	1.132	1.09	0.04725	0.1096	0.7062	0.9127	-0.01344	0.107	-1.03258	-0.30155	-1.06422
anmt-2	WBGene00018340	1.153	1.417	1.192	1.251	0.4139	0.7254	0.6276	0.5877	-0.0635	-0.71535	-0.67735
anoh-1	WBGene00010138	0.08197	0.1912	0.249	0.2542	0.4418	0.399	-0.1256	-0.08591	0.115015	0.283815	-0.24234
anoh-2	WBGene00013326	1.32	1.302	0.0109	0.1678	0.4445	0.6825	0.2544	0.0951	-1.22165	-0.7475	-1.13625
ant-1.1	WBGene00006439	2.843	2.609	1.676	1.704	1.887	2.236	1.149	1.036	-1.036	-0.6645	-1.6335
ant-1.4	WBGene00020140	0.2943	0.2423	0.5547	0.6531	0.2836	0.2869	0.04321	-0.03344	0.3356	0.01695	-0.263415
aos-1	WBGene00000142	0.1958	0.2377	-0.06203	-0.02771	-0.339	-0.06749	0.03071	0.1686	-0.26162	-0.419995	-0.117095
apb-1	WBGene00000160	2.692	2.451	1.107	1.101	1.913	2.313	0.2638	0.4301	-1.4675	-0.4585	-2.22455
apc-11	WBGene00000145	1.512	1.529	0.6362	0.5243	0.8171	1.049	0.1732	0.3819	-0.94025	-0.58745	-1.24295
apc-17	WBGene00007501	1.613	1.614	0.5291	0.5585	0.5272	0.6816	0.4857	0.3758	-1.0697	-1.0091	-1.18275
apc-2	WBGene00000143	2.174	1.906	0.258	0.3901	1.276	1.561	0.1392	-0.03775	-1.71595	-0.6215	-1.98927
apd-3	WBGene00000162	1.559	1.445	-0.2044	-0.1734	0.9453	1.419	0.01825	0.05873	-1.6909	-0.31985	-1.46351
ape-1	WBGene00000146	1.283	1.124	-0.01686	0.0308	0.2288	0.4582	-0.05921	-0.3012	-1.19653	-0.86	-1.3837
apg-1	WBGene00000158	2.207	2.077	0.4573	0.4142	1.141	1.483	0.3602	0.1231	-1.70625	-0.83	-1.90035
aph-2	WBGene00000148	0.2272	0.1999	0.1872	0.1858	0.00454	0.09581	0.2694	0.03227	-0.02705	-0.163375	-0.062715
apl-1	WBGene00000149	1.06	0.8808	0.1178	0.1694	0.4628	0.5999	0.1052	0.1303	-0.8268	-0.43905	-0.85265
apm-1	WBGene00000150	2.197	2.038	0.3273	0.4308	1.223	1.531	0.1428	0.1633	-1.73845	-0.7405	-1.96445
apm-3	WBGene00000164	0.02128	0.03484	-0.1195	-0.3169	-0.1918	-0.09315	-0.0452	-0.01221	-0.24626	-0.170535	-0.056765
apn-1	WBGene00000151	0.4956	0.3743	-0.1158	-0.1285	-0.01698	0.1278	-0.018	-0.08094	-0.5571	-0.37954	-0.48442
app-1	WBGene00000155	1.613	1.242	-0.0888	-0.04721	0.5697	0.8246	0.03553	-0.08381	-1.49551	-0.73035	-1.45164
apr-1	WBGene00000156	0.0846	0.02172	0.04777	-0.05361	0.01651	-0.02086	-0.03743	-0.1354	-0.05608	-0.055335	-0.139575
aps-1	WBGene00000159	2.955	2.737	1.564	1.555	1.91	2.284	1.009	1.006	-1.2865	-0.749	-1.8385
aps-2	WBGene00000157	1.186	1.008	0.671	0.6282	0.1919	0.4925	0.4718	0.3734	-0.4474	-0.7548	-0.6744
aps-3	WBGene00000165	3.327	3.031	2.451	2.584	2.195	2.547	1.934	1.822	-0.6615	-0.808	-1.301
aptf-2	WBGene00013383	1.643	1.561	-0.1713	-0.2164	0.9175	1.248	-0.2641	0.08635	-1.79585	-0.51925	-1.69087
apx-1	WBGene00000168	0.09022	0.0364	0.4679	0.4549	0.1206	0.2491	0.08771	0.05406	0.39809	0.12154	0.007575
apy-1	WBGene00017244	0.9196	0.92	0.4065	0.3952	0.4843	0.7839	-0.024	-0.06339	-0.51895	-0.2857	-0.963495
aqp-10	WBGene00000178	1.041	1.014	0.3445	0.2797	0.6392	0.8288	-0.2267	-0.3157	-0.7154	-0.2935	-1.2987
aqp-11	WBGene00000179	0.8703	0.7827	0.3928	0.4564	0.2371	0.3887	0.0813	0.17	-0.4019	-0.5136	-0.70085
aqp-2	WBGene00000170	0.3114	0.02527	0.1146	0.01062	0.2891	0.186	0.2665	0.1536	-0.105725	0.069215	0.041715
aqp-7	WBGene00000175	0.9441	1.021	0.5808	0.5077	0.5057	0.5453	0.5502	0.3799	-0.4383	-0.45705	-0.5175
aqp-9	WBGene00000177	0.3703	0.4009	0.9535	1.013	0.1954	0.3592	0.2356	0.2122	0.59765	-0.1083	-0.1617
arch-1	WBGene00016621	1.36	1.302	0.1373	0.1731	0.5286	0.6704	0.5218	0.2709	-1.1758	-0.7315	-0.93465
ard-1	WBGene00000181	1.06	1.147	0.34	0.3662	0.4325	0.5578	0.3898	0.1238	-0.7504	-0.60835	-0.8467
arf-1.1	WBGene00000190	0.9505	0.8896	0.3525	0.3807	0.1469	0.2132	0.3906	0.4292	-0.55345	-0.74	-0.51015
arf-1.2	WBGene00000182	1.329	1.278	0.9483	0.8945	0.3802	0.5934	0.05578	0.2431	-0.3821	-0.8167	-1.15406
arf-3	WBGene00000183	2.258	2.103	1.006	0.9343	1.552	1.859	0.5476	0.3778	-1.21035	-0.475	-1.7178
arf-6	WBGene00000184	3.191	2.905	0.9008	1.168	1.675	2.156	0.548	0.5189	-2.0136	-1.1325	-2.51455
ari-1.1	WBGene00016158	1.381	1.401	-0.3819	-0.2901	0.7591	1.165	-0.2752	-0.273	-1.727	-0.42895	-1.6651
ari-1.2	WBGene00016157	0.2613	0.2528	0.1333	0.05572	-0.1224	0.02978	-0.04129	-0.1046	-0.16254	-0.30336	-0.329995
ari-1.3	WBGene00016156	0.1535	0.2393	-0.2506	-0.02157	-0.08765	-0.1593	0.11	-0.06814	-0.332485	-0.319875	-0.17547
ari-1.4	WBGene00013538	1.065	0.9033	0.2934	0.3473	0.5475	0.8573	0.1239	0.1716	-0.6638	-0.28175	-0.8364
ari-2	WBGene00020462	0.7843	0.7358	-0.1725	-0.2075	0.08809	0.2755	-0.241	-0.1477	-0.95005	-0.578255	-0.9544
arid-1	WBGene00044689	1.262	1.15	-0.1129	-0.0744	0.633	1.128	-0.1837	-0.2364	-1.29965	-0.3255	-1.41605
ark-1	WBGene00000186	0.4152	0.3521	-0.1986	-0.1805	0.1612	0.263	-0.3002	-0.04857	-0.5732	-0.17155	-0.558035
arl-1	WBGene00000187	0.1161	0.1521	-0.1633	-0.1234	0.1393	-0.1991	-0.05851	-0.248	-0.27745	-0.164	-0.287355
arl-13	WBGene00021349	1.747	1.628	0.7094	0.7452	0.838	1.129	0.3893	0.2274	-0.9602	-0.704	-1.37915
arl-5	WBGene00000189	0.2271	0.2601	0.07252	-0.009729	-0.0116	0.1147	0.01977	0.08478	-0.212204	-0.19205	-0.191325
arl-8	WBGene00000192	3.341	3.075	1.647	1.693	2.224	2.601	0.9647	0.8811	-1.538	-0.7955	-2.2851
arle-14	WBGene00015145	2.355	2.229	1.008	1.101	1.333	1.67	0.635	0.6264	-1.2375	-0.7905	-1.6613
arp-1	WBGene00013168	0.734	0.6552	0.121	0.363	0.2326	0.5614	0.1898	0.03063	-0.4526	-0.2976	-0.584385
arp-11	WBGene00016793	2.356	2.146	0.727	0.83	1.413	1.83	0.1507	0.1077	-1.4725	-0.6295	-2.1218
arp-6	WBGene00007434	1.122	1.101	0.02945	0.29	0.3506	0.3567	0.2852	0.4176	-0.951775	-0.75785	-0.7601
arr-1	WBGene00000195	1.365	1.325	-0.08515	-0.1329	0.5484	0.8888	-0.156	-0.4523	-1.45402	-0.6264	-1.64915
arrd-13	WBGene00011054	0.322	0.4601	-0.01576	0.09888	-0.1312	0.09538	-0.1257	-0.1308	-0.34949	-0.40896	-0.5193
arrd-17	WBGene00011732	0.3092	0.06903	0.5493	0.7593	0.1416	0.2525	0.01836	0.0115	0.465185	0.007935	-0.174185
arrd-18	WBGene00018060	0.5987	0.4016	0.395	0.4747	0.07354	0.0913	-0.03501	0.07652	-0.0653	-0.41773	-0.479395
arrd-2	WBGene00013086	0.1573	0.04117	0.3815	0.4262	0.3339	0.1903	0.1824	-0.07117	0.304615	0.162865	-0.04362
arrd-22	WBGene00020612	0.3337	0.07402	0.3072	0.4846	-0.07834	-0.007862	0.07246	0.08767	0.19204	-0.246961	-0.123795
arrd-25	WBGene00007296	0.09659	0.1129	0.02949	-0.2507	0.006753	-0.1807	-0.1349	0.03016	-0.21535	-0.191718	-0.157115
arrd-7	WBGene00012464	0.1806	0.05584	-0.1808	-0.1137	-0.106	0.07481	-0.3543	-0.3517	-0.26547	-0.133815	-0.47122
art-1	WBGene00000198	1.813	1.708	1.046	1.12	0.7711	1.018	0.6764	0.5622	-0.6775	-0.86595	-1.1412
arx-1	WBGene00000199	0.3492	0.5268	-0.3035	-0.226	0.354	0.4742	-0.1674	-0.07584	-0.70275	-0.0239	-0.55962
arx-2	WBGene00000200	2.396	2.29	0.6827	0.8352	1.419	1.801	0.2085	0.1992	-1.58405	-0.733	-2.13915
arx-3	WBGene00000201	2.323	2.161	0.6915	0.8412	1.409	1.723	0.4204	0.344	-1.47565	-0.676	-1.8598
arx-4	WBGene00021170	0.8434	0.8878	-0.03056	-0.08568	0.231	0.5227	-0.4308	-0.387	-0.92372	-0.48875	-1.2745
arx-5	WBGene00000203	2.785	2.537	0.7966	0.7936	1.673	2.087	0.2042	0.1646	-1.8659	-0.781	-2.4766
arx-6	WBGene00000204	1.974	1.843	0.6517	0.6371	1.14	1.205	0.4864	0.2394	-1.2641	-0.736	-1.5456
arx-7	WBGene00000205	1.298	1.155	0.2288	0.2651	0.9378	1.127	-0.0642	-0.01435	-0.97955	-0.1941	-1.26578
asb-1	WBGene00000206	0.1329	0.4119	0.04503	0.1061	0.2593	0.4128	0.112	0.2523	-0.196835	0.06365	-0.09025
asb-2	WBGene00000207	1.893	1.669	0.5186	0.6982	1.296	1.655	0.3079	0.2687	-1.1726	-0.3055	-1.4927
asd-1	WBGene00011279	2.027	1.967	0.3675	0.3985	1.3	1.616	-0.1264	-0.1191	-1.614	-0.539	-2.11975
asfl-1	WBGene00007277	1.09	1.119	0.5129	0.4892	0.5169	0.8134	0.3566	0.1302	-0.60345	-0.43935	-0.8611
asg-1	WBGene00000209	2.617	2.518	0.6968	0.7367	1.715	2.091	0.3399	0.2902	-1.85075	-0.6645	-2.25245
asg-2	WBGene00000210	2.052	2.008	0.8681	0.8704	1.506	1.731	0.4283	0.285	-1.16075	-0.4115	-1.67335
ash-2	WBGene00012458	3.174	2.89	2.221	2.348	2.087	2.457	1.64	1.516	-0.7475	-0.76	-1.454
asic-2	WBGene00012137	0.2169	0.3057	-0.3055	-0.2885	-0.1142	-0.03213	-0.02506	0.2625	-0.5583	-0.334465	-0.14258
asna-1	WBGene00014025	0.3405	0.3222	-0.1018	-0.04807	-0.1185	0.05928	0.1519	0.09544	-0.406285	-0.36096	-0.20768
asns-1	WBGene00003816	0.4188	0.1689	0.3167	0.6091	0.6096	0.3077	0.5493	0.2942	0.16905	0.1648	0.1279
asp-1	WBGene00000214	0.945	0.8229	0.9788	1.037	0.3783	0.3643	0.6301	0.5488	0.12395	-0.51265	-0.2945
asp-12	WBGene00017678	1.21	1.324	1.257	1.26	0.6002	0.6291	0.7238	0.5034	-0.0085	-0.65235	-0.6534
asp-14	WBGene00019619	0.8159	0.7061	0.4369	0.562	0.4374	0.368	0.2131	-0.04135	-0.26155	-0.3583	-0.675125
asp-5	WBGene00000218	0.1385	0.338	0.307	0.4679	0.2991	0.2669	0.2977	0.1179	0.1492	0.04475	-0.03045
asp-6	WBGene00000219	0.1425	0.08468	0.356	0.3429	0.2565	0.06044	-0.2569	-0.144	0.23586	0.04488	-0.31404
aspm-1	WBGene00008107	2.078	2.02	0.06721	0.1723	1.085	1.471	0.2977	0.1147	-1.92925	-0.771	-1.8428
asps-1	WBGene00007100	0.6679	0.6613	0.3522	0.1162	0.1051	0.271	0.1819	-0.008116	-0.4304	-0.47655	-0.577708
atad-3	WBGene00010015	1.849	1.699	1.11	1.145	1.026	1.355	0.4873	0.3888	-0.6465	-0.5835	-1.33595
atat-2	WBGene00021059	0.3874	0.5039	-0.2286	-0.009339	0.2312	0.4121	-0.135	-0.01955	-0.56462	-0.124	-0.522925
ate-1	WBGene00010615	0.7686	0.5939	-0.2994	-0.2971	0.1209	0.4342	0.02136	-0.07727	-0.9795	-0.4037	-0.709205
atf-6	WBGene00000222	0.8872	0.8721	0.4962	0.4456	0.4622	0.5886	0.1779	0.08826	-0.40875	-0.35425	-0.74657
atf-7	WBGene00000223	0.7554	0.7156	0.5069	0.5237	-0.149	0.2982	0.5567	0.6679	-0.2202	-0.6609	-0.1232
atfs-1	WBGene00013878	0.891	0.792	-0.09672	-0.1367	0.04587	0.5362	-0.2344	0.004963	-0.95821	-0.550465	-0.956218
atg-10	WBGene00008427	0.7055	0.5657	0.3593	0.4497	0.1522	0.1367	0.2774	0.3684	-0.2311	-0.49115	-0.3127
atg-13	WBGene00017045	1.63	1.5	0.6525	0.6298	0.9762	1.248	-0.02406	0.09426	-0.92385	-0.4529	-1.5299
atg-16.2	WBGene00019427	0.3711	0.5118	0.1845	0.112	0.07513	0.0406	-0.03642	0.01267	-0.2932	-0.383585	-0.453325
atg-18	WBGene00018294	0.5666	0.5654	0.05991	0.149	0.3701	0.5983	0.01913	-0.07998	-0.461545	-0.0818	-0.596425
atg-2	WBGene00019748	1.198	1.224	0.02487	0.0255	-0.07276	0.1965	-0.006239	-0.07023	-1.18582	-1.14913	-1.24923
atg-3	WBGene00021922	3.045	2.8	1.235	1.277	1.872	2.328	0.5174	0.6261	-1.6665	-0.8225	-2.35075
atg-4.1	WBGene00013595	0.4822	0.2906	-0.2468	-0.3885	-0.101	0.07927	-0.3958	-0.4688	-0.70405	-0.397265	-0.8187
atg-7	WBGene00010882	2.422	2.236	1.319	1.367	1.42	1.743	0.8668	0.7415	-0.986	-0.7475	-1.52485
atg-9	WBGene00020706	1.916	1.731	0.09122	-0.02177	0.8861	1.223	-0.06802	0.07027	-1.78878	-0.76895	-1.82238
atgl-1	WBGene00015484	0.1198	0.1221	-0.2455	-0.2302	-0.593	-0.5876	0.01669	0.1247	-0.3588	-0.71125	-0.050255
atgp-1	WBGene00000224	0.8438	0.9051	0.2102	0.3043	0.2238	0.4467	0.06624	-0.2666	-0.6172	-0.5392	-0.97463
atgp-2	WBGene00000225	0.5323	0.5276	-0.3995	-0.3723	-0.1417	0.1672	-0.07354	-0.4073	-0.91585	-0.5172	-0.77037
ath-1	WBGene00010564	2.179	2.051	0.3548	0.4315	1.251	1.616	0.2401	0.2387	-1.72185	-0.6815	-1.8756
athp-1	WBGene00008081	1.674	1.64	-0.1279	-0.1331	1.082	1.357	0.134	0.1898	-1.7875	-0.4375	-1.4951
atl-1	WBGene00000226	2.341	2.258	1.055	1.234	1.192	1.475	0.8389	0.6303	-1.155	-0.966	-1.5649
atm-1	WBGene00000227	2.592	2.39	1.131	1.213	1.376	1.7	0.5313	0.4259	-1.319	-0.953	-2.0124
atn-1	WBGene00000228	0.6136	0.5168	0.4079	0.3464	0.5894	0.6757	0.3881	0.01311	-0.18805	0.06735	-0.364595
atp-1	WBGene00010419	2.912	2.725	1.285	1.294	1.765	2.085	0.8188	0.8419	-1.529	-0.8935	-1.98815
atp-2	WBGene00000229	2.887	2.644	1.894	2.013	1.874	2.279	1.464	1.414	-0.812	-0.689	-1.3265
atp-3	WBGene00000230	2.604	2.448	1.016	1.047	1.593	1.862	0.3609	0.4249	-1.4945	-0.7985	-2.1331
atp-4	WBGene00020275	2.979	2.779	1.653	1.749	1.982	2.263	0.8797	0.9668	-1.178	-0.7565	-1.95575
atp-5	WBGene00007385	3.078	2.911	1.399	1.534	1.911	2.303	0.9898	0.7927	-1.528	-0.8875	-2.10325
atrn-1	WBGene00006432	1.17	0.9117	-0.09029	-0.07285	0.1716	0.566	-0.227	0.02815	-1.12242	-0.67205	-1.14027
attf-2	WBGene00017317	2.884	2.694	1.535	1.603	2.047	2.405	0.764	0.8558	-1.22	-0.563	-1.9791
attf-3	WBGene00018794	2.931	2.698	0.9724	1.103	1.984	2.398	0.2019	0.3792	-1.7768	-0.6235	-2.52395
attf-4	WBGene00015477	0.1594	0.1706	-0.1589	-0.2481	-0.2494	-0.1004	-0.1881	-0.1305	-0.3685	-0.3399	-0.3243
attf-6	WBGene00012474	2.445	2.294	0.5322	0.3827	1.432	1.846	-0.004349	-0.04618	-1.91205	-0.7305	-2.39476
atx-2	WBGene00000231	2.791	2.538	0.6246	0.5524	1.642	2.034	0.1108	0.2154	-2.076	-0.8265	-2.5014
atx-3	WBGene00006446	2.398	2.147	0.5423	0.4981	1.476	1.718	0.3606	0.2692	-1.7523	-0.6755	-1.9576
ave-1	WBGene00044341	1.839	1.749	0.008028	0.03089	0.9912	1.211	0.08747	-0.07644	-1.77454	-0.6929	-1.78849
avr-14	WBGene00000232	0.2842	0.1375	0.09687	0.3017	0.3781	0.3192	-0.04737	-0.1293	-0.011565	0.1378	-0.299185
B0001.2	WBGene00007087	0.183	0.4631	-0.05421	0.02347	0.1571	0.1748	0.06285	0.1783	-0.33842	-0.1571	-0.202475
B0001.3	WBGene00007088	0.7122	0.7054	0.07084	-0.03499	0.3301	0.571	-0.02788	-0.2964	-0.690875	-0.25825	-0.87094
B0001.7	WBGene00007092	0.5909	0.4592	0.1742	0.2961	0.5125	0.7564	-0.05309	-0.1612	-0.2899	0.1094	-0.632195
B0019.2	WBGene00007094	0.6523	0.4811	-0.4366	-0.6224	0.09025	0.2685	-0.2455	-0.3337	-1.0962	-0.387325	-0.8563
B0024.11	WBGene00007101	2.372	2.276	0.8949	0.9453	1.371	1.691	0.3198	0.3154	-1.4039	-0.793	-2.0064
B0024.13	WBGene00007102	2.504	2.405	0.9969	1.078	1.505	1.83	0.3939	0.4203	-1.41705	-0.787	-2.0474
B0034.7	WBGene00044394	0.4089	0.3282	-0.126	0.03711	0.1618	0.1428	0.02345	0.05425	-0.412995	-0.21625	-0.3297
B0035.15	WBGene00007113	2.72	2.522	0.8706	0.857	1.879	2.272	0.2258	0.1865	-1.7572	-0.5455	-2.41485
B0035.18	WBGene00044290	1.371	1.289	0.5816	0.6167	0.6622	0.9038	0.08084	0.1961	-0.73085	-0.547	-1.19153
B0035.21	WBGene00235095	1.389	1.158	1.38	1.552	0.6742	0.9459	0.9841	0.9224	0.1925	-0.46345	-0.32025
B0035.22	WBGene00303031	2.392	2.37	0.9107	0.8047	1.401	1.784	0.7458	0.5774	-1.5233	-0.7885	-1.7194
B0035.3	WBGene00007106	2.577	2.502	0.977	1.019	1.513	1.827	0.4665	0.5859	-1.5415	-0.8695	-2.0133
B0041.12	WBGene00303032	2.191	2.077	0.5483	0.6362	1.21	1.636	0.07071	0.03674	-1.54175	-0.711	-2.08027
B0041.5	WBGene00015009	2.189	2.074	0.5532	0.6389	1.211	1.639	0.07025	0.03064	-1.53545	-0.7065	-2.08106
B0041.8	WBGene00015011	3.365	3.08	2.346	2.505	2.206	2.584	1.967	1.82	-0.797	-0.8275	-1.329
B0205.1	WBGene00015017	0.3223	0.2087	0.3654	0.457	0.2026	0.3162	0.05292	-0.001966	0.1457	-0.0061	-0.240023
B0205.12	WBGene00044413	2.2	2.139	0.4747	0.4388	1.319	1.605	0.1528	0.2201	-1.71275	-0.7075	-1.98305
B0205.13	WBGene00044644	0.646	0.6025	0.02337	-0.1326	0.1496	0.07667	-0.02241	-0.05176	-0.678865	-0.511115	-0.661335
B0205.6	WBGene00015021	0.3289	0.3134	-0.03202	-0.08989	-0.06803	0.0017	-0.01806	0.004937	-0.382105	-0.354315	-0.327711
B0205.8	WBGene00015022	2.17	1.989	0.6577	0.6681	1.235	1.384	0.2492	0.1824	-1.4166	-0.77	-1.8637
B0205.9	WBGene00015023	0.8343	0.7455	0.1726	0.2778	0.3842	0.7011	0.001063	0.02813	-0.5647	-0.24725	-0.775304
B0207.6	WBGene00015029	2.161	1.926	0.4455	0.4756	1.072	1.374	0.1387	0.07308	-1.58295	-0.8205	-1.93761
B0212.3	WBGene00015037	0.7112	0.5615	0.3559	0.3628	0.309	0.562	0.001271	-0.2104	-0.277	-0.20085	-0.740915
B0238.11	WBGene00015075	1.253	1.105	0.5346	0.7382	0.7541	0.8399	0.3333	0.304	-0.5426	-0.382	-0.86035
B0238.9	WBGene00015073	0.2834	0.1199	0.5714	0.7257	0.1027	0.3523	0.2378	0.09192	0.4469	0.02585	-0.03679
B0244.10	WBGene00015085	0.2059	0.1338	0.3206	0.43	0.04122	0.05994	0.06376	0.01686	0.20545	-0.11927	-0.12954
B0250.5	WBGene00007122	1.165	1.143	0.4252	0.5188	0.3345	0.7055	0.04834	-0.1079	-0.682	-0.634	-1.18378
B0250.7	WBGene00007124	1.736	1.686	-0.123	-0.2388	0.9553	1.291	0.1592	0.03438	-1.8919	-0.58785	-1.61421
B0252.3	WBGene00015088	0.4057	0.1741	0.5855	0.7716	0.2661	0.4573	0.02985	-0.059	0.38865	0.0718	-0.304475
B0261.7	WBGene00015095	0.6606	0.7486	0.2832	0.03033	0.432	0.6706	0.05477	0.3459	-0.547835	-0.1533	-0.504265
B0261.8	WBGene00015096	1.091	1.061	0.6846	0.6927	0.3318	0.6685	0.5397	0.4412	-0.38735	-0.57585	-0.58555
B0272.3	WBGene00007129	0.2366	0.2771	0.02514	-0.03349	-0.1356	-0.006698	-0.05713	-0.2652	-0.261025	-0.327999	-0.418015
B0280.17	WBGene00044674	0.1012	0.1463	0.1923	0.3094	0.1931	0.261	0.213	0.2063	0.1271	0.1033	0.0859
B0280.2	WBGene00015100	0.8022	0.5203	-0.08947	-0.07315	0.1993	0.3233	0.01425	-0.1727	-0.74256	-0.39995	-0.740475
B0280.9	WBGene00015104	2.557	2.388	0.8726	0.9128	1.396	1.695	0.3077	0.2266	-1.5798	-0.927	-2.20535
B0281.3	WBGene00015110	0.2564	0.1195	0.4683	0.4924	0.1958	0.2631	0.04782	-0.1263	0.2924	0.0415	-0.22719
B0281.4	WBGene00015111	0.2789	0.169	0.6557	0.8254	0.1207	0.2067	0.07359	-0.09695	0.5166	-0.06025	-0.23563
B0285.3	WBGene00007136	1.834	1.82	0.2366	0.31	0.9194	1.108	0.09519	0.1282	-1.5537	-0.8133	-1.71531
B0286.1	WBGene00015115	2.333	2.254	0.5618	0.6023	1.211	1.511	0.5315	0.5094	-1.71145	-0.9325	-1.77305
B0302.5	WBGene00015122	0.2734	0.04419	0.4248	0.468	0.2538	0.3527	-0.1527	-0.1277	0.287605	0.144455	-0.298995
B0303.14	WBGene00015132	0.2547	0.05874	-0.6114	-0.5109	0.1553	0.3446	-0.3396	-0.3229	-0.71787	0.09323	-0.48797
B0303.3	WBGene00015125	1.969	1.913	0.02321	0.2866	1.092	1.408	0.07875	-0.004741	-1.78609	-0.691	-1.904
B0303.4	WBGene00015126	1.965	1.943	0.09382	0.3174	1.282	1.583	-0.0942	0.04062	-1.74839	-0.5215	-1.98079
B0304.2	WBGene00015134	0.8227	0.6694	0.0467	-0.01315	0.6699	0.9092	-0.001092	0.07574	-0.729275	0.0435	-0.708726
B0304.4	WBGene00015136	0.9913	0.9329	0.001616	0.05879	0.6976	0.922	-0.03303	0.1792	-0.931897	-0.1523	-0.889015
B0334.3	WBGene00007143	0.6984	0.5427	-0.1689	-0.1445	-0.185	0.09545	-0.0759	-0.07722	-0.77725	-0.665325	-0.69711
B0334.4	WBGene00007144	2.526	2.378	0.7476	0.9018	1.425	1.816	0.368	0.3697	-1.6273	-0.8315	-2.08315
B0334.5	WBGene00007145	1.034	1.009	0.3813	0.5432	0.2211	0.3349	0.4762	0.4106	-0.55925	-0.7435	-0.5781
B0336.12	WBGene00015149	1.212	1.242	0.2969	0.2587	0.5272	0.7999	0.2712	0.08386	-0.9492	-0.56345	-1.04947
B0336.13	WBGene00015150	1.401	1.497	0.07417	0.1858	0.781	1.026	0.3774	0.1251	-1.31902	-0.5455	-1.19775
B0336.7	WBGene00015147	2.323	2.107	0.02247	0.1497	1.33	1.642	0.03185	0.1267	-2.12892	-0.729	-2.13572
B0348.10	WBGene00255704	1.1	1.156	0.2912	0.3237	0.2007	0.4795	0.03861	-0.06605	-0.82055	-0.7879	-1.14172
B0361.11	WBGene00015165	2.346	2.27	0.7852	0.7317	1.497	1.878	0.2067	0.3356	-1.54955	-0.6205	-2.03685
B0361.2	WBGene00015156	2.086	2.074	0.09305	0.05274	1.404	1.813	-0.08113	-0.04398	-2.00711	-0.4715	-2.14256
B0361.3	WBGene00015157	0.1595	0.2175	0.01722	0.000573	0.1111	0.2118	0.08725	-0.07178	-0.179603	-0.02705	-0.180765
B0361.6	WBGene00015160	0.4642	0.6777	0.4442	0.3886	0.471	0.587	-0.1613	-0.01778	-0.15455	-0.04195	-0.66049
B0393.3	WBGene00007168	1.306	1.359	-0.03016	0.0637	0.5957	0.8223	0.2299	0.254	-1.31573	-0.6235	-1.09055
B0393.6	WBGene00007171	0.2222	0.0875	0.4241	0.4801	0.3065	0.4618	-0.06701	-0.01626	0.29725	0.2293	-0.196485
B0393.8	WBGene00007173	2.035	1.776	1.574	1.716	1.274	1.619	0.9771	0.8553	-0.2605	-0.459	-0.9893
B0393.9	WBGene00044636	0.7519	0.6818	0.09816	0.2438	0.3452	0.2633	0.06554	0.3018	-0.54587	-0.4126	-0.53318
B0395.3	WBGene00007175	0.5613	0.5804	-0.09608	0.01914	-0.2585	0.06081	-0.000944	-0.2466	-0.60932	-0.669695	-0.694622
B0416.5	WBGene00015181	2.105	2.011	0.4737	0.4032	0.745	1.178	0.3006	-0.01632	-1.61955	-1.0965	-1.91586
B0432.10	WBGene00015191	1.89	1.705	0.08874	0.1261	0.7759	1.242	0.213	0.1564	-1.69008	-0.78855	-1.6128
B0454.5	WBGene00015196	0.08796	0.1036	-0.01484	0.2239	-0.08553	-0.1093	0.1335	-0.1341	0.00875	-0.193195	-0.09608
B0457.2	WBGene00007178	1.193	1.178	0.6911	0.5897	0.539	0.7187	0.465	0.4394	-0.5451	-0.55665	-0.7333
B0457.4	WBGene00007179	0.04951	0.03395	-0.06316	0.08572	0.07029	-0.023	-0.1943	-0.3648	-0.03045	-0.018085	-0.32128
B0457.6	WBGene00007180	0.1897	0.4953	-0.0771	0.05323	-0.06095	0.02103	0.1801	-0.02242	-0.354435	-0.36246	-0.26366
B0464.6	WBGene00007186	1.56	1.515	-0.04618	-0.1868	0.5844	0.7705	0.2001	0.09055	-1.65399	-0.86005	-1.39217
B0464.9	WBGene00007188	2.212	2.134	0.8193	0.7294	1.246	1.681	0.3254	0.1964	-1.39865	-0.7095	-1.9121
B0491.1	WBGene00007189	2.017	1.908	0.2144	0.2609	0.9571	1.29	0.1939	0.04523	-1.72485	-0.83895	-1.84293
B0491.5	WBGene00007192	1.771	1.592	0.1892	0.2293	0.8545	1.135	-0.03549	0.1792	-1.47225	-0.68675	-1.60964
B0491.6	WBGene00007193	2.435	2.377	0.4842	0.5888	1.315	1.623	0.3835	0.1658	-1.8695	-0.937	-2.13135
B0491.7	WBGene00007194	0.8932	0.8097	-0.2511	-0.2157	0.1706	0.3573	-0.1123	-0.05666	-1.08485	-0.5875	-0.93593
B0495.5	WBGene00015204	2.773	2.518	1.062	1.155	1.8	2.236	0.4813	0.5799	-1.537	-0.6275	-2.1149
B0495.7	WBGene00015206	0.5827	0.4623	-0.01218	-0.1189	0.03806	-0.07852	0.01808	0.09085	-0.58804	-0.54273	-0.468035
B0495.8	WBGene00015207	2.249	2.169	0.3932	0.5565	1.076	1.322	0.3219	0.3269	-1.73415	-1.01	-1.8846
B0507.2	WBGene00015219	1.036	0.8024	0.1802	0.2772	0.4359	0.7114	-0.1012	-0.1877	-0.6905	-0.34555	-1.06365
B0507.3	WBGene00015220	0.2986	0.3287	0.231	0.3173	0.1164	0.1742	-0.1263	-0.2144	-0.0395	-0.16835	-0.484
B0511.12	WBGene00015237	1.277	1.274	0.2242	0.2492	0.7101	1.184	-0.05113	-0.2999	-1.0388	-0.32845	-1.45101
B0511.17	WBGene00219234	1.557	1.367	0.7234	0.7535	0.9654	1.24	0.4264	0.3297	-0.72355	-0.3593	-1.08395
B0511.19	WBGene00255714	0.5049	0.5502	-0.02616	-0.0961	0.3415	0.5425	-0.09325	-0.2487	-0.58868	-0.08555	-0.698525
B0511.6	WBGene00015232	0.5226	0.6291	0.003685	0.1995	0.01982	0.2688	-0.07159	-0.23	-0.474257	-0.43154	-0.726645
B0511.7	WBGene00015233	1.534	1.459	0.3284	0.3012	0.7544	0.9637	0.1901	-0.08647	-1.1817	-0.63745	-1.44468
B0524.6	WBGene00015245	2.561	2.438	1.066	1.086	1.552	1.828	0.5801	0.568	-1.4235	-0.8095	-1.92545
B0546.3	WBGene00015250	2.789	2.573	0.5577	0.5243	1.499	1.973	0.1529	0.2001	-2.14	-0.945	-2.5045
B0546.4	WBGene00015251	1.438	1.587	-0.1278	-0.09435	0.4948	0.9164	0.2654	0.1153	-1.62357	-0.8069	-1.32215
B0564.6	WBGene00007206	0.2473	0.1867	0.2348	0.3227	0.2376	0.3155	0.02832	-0.1698	0.06175	0.05955	-0.28774
B0564.7	WBGene00007207	0.9332	0.8762	0.09037	-0.02424	0.2089	0.427	-0.000367	0.09656	-0.871635	-0.58675	-0.856603
B0564.9	WBGene00007208	0.2511	0.1928	0.2304	0.322	0.233	0.3195	0.02291	-0.1628	0.05425	0.0543	-0.291895
baf-1	WBGene00000235	1.696	1.662	-0.02607	-0.0201	0.7551	0.9901	0.1525	0.02695	-1.70209	-0.8064	-1.58927
bag-1	WBGene00000236	2.16	2.193	1.072	1.185	0.9415	1.23	0.9954	0.9036	-1.048	-1.09075	-1.227
bar-1	WBGene00000238	0.3494	0.4034	0.131	0.2071	0.1696	0.3158	-0.198	-0.3356	-0.20735	-0.1337	-0.6432
bas-1	WBGene00000239	0.4712	0.5755	0.09424	0.1819	0.2959	0.4011	-0.0538	-0.2702	-0.38528	-0.17485	-0.68535
bath-1	WBGene00019139	0.1969	0.004287	0.1643	0.1774	-0.01308	0.1738	-0.07357	0.03175	0.0702565	-0.0202335	-0.121504
bath-15	WBGene00015590	0.06483	0.2579	0.01442	0.1046	0.446	0.4476	-0.07608	-0.1748	-0.101855	0.285435	-0.286805
bath-19	WBGene00019132	0.5526	0.3705	0.4184	0.406	0.2403	0.4886	0.1783	0.1642	-0.04935	-0.0971	-0.2903
bath-2	WBGene00018668	1.12	0.9908	0.168	0.2383	0.4411	0.678	-0.1587	-0.08836	-0.85225	-0.49585	-1.17893
bath-20	WBGene00015012	0.2633	0.1463	0.2027	0.3206	0.2944	0.2598	-0.1119	-0.1483	0.05685	0.0723	-0.3349
bath-24	WBGene00015014	0.316	0.07357	-0.05272	-0.06662	0.1306	0.2618	-0.3537	-0.2319	-0.254455	0.001415	-0.487585
bath-27	WBGene00017450	0.4188	0.424	0.4503	0.4943	0.4237	0.2311	0.1632	0.1121	0.0509	-0.094	-0.28375
bath-28	WBGene00017461	0.6523	0.3978	0.4429	0.49	0.4	0.5326	-0.01407	0.07773	-0.0586	-0.05875	-0.49322
bath-29	WBGene00017452	0.9871	0.9191	0.2267	0.2182	0.6513	0.8188	0.1876	0.116	-0.73065	-0.21805	-0.8013
bath-3	WBGene00019140	0.3655	0.4055	0.1124	0.3153	0.2668	0.3569	0.08952	-0.09576	-0.17165	-0.07365	-0.38862
bath-30	WBGene00017460	0.4503	0.4761	-0.1064	0.1729	0.4808	0.3971	0.1605	-0.1124	-0.42995	-0.02425	-0.43915
bath-36	WBGene00013569	2.911	2.668	1.863	1.953	1.69	2.022	1.677	1.601	-0.8815	-0.9335	-1.1505
bath-39	WBGene00009137	0.6992	0.7386	-0.4351	-0.3281	0.004855	0.2824	0.06066	0.1552	-1.1005	-0.575272	-0.61097
bath-4	WBGene00018665	0.3018	0.3339	0.2501	0.2707	0.195	0.1767	0.03546	-0.1133	-0.05745	-0.132	-0.35677
bath-40	WBGene00013689	2.421	2.314	0.08819	-0.05267	1.19	1.536	-0.2238	-0.04373	-2.34974	-1.0045	-2.50127
bath-41	WBGene00018137	2.761	2.571	0.786	0.8873	1.754	2.109	0.2495	0.4582	-1.82935	-0.7345	-2.31215
bath-42	WBGene00016803	3.038	2.853	1.547	1.68	2.056	2.455	0.6885	0.6429	-1.332	-0.69	-2.2798
bath-44	WBGene00015567	1.489	1.548	0.02783	0.04232	0.7005	1.031	0.1959	0.1719	-1.48342	-0.65275	-1.3346
bath-46	WBGene00020325	0.3163	0.1393	0.8008	0.8272	0.2308	0.3241	0.2436	0.02374	0.5862	0.04965	-0.09413
bath-5	WBGene00019141	1.058	0.9268	0.2773	0.3232	0.6392	0.7856	-0.1132	-0.2044	-0.69215	-0.28	-1.1512
bath-7	WBGene00018667	0.1673	0.3022	-0.142	0.01716	0.3614	0.3581	-0.2127	-0.2513	-0.29717	0.125	-0.46675
bbs-4	WBGene00043992	0.5887	0.4687	0.1792	0.1165	0.0429	0.07685	0.1117	-0.0788	-0.38085	-0.468825	-0.51225
bbs-9	WBGene00016744	2.441	2.3	1.431	1.481	1.66	2.006	0.6414	0.513	-0.9145	-0.5375	-1.7933
bcas-2	WBGene00020441	0.71	0.712	-0.09061	-0.1695	-0.02538	0.3118	0.07662	-0.1149	-0.841055	-0.56779	-0.73014
bcat-1	WBGene00001149	1.486	1.258	1.101	1.17	0.6519	0.9108	0.968	0.8198	-0.2365	-0.59065	-0.4781
bckd-1B	WBGene00006518	1.404	1.391	0.02775	-0.005503	0.4426	0.7963	0.003165	0.01285	-1.38638	-0.77805	-1.38949
bcl-11	WBGene00017430	0.03984	0.1532	0.4009	0.4599	0.06754	-0.1015	0.2371	0.3293	0.33388	-0.1135	0.18668
bcl-7	WBGene00016192	2.068	2.02	0.6578	0.5482	1.494	1.799	0.3327	-0.07194	-1.441	-0.3975	-1.91362
bcs-1	WBGene00010042	3.096	2.894	2.269	2.419	1.954	2.267	2.177	1.957	-0.651	-0.8845	-0.928
BE0003N10.1	WBGene00015266	2.368	2.262	1.014	1.051	1.572	1.947	0.584	0.5279	-1.2825	-0.5555	-1.75905
bec-1	WBGene00000247	1.385	1.327	0.2074	0.06103	0.6399	0.9585	-0.1377	-0.1619	-1.22178	-0.5568	-1.5058
bed-1	WBGene00012674	1.35	1.245	0.4837	0.496	0.5812	0.8881	0.2653	0.1883	-0.80765	-0.56285	-1.0707
ben-1	WBGene00000248	0.5597	0.5141	0.2556	0.4396	0.1015	0.3128	0.3299	0.03018	-0.1893	-0.32975	-0.35686
best-14	WBGene00009340	0.6223	0.3873	0.4576	0.4057	0.1209	0.2504	-0.1929	-0.01456	-0.07315	-0.31915	-0.60853
best-18	WBGene00011868	1.118	0.997	0.2321	0.2999	0.5572	0.7571	0.1626	0.1276	-0.7915	-0.40035	-0.9124
best-24	WBGene00022797	0.3048	0.4023	0.2996	0.2911	0.07375	0.03696	-0.04353	0.02001	-0.0582	-0.298195	-0.36531
best-8	WBGene00007988	0.3252	0.29	0.5088	0.5865	-0.2903	-0.1326	0.02045	0.2428	0.24005	-0.51905	-0.175975
bet-1	WBGene00022473	1.85	1.746	-0.4131	-0.5735	0.9453	1.369	-0.1657	-0.1753	-2.2913	-0.64085	-1.9685
bet-2	WBGene00010199	1.257	1.138	-0.01388	0.09543	-0.08242	0.2762	0.4169	0.1916	-1.15673	-1.10061	-0.89325
bgal-1	WBGene00011832	0.5741	0.5158	0.2268	0.2352	-0.1198	-0.02494	0.212	0.2221	-0.31395	-0.61732	-0.3279
bicd-1	WBGene00016611	0.1387	0.2003	-0.223	-0.2219	-0.03726	-0.000179	-0.177	-0.3055	-0.39195	-0.18822	-0.41075
bir-1	WBGene00000249	1.65	1.487	1.315	1.44	1.208	1.52	0.401	0.4435	-0.191	-0.2045	-1.14625
bir-2	WBGene00000250	2.179	2.164	0.4343	0.315	1.194	1.557	0.2859	0.1545	-1.79685	-0.796	-1.9513
bli-1	WBGene00000251	0.6357	0.6711	0.9453	1.072	0.3766	0.2595	0.4524	0.372	0.35525	-0.33535	-0.2412
bli-4	WBGene00000254	1.649	1.607	0.3545	0.3391	0.9482	1.264	0.1075	-0.03647	-1.2812	-0.5219	-1.59248
bli-6	WBGene00000256	2.695	2.489	1.082	1.214	1.534	1.923	0.4172	0.5181	-1.444	-0.8635	-2.12435
blmp-1	WBGene00003847	0.1784	0.0392	0.4188	0.6194	0.435	0.6214	-0.04805	-0.16	0.4103	0.4194	-0.212825
blos-1	WBGene00011872	0.3143	0.3137	0.0544	0.2296	0.1263	0.1916	-0.0255	0.1294	-0.172	-0.15505	-0.26205
blos-2	WBGene00022251	0.7148	0.5354	0.3277	0.318	-0.08841	0.3243	-0.005853	-0.09855	-0.30225	-0.507155	-0.677302
blos-4	WBGene00020783	1.604	1.468	0.2178	0.08989	0.9724	1.328	-0.2922	-0.07803	-1.38216	-0.3858	-1.72111
bmk-1	WBGene00000257	1.883	1.782	0.3701	0.4554	0.8329	1.134	0.3138	0.3502	-1.41975	-0.84905	-1.5005
bmy-1	WBGene00017293	3.029	2.812	1.172	1.214	1.936	2.342	0.3918	0.3602	-1.7275	-0.7815	-2.5445
bpl-1	WBGene00000259	0.1848	0.2895	0.05275	-0.1771	0.2353	0.124	0.04152	-0.1908	-0.299325	-0.0575	-0.31179
bpnt-1	WBGene00044063	0.9544	1.016	-0.12	-0.1002	0.4299	0.7435	0.04904	0.233	-1.0953	-0.3985	-0.84418
bra-1	WBGene00000262	0.5387	0.5359	-0.2207	-0.5193	-0.02018	-0.08191	0.05869	0.026	-0.9073	-0.588345	-0.494955
bra-2	WBGene00017757	2.583	2.377	1.313	1.351	1.783	2.108	0.6073	0.4876	-1.148	-0.5345	-1.93255
brc-1	WBGene00000264	2.555	2.358	0.9401	0.8692	1.693	1.976	0.202	0.4062	-1.55185	-0.622	-2.1524
brc-2	WBGene00020316	2.113	2.018	0.3574	0.3104	1.016	1.413	-0.192	-0.02922	-1.7316	-0.851	-2.17611
brd-1	WBGene00000265	2.276	2.129	1.146	0.9646	1.522	1.879	0.519	0.6177	-1.1472	-0.502	-1.63415
bre-1	WBGene00000266	0.4228	0.3687	-0.07737	-0.08682	-0.02747	0.2602	0.00767	-0.1697	-0.477845	-0.279385	-0.476765
bre-4	WBGene00000269	2.429	2.282	0.352	0.5652	1.418	1.841	0.287	0.1982	-1.8969	-0.726	-2.1129
bre-5	WBGene00000270	2.48	2.406	1.004	0.9805	1.497	1.729	0.5144	0.5558	-1.45075	-0.83	-1.9079
bris-1	WBGene00019726	0.7052	0.5575	0.1945	0.1071	0.05198	0.4336	0.1654	0.009305	-0.48055	-0.38856	-0.543998
brp-1	WBGene00000273	0.5543	0.5151	0.5648	0.5	0.1078	0.3524	0.1546	0.06798	-0.0023	-0.3046	-0.42341
btb-12	WBGene00022555	0.1338	0.03281	0.2272	0.3345	0.2289	0.1012	0.1026	0.1127	0.197545	0.081745	0.024345
btb-13	WBGene00022561	0.1419	0.04912	0.2857	0.4632	0.4243	0.1461	0.31	0.2229	0.27894	0.18969	0.17094
btb-19	WBGene00010194	0.4085	0.2746	0.2336	0.2594	0.4181	0.4881	0.03597	-0.002371	-0.09505	0.11155	-0.32475
btb-20	WBGene00010193	0.6938	0.6263	-0.2102	-0.1704	0.08223	0.3242	-0.1637	-0.1495	-0.85035	-0.456835	-0.81665
btb-4	WBGene00019142	1.032	0.8657	0.2052	0.1955	0.544	0.7655	-0.2447	-0.1274	-0.7485	-0.2941	-1.1349
btbd-10	WBGene00019888	2.268	2.091	1.025	1.118	1.562	1.875	0.3207	0.2919	-1.108	-0.461	-1.8732
btf-1	WBGene00000274	1.217	1.425	0.9724	1.003	0.7776	0.8691	0.5993	0.4384	-0.3333	-0.49765	-0.80215
bub-1	WBGene00000275	2.011	1.969	0.5865	0.3157	1.08	1.47	0.304	0.3577	-1.5389	-0.715	-1.65915
bub-3	WBGene00013209	2.452	2.324	1.068	1.211	1.534	1.829	0.7171	0.5914	-1.2485	-0.7065	-1.73375
bud-31	WBGene00007400	0.855	0.8001	-0.1196	0.01828	0.07737	0.4671	0.2165	-0.1938	-0.87821	-0.555315	-0.8162
byn-1	WBGene00000276	1.74	1.786	1.215	1.23	0.8756	1.086	0.8126	0.6445	-0.5405	-0.7822	-1.03445
C01A2.1	WBGene00007213	0.8869	0.9374	0.004659	0.09034	0.4968	0.6306	0.04526	0.08411	-0.86465	-0.34845	-0.847465
C01A2.4	WBGene00007216	0.5323	0.4133	-0.2677	-0.3903	-0.1659	0.0946	-0.3344	-0.4088	-0.8018	-0.50845	-0.8444
C01B10.3	WBGene00015278	0.306	0.2483	-0.3012	-0.06383	0.2894	0.4502	-0.4473	-0.4238	-0.459665	0.09265	-0.7127
C01B10.4	WBGene00015279	2.595	2.337	0.9831	1.148	1.388	1.84	0.4218	0.4493	-1.40045	-0.852	-2.03045
C01B10.9	WBGene00015283	1.38	1.306	0.4087	0.4333	0.5273	0.8561	0.04903	0.0228	-0.922	-0.6513	-1.30709
C01B12.8	WBGene00015291	0.3523	0.4392	1.327	1.334	0.5404	0.6427	0.8771	0.5766	0.93475	0.1958	0.3311
C01B4.6	WBGene00015270	0.1608	0.1058	0.3523	0.5056	0.09925	0.134	0.06539	0.1818	0.29565	-0.016675	-0.009705
C01F6.14	WBGene00219207	1.574	1.531	-0.1457	-0.08082	0.9556	1.322	-0.02738	-0.1572	-1.66576	-0.4137	-1.64479
C01F6.2	WBGene00007222	0.1301	0.2084	0.008537	-0.0795	0.02205	0.1246	0.05642	0.198	-0.204732	-0.095925	-0.04204
C01F6.9	WBGene00007223	2.604	2.404	0.8244	0.8126	1.559	1.798	0.3703	0.4016	-1.6855	-0.8255	-2.11805
C01G10.10	WBGene00007237	1.212	1.239	-0.05957	-0.05651	0.3848	0.4991	0.1679	0.1303	-1.28354	-0.78355	-1.0764
C01G10.14	WBGene00007239	0.4376	0.2836	0.9393	1.026	0.3059	0.4369	0.2709	0.124	0.62205	0.0108	-0.16315
C01G10.7	WBGene00007234	2.722	2.467	1.299	1.433	1.548	1.95	0.8314	0.7606	-1.2285	-0.8455	-1.7985
C01G10.9	WBGene00007236	1.715	1.644	0.4315	0.503	0.8086	1.207	0.3154	0.1338	-1.21225	-0.6717	-1.4549
C01G5.5	WBGene00015307	0.941	0.9826	-0.03032	0.2763	0.3776	0.408	0.06488	0.01288	-0.83881	-0.569	-0.92292
C01G6.3	WBGene00007225	0.4066	0.3083	0.1871	0.4132	0.2977	0.06863	0.2197	-0.0791	-0.0573	-0.174285	-0.28715
C01G6.4	WBGene00007226	1.271	1.311	-0.02057	-0.04264	0.5408	0.72	-0.006604	0.04411	-1.32261	-0.6606	-1.27225
C01G6.5	WBGene00007227	1.571	1.616	-0.1775	-0.02895	0.6136	1.169	-0.05229	-0.08834	-1.69673	-0.7022	-1.66382
C01G6.9	WBGene00007229	0.3285	0.3465	0.1813	0.2473	-0.1986	-0.108	0.2554	0.08928	-0.1232	-0.4908	-0.16516
C01H6.8	WBGene00007257	0.7786	0.6678	0.2161	0.2904	-0.08496	-0.104	0.3939	0.2359	-0.46995	-0.81768	-0.4083
C02B10.4	WBGene00015329	2.682	2.505	1.267	1.144	1.752	2.129	0.4407	0.557	-1.388	-0.653	-2.09465
C02B10.5	WBGene00015330	0.5353	0.5052	-0.2493	-0.2181	-0.02041	0.2305	-0.11	0.03145	-0.75395	-0.415205	-0.559525
C02B8.1	WBGene00015320	0.02145	0.02445	0.262	0.3155	0.08626	0.1604	-0.07561	-0.08601	0.2658	0.10038	-0.10376
C02B8.6	WBGene00015324	1.117	1.037	0.1809	0.1118	0.3778	0.6463	-0.3832	-0.05277	-0.93065	-0.56495	-1.29499
C02D5.2	WBGene00015336	0.2188	0.3696	-0.3633	-0.1715	-0.1619	-0.1338	-0.137	-0.1804	-0.5616	-0.44205	-0.4529
C02D5.4	WBGene00043097	0.1404	0.381	0.05988	0.06287	0.01232	-0.03972	0.001697	-0.2502	-0.199325	-0.2744	-0.384952
C02F12.8	WBGene00015357	0.4403	0.4663	-0.3816	-0.4451	-0.1514	-0.06125	-0.3745	-0.4057	-0.86665	-0.559625	-0.8434
C02F5.10	WBGene00015351	0.1036	0.09127	-0.04669	-0.1235	0.2558	0.4722	0.1416	-0.1545	-0.18253	0.266565	-0.103885
C02F5.12	WBGene00015352	2.273	2.187	0.555	0.6864	1.219	1.534	0.4623	0.4136	-1.6093	-0.8535	-1.79205
C02F5.3	WBGene00015346	1.042	1.082	0.01327	-0.1353	0.2445	0.4685	0.163	0.08359	-1.12302	-0.7055	-0.938705
C03A3.2	WBGene00007267	1.318	1.303	0.2806	0.3523	0.481	0.7509	0.1281	-0.1508	-0.99405	-0.69455	-1.32185
C03B1.7	WBGene00015378	0.1464	0.05343	-0.2712	-0.215	-0.1269	-0.2347	0.03522	-0.3378	-0.343015	-0.280715	-0.251205
C03B8.2	WBGene00015385	0.9503	0.7585	0.7385	0.8773	0.4826	0.755	0.184	0.1298	-0.0465	-0.2356	-0.6975
C03B8.3	WBGene00015386	0.8536	0.8978	-0.6029	-0.5838	0.2828	0.5505	0.000624	0.07239	-1.46905	-0.45905	-0.839193
C03C10.5	WBGene00007271	0.5046	0.4121	0.3137	0.4536	0.3202	0.2475	0.2194	0.1545	-0.0747	-0.1745	-0.2714
C03C10.7	WBGene00007273	1.179	1.15	0.3795	0.4896	0.5581	0.6961	0.6346	0.5688	-0.72995	-0.5374	-0.5628
C03D6.9	WBGene00219796	0.3319	0.5852	0.1588	0.1464	0.2844	0.314	0.2629	0.005516	-0.30595	-0.15935	-0.324342
C03F11.4	WBGene00015390	0.2588	0.3128	0.3868	0.4591	0.0858	0.2271	0.3966	-0.04187	0.13715	-0.12935	-0.108435
C03H12.1	WBGene00007284	0.5973	0.5157	0.3321	0.4237	0.1364	0.5021	-0.001824	-0.04239	-0.1786	-0.23725	-0.578607
C03H5.3	WBGene00015405	0.7939	0.7071	0.1572	0.2381	0.3854	0.6407	0.07581	-0.05243	-0.55285	-0.23745	-0.73881
C03H5.5	WBGene00015407	1.367	1.246	0.5564	0.613	0.8454	1.219	0.2838	0.1138	-0.7218	-0.2743	-1.1077
C03H5.6	WBGene00015408	0.214	0.2546	0.1546	0.1581	0.1491	0.2406	0.119	-0.09424	-0.07795	-0.03945	-0.22192
C04A11.1	WBGene00007285	0.7084	0.7307	-0.04369	-0.05385	0.2629	0.4807	-0.371	-0.2877	-0.76832	-0.34775	-1.0489
C04C11.25	WBGene00284855	0.5603	0.6532	0.7866	0.947	-0.005696	0.2313	0.409	0.2122	0.26005	-0.493948	-0.29615
C04E6.11	WBGene00015425	0.1007	0.2451	-0.07774	-0.06884	-0.05031	0.06245	-0.0519	-0.4197	-0.24619	-0.16683	-0.4087
C04E7.3	WBGene00015430	0.6738	0.4497	0.4383	0.4887	0.3326	0.4574	0.09243	0.08528	-0.09825	-0.16675	-0.472895
C04F12.1	WBGene00007297	0.6671	0.6378	0.6485	0.7266	0.1724	0.2728	0.1677	0.07096	0.0351	-0.42985	-0.53312
C04F12.16	WBGene00219286	0.306	0.2194	0.1783	-0.02527	-0.09791	0.09927	0.03126	0.1031	-0.186185	-0.26202	-0.19552
C04F12.5	WBGene00007299	0.8704	0.9212	0.4554	0.3977	0.3366	0.5183	0.516	0.2424	-0.46925	-0.46835	-0.5166
C04F5.9	WBGene00015451	1.879	1.812	0.005494	0.007969	0.771	1.081	0.1321	-0.02438	-1.83877	-0.9195	-1.79164
C04G6.11	WBGene00015459	0.4833	0.4967	0.216	0.1886	0.2367	0.4265	-0.1373	-0.1573	-0.2877	-0.1584	-0.6373
C04G6.2	WBGene00015453	0.9923	1.117	0.1796	0.1682	0.2713	0.3131	0.2634	-0.09258	-0.88075	-0.76245	-0.96924
C05A2.4	WBGene00220253	0.4306	0.4352	0.06981	0.09733	0.08957	0.09604	0.1105	0.01972	-0.34933	-0.340095	-0.36779
C05C10.2	WBGene00007329	0.5045	0.4007	-0.4512	-0.3474	-0.07423	0.3643	-0.2862	-0.1703	-0.8519	-0.307565	-0.68085
C05C10.3	WBGene00007330	1.528	1.403	0.3131	0.5121	0.6525	0.7959	-0.06181	-0.03373	-1.0529	-0.7413	-1.51327
C05C10.5	WBGene00007332	1.738	1.705	0.1825	0.1029	0.6209	0.9978	0.182	0.2454	-1.5788	-0.91215	-1.5078
C05C10.7	WBGene00007334	2.374	2.177	0.9939	1.176	0.9254	1.096	1.345	1.128	-1.19055	-1.2648	-1.039
C05C12.4	WBGene00007336	0.8246	0.7721	0.4281	0.3592	0.2247	0.2071	0.03055	0.215	-0.4047	-0.58245	-0.675575
C05C8.5	WBGene00015462	0.43	0.717	0.002448	0.1929	-0.000328	-0.1375	0.06143	0.02715	-0.475826	-0.642414	-0.52921
C05C8.7	WBGene00015464	0.3767	0.522	0.7123	0.6937	0.2292	0.04278	0.2298	-0.3404	0.25365	-0.31336	-0.50465
C05D11.1	WBGene00015481	0.2213	0.2	-0.1423	-0.05283	-0.0683	-0.1801	-0.107	-0.2809	-0.308215	-0.33485	-0.4046
C05D11.13	WBGene00015488	1.092	1.165	0.3669	0.4178	0.2866	0.6376	-0.07486	0.01364	-0.73615	-0.6664	-1.15911
C05D11.9	WBGene00015486	2.304	2.049	0.8652	0.9089	1.329	1.678	0.3731	0.3868	-1.28945	-0.673	-1.79655
C05D12.3	WBGene00014666	0.2018	0.1258	0.1507	0.3297	-0.05581	0.1262	-0.2075	-0.1935	0.0764	-0.128605	-0.3643
C05D9.3	WBGene00015472	0.09191	0.06882	-0.09572	-0.06895	0.1429	0.245	-0.2686	-0.3361	-0.1627	0.113585	-0.382715
C05D9.7	WBGene00015474	0.4832	0.4406	0.04375	0.09804	0.1313	0.2843	0.1688	-0.08953	-0.391005	-0.2541	-0.422265
C05G5.2	WBGene00007348	0.3643	0.3815	-0.1218	-0.2893	-0.2705	-0.07115	-0.1158	-0.1428	-0.57845	-0.543725	-0.5022
C05G5.3	WBGene00007349	0.4903	0.5174	-0.1423	-0.2529	-0.256	-0.02369	0.1175	0.141	-0.70145	-0.643695	-0.3746
C06A1.7	WBGene00044235	0.1217	0.01873	0.1957	0.03513	0.1244	0.1092	-0.0275	-0.1118	0.0452	0.046585	-0.139865
C06A12.19	WBGene00255702	0.2473	0.2563	-0.04034	0.2252	0.1802	0.2419	-0.1152	-0.1335	-0.15937	-0.04075	-0.37615
C06A12.3	WBGene00007357	0.2672	0.1647	0.0358	0.1409	-0.09591	0.09099	-0.01149	-0.003612	-0.1276	-0.21841	-0.223501
C06A5.12	WBGene00044414	0.2432	0.1725	0.01911	-0.02621	0.3546	0.4707	0.1565	0.0327	-0.2114	0.2048	-0.11325
C06A5.3	WBGene00015501	2.059	1.91	0.4827	0.5391	1.036	1.276	0.3139	0.284	-1.4736	-0.8285	-1.68555
C06A5.6	WBGene00015504	2.404	2.186	0.9478	0.999	1.493	1.845	0.6159	0.5999	-1.3216	-0.626	-1.6871
C06A5.8	WBGene00015505	0.3465	0.4673	-0.1715	-0.01873	0.3181	0.3992	-0.05077	-0.1567	-0.502015	-0.04825	-0.510635
C06A6.2	WBGene00015507	1.114	0.9717	-0.2047	-0.1038	0.2442	0.3461	0.2858	0.1768	-1.1971	-0.7477	-0.81155
C06A6.4	WBGene00015509	1.666	1.53	-0.1424	-0.205	0.7913	1.149	-0.02921	-0.07361	-1.7717	-0.62785	-1.64941
C06B3.6	WBGene00007365	0.2419	0.4229	-0.03087	-0.3345	-0.3491	-0.2552	-0.4684	-0.3213	-0.515085	-0.63455	-0.72725
C06B3.7	WBGene00007366	0.9776	1.029	-0.3098	-0.1948	0.06171	0.2081	-0.04142	-0.1808	-1.2556	-0.868395	-1.11441
C06B8.7	WBGene00007372	0.03373	0.1044	0.1186	-0.1895	-0.165	-0.1498	-0.1261	0.000617	-0.104515	-0.226465	-0.131806
C06E2.5	WBGene00015529	0.4902	0.5128	-0.008738	0.05688	0.1044	0.3272	-0.01749	0.06401	-0.477429	-0.2857	-0.47824
C06E4.5	WBGene00015534	0.2293	0.05199	0.6519	0.7187	0.3599	0.4086	0.07144	0.1062	0.544655	0.243605	-0.051825
C06G3.5	WBGene00015551	0.1024	0.1675	-0.1893	-0.1294	-0.3807	-0.2491	-0.0522	0.07021	-0.2943	-0.44985	-0.125945
C06G3.6	WBGene00015552	1.01	0.8605	-0.04208	-0.03456	0.2314	0.4406	0.2374	0.05901	-0.97357	-0.59925	-0.787045
C06G4.1	WBGene00015557	1.008	0.7757	0.1999	0.1812	0.2722	0.5835	-0.02788	-0.2043	-0.7013	-0.464	-1.00794
C06G4.4	WBGene00015558	1.331	1.317	0.7983	0.8767	0.4563	0.9159	0.4529	0.2903	-0.4865	-0.6379	-0.9524
C06H2.2	WBGene00007386	2.279	2.285	0.6719	0.5505	1.351	1.659	0.4582	0.3027	-1.6708	-0.777	-1.90155
C06H5.14	WBGene00219447	0.1351	0.03531	0.8115	0.9855	0.3026	0.4743	0.1408	0.000424	0.813295	0.303245	-0.014593
C06H5.8	WBGene00044795	0.09452	0.04199	0.5027	0.6091	-0.02332	0.2294	0.1427	0.07731	0.487645	0.034785	0.04175
C07A12.7	WBGene00015561	1.117	1.201	-0.1169	-0.05175	0.2989	0.5562	0.1297	0.1085	-1.24333	-0.73145	-1.0399
C07A9.9	WBGene00007405	1.009	0.9514	0.4663	0.5593	0.2093	0.2599	0.3505	0.08368	-0.4674	-0.7456	-0.76311
C07D10.1	WBGene00015566	0.4685	0.2782	-0.1703	-0.09106	0.2558	0.1989	-0.1591	-0.04702	-0.50403	-0.146	-0.47641
C07D10.5	WBGene00015569	0.1953	0.1724	-0.03429	-0.06493	-0.1436	-0.2004	-0.2692	-0.03603	-0.23346	-0.35585	-0.336465
C07D8.6	WBGene00015565	1.333	1.473	0.6346	0.7917	0.4265	0.5093	0.4597	0.4714	-0.68985	-0.9351	-0.93745
C07E3.9	WBGene00007419	2.244	2.093	0.7344	0.6835	1.292	1.722	0.3098	0.1166	-1.45955	-0.6615	-1.9553
C07G2.5	WBGene00303035	0.7541	0.717	0.509	0.5241	-0.1492	0.2993	0.5561	0.6692	-0.219	-0.6605	-0.1229
C07H4.1	WBGene00007421	0.7976	0.8321	-0.05291	0.1106	0.02369	0.2501	-0.1237	-0.3311	-0.786005	-0.677955	-1.04225
C07H6.2	WBGene00015579	2.743	2.592	0.7888	0.7796	1.297	1.701	0.3617	0.4545	-1.8833	-1.1685	-2.2594
C07H6.4	WBGene00015581	1.618	1.624	0.4084	0.4675	1.094	1.473	0.227	0.3694	-1.18305	-0.3375	-1.3228
C07H6.9	WBGene00015582	2.66	2.453	0.8692	0.8517	1.696	2.021	0.5003	0.4901	-1.69605	-0.698	-2.0613
C08B11.9	WBGene00007436	2.014	1.923	0.3132	0.4433	0.8589	1.019	0.3111	0.1544	-1.59025	-1.02955	-1.73575
C08B6.11	WBGene00007431	0.03758	0.1282	0.1013	0.2594	0.3809	0.4733	-0.2063	-0.05809	0.09746	0.34421	-0.215085
C08B6.18	WBGene00303036	2.624	2.456	1.202	1.276	1.782	2.119	0.4096	0.2826	-1.301	-0.5895	-2.1939
C08B6.3	WBGene00007424	0.5525	0.3442	0.3066	0.2183	0.2552	0.4431	-0.05779	-0.1354	-0.1859	-0.0992	-0.544945
C08B6.4	WBGene00007425	0.09343	0.04758	-0.1162	0.1536	0.07354	0.211	-0.1037	0.0219	-0.051805	0.071765	-0.111405
C08B6.8	WBGene00007429	2.889	2.662	1.45	1.427	1.902	2.326	0.5569	0.572	-1.337	-0.6615	-2.21105
C08F1.6	WBGene00015610	0.1688	0.009328	0.6016	0.7119	0.2341	0.2642	0.1215	-0.02002	0.567686	0.160086	-0.038324
C08F1.8	WBGene00015611	0.2769	0.08003	0.6328	0.6362	0.3195	0.2414	0.1215	-0.03949	0.456035	0.101985	-0.13746
C08F11.7	WBGene00007454	0.311	0.1878	0.4069	0.5202	0.2209	0.2649	0.06917	-0.07231	0.21415	-0.0065	-0.25097
C08F8.2	WBGene00007444	2.77	2.643	1.769	1.837	1.59	1.912	1.308	0.9842	-0.9035	-0.9555	-1.5604
C08F8.3	WBGene00007445	0.3628	0.4053	0.2871	0.3822	0.2341	0.3443	-0.0438	-0.03742	-0.0494	-0.09485	-0.42466
C08F8.9	WBGene00007449	1.637	1.542	0.7982	0.7973	0.7796	1.118	0.07914	0.1776	-0.79175	-0.6407	-1.46113
C08H9.15	WBGene00007474	0.2476	0.2305	0.4505	0.4629	0.2802	0.5402	-0.09437	0.009226	0.21765	0.17115	-0.281622
C08H9.16	WBGene00086566	2.981	2.763	1.433	1.488	1.912	2.336	0.741	0.622	-1.4115	-0.748	-2.1905
C09B8.8	WBGene00015625	0.3384	0.3749	0.09564	0.1507	0.03253	0.3358	-0.2136	-0.09024	-0.23348	-0.172485	-0.50857
C09D4.4	WBGene00015635	2.982	2.768	2.216	2.416	1.973	2.318	1.871	1.73	-0.559	-0.7295	-1.0745
C09D4.9	WBGene00206357	0.121	0.02144	0.5766	0.6074	0.3227	0.4267	0.3286	0.1311	0.52078	0.30348	0.15863
C09E10.3	WBGene00303038	0.9229	0.8307	-0.03061	0.04079	0.6108	0.7786	-0.3306	-0.3661	-0.87171	-0.1821	-1.22515
C09E7.5	WBGene00015639	0.213	0.1227	0.08756	0.1855	0.2218	0.1824	0.2241	0.05011	-0.03132	0.03425	-0.030745
C09E7.7	WBGene00015641	0.6601	0.6097	0.2536	0.3261	0.3259	0.4022	0.2515	0.05023	-0.34505	-0.27085	-0.484035
C09E8.1	WBGene00015644	0.3657	0.2457	-0.1318	-0.1838	0.3719	0.4831	-0.2285	-0.5637	-0.4635	0.1218	-0.7018
C09E8.6	WBGene00303037	0.3458	0.2352	-0.1391	-0.1807	0.3684	0.4749	-0.2142	-0.5558	-0.4504	0.13115	-0.6755
C09E9.1	WBGene00007476	1.722	1.678	-0.1979	-0.4175	0.8048	1.206	-0.1032	-0.12	-2.0077	-0.6946	-1.8116
C09G4.4	WBGene00044001	2.068	2.06	1.075	1.043	0.7537	0.84	0.9688	0.8432	-1.005	-1.26715	-1.158
C09G5.13	WBGene00206538	0.04501	0.05818	0.4524	0.5917	0.1865	0.2166	0.06667	-0.05611	0.470455	0.149955	-0.046315
C09G5.7	WBGene00007489	1.785	1.698	0.6053	0.4682	1.184	1.529	-0.03971	0.04656	-1.20475	-0.385	-1.73808
C09G9.1	WBGene00007492	1.57	1.479	0.4287	0.5625	0.6955	0.84	0.1162	0.08053	-1.0289	-0.75675	-1.42613
C09H10.4	WBGene00043120	0.6042	0.5844	0.3594	0.3113	0.1926	0.3494	0.2478	0.08617	-0.25895	-0.3233	-0.427315
C09H10.5	WBGene00007499	0.3283	0.3099	0.2393	0.01261	0.08454	0.199	0.04501	-0.005293	-0.193145	-0.17733	-0.299241
C09H10.9	WBGene00007503	0.5368	0.4093	0.08732	-0.05691	0.05565	0.2486	-0.1809	-0.1522	-0.457845	-0.320925	-0.6396
C10A4.10	WBGene00050957	0.3792	0.1676	0.2286	0.2057	0.09897	0.06077	-0.09874	-0.002203	-0.05625	-0.19353	-0.323871
C10A4.13	WBGene00206485	0.4329	0.2292	0.2241	0.2281	0.1659	0.1597	-0.142	-0.04075	-0.10495	-0.16825	-0.422425
C10B5.3	WBGene00015671	0.7309	0.5728	0.3851	0.4062	0.3246	0.6056	-0.2327	-0.145	-0.2562	-0.18675	-0.8407
C10C6.13	WBGene00219489	0.5256	0.5082	0.07927	0.1588	0.3798	0.5143	-0.01172	0.05057	-0.397865	-0.06985	-0.497475
C10G11.6	WBGene00015686	0.7493	0.6727	0.4734	0.5889	0.1391	0.1667	0.2611	0.3607	-0.17985	-0.5581	-0.4001
C10G8.8	WBGene00015684	1.64	1.529	0.3991	0.4075	0.7045	0.9429	-0.01102	-0.0265	-1.1812	-0.7608	-1.60326
C11D2.4	WBGene00015702	0.9976	0.8113	0.03296	0.02766	0.6627	0.9018	-0.1001	-0.09742	-0.87414	-0.1222	-1.00321
C11D2.7	WBGene00015703	0.8291	1.065	-0.1756	-0.1992	0.3313	0.6507	-0.0818	0.1047	-1.13445	-0.45605	-0.9356
C11E4.8	WBGene00007522	0.2732	0.2101	0.5127	0.6736	0.1088	0.04328	0.3465	0.2271	0.3515	-0.16561	0.04515
C11H1.3	WBGene00007529	0.9236	0.9966	-0.03091	-0.05	0.6145	0.902	-0.256	-0.3116	-1.00056	-0.20185	-1.2439
C11H1.9	WBGene00023500	0.0236	0.1985	0.1264	0.1218	0.1162	-0.2813	0.06518	-0.1908	0.01305	-0.1936	-0.17386
C12D5.10	WBGene00015711	0.1727	0.0242	0.6639	0.8038	0.1883	0.3493	0.0746	-0.008751	0.6354	0.17035	-0.0655255
C13A10.1	WBGene00015728	0.3402	0.1742	0.6004	0.6078	0.1404	0.3672	0.1069	-0.13	0.3469	-0.0034	-0.26875
C13B4.1	WBGene00007545	0.733	0.6619	-0.1475	-0.1024	0.1729	0.2882	-0.05741	0.04996	-0.8224	-0.4669	-0.701175
C13B7.6	WBGene00015731	0.8713	0.7091	0.3523	0.4178	0.4573	0.8239	0.2658	0.177	-0.40515	-0.1496	-0.5688
C13C4.4	WBGene00007548	0.6813	0.615	-0.09196	-0.01188	-0.07984	0.07499	0.02643	-0.1217	-0.70007	-0.650575	-0.695785
C13F10.1	WBGene00015741	0.2782	0.1162	-0.5561	-0.3743	-0.2517	-0.131	-0.08418	-0.2932	-0.6624	-0.38855	-0.38589
C13F10.6	WBGene00015745	2.332	2.269	0.4253	0.3725	1.417	1.671	-0.000421	0.05957	-1.9016	-0.7565	-2.27093
C13F10.7	WBGene00015746	0.2256	0.03653	-0.4273	-0.2231	-0.1042	-0.02556	-0.08342	-0.2947	-0.456265	-0.195945	-0.320125
C13F10.8	WBGene00303039	2.365	2.297	0.4376	0.3888	1.438	1.695	0.007218	0.06943	-1.9178	-0.7645	-2.29268
C13G5.2	WBGene00015747	0.5136	0.5063	-0.1269	0.04421	0.3662	0.3898	0.03918	0.0481	-0.551295	-0.13195	-0.46631
C14A11.2	WBGene00015748	0.1115	0.1322	0.4014	0.3145	-0.05755	0.1729	0.22	0.06556	0.2361	-0.064175	0.02093
C14A11.6	WBGene00015751	0.1809	0.2048	-0.3376	-0.1219	-0.1455	-0.04576	-0.2583	-0.3161	-0.4226	-0.28848	-0.48005
C14A11.9	WBGene00050944	0.6576	0.4665	0.1816	0.3998	0.09984	0.4049	-0.1676	-0.2004	-0.27135	-0.30968	-0.74605
C14B1.12	WBGene00184990	1.109	1.024	0.3957	0.4879	0.7377	0.7848	0.4331	0.2857	-0.6247	-0.30525	-0.7071
C14B1.2	WBGene00007573	2.528	2.461	1.372	1.409	1.327	1.684	0.6862	0.6757	-1.104	-0.989	-1.81355
C14B1.3	WBGene00007574	1.716	1.481	0.5281	0.5465	0.6067	0.9345	0.4883	0.4219	-1.0612	-0.8279	-1.1434
C14B1.8	WBGene00007579	1.581	1.53	0.8688	0.7649	0.6119	0.9008	0.6374	0.6887	-0.73865	-0.79915	-0.89245
C14B1.9	WBGene00007580	0.5006	0.3373	-0.1145	0.1019	0.2507	0.3603	-0.03755	-0.03242	-0.42525	-0.11345	-0.453935
C14B9.10	WBGene00015755	3.107	2.872	2.127	2.264	1.991	2.423	1.57	1.542	-0.794	-0.7825	-1.4335
C14B9.2	WBGene00015752	0.9842	0.8027	0.1635	0.2196	0.2049	0.497	0.2506	0.1734	-0.7019	-0.5425	-0.68145
C14B9.8	WBGene00015754	2.264	2.165	0.5376	0.5204	1.226	1.542	0.05349	0.1035	-1.6855	-0.8305	-2.136
C14C10.10	WBGene00303041	2.794	2.576	0.8936	0.8919	1.872	2.295	0.04022	-0.02842	-1.79225	-0.6015	-2.6791
C14C10.5	WBGene00007588	2.744	2.525	0.7592	0.7674	1.818	2.242	0.007317	-0.05216	-1.8712	-0.6045	-2.65692
C14C11.2	WBGene00015766	1.339	1.325	0.5264	0.6175	0.759	0.9091	0.4202	0.4219	-0.76005	-0.49795	-0.91095
C14C11.7	WBGene00015769	1.308	1.235	-0.004403	0.1263	0.7798	1.076	-0.3136	-0.3828	-1.21055	-0.3436	-1.6197
C14F11.4	WBGene00015780	0.42	0.3605	0.3918	0.5518	0.427	0.477	0.2954	0.1226	0.08155	0.06175	-0.18125
C14H10.3	WBGene00007593	0.3813	0.4387	0.1496	0.01096	0.1454	0.1042	0.2946	0.307	-0.32972	-0.2852	-0.1092
C15C6.3	WBGene00007602	2.206	2.058	0.5117	0.4531	1.34	1.72	0.0348	0.00827	-1.6496	-0.602	-2.11047
C15C7.5	WBGene00015791	0.5896	0.6762	0.5384	0.5453	0.5118	0.6925	0.3135	0.05838	-0.09105	-0.03075	-0.44696
C15C7.7	WBGene00015793	0.2456	0.2037	0.2238	0.1855	0.249	0.3162	0.0827	0.113	-0.02	0.05795	-0.1268
C15C8.4	WBGene00007606	0.4645	0.2878	-0.005693	-0.02416	0.2361	0.2387	-0.1059	-0.04704	-0.391076	-0.13875	-0.45262
C15C8.5	WBGene00007607	0.9745	0.8482	0.1993	0.1336	0.5762	0.7124	-0.0254	0.008724	-0.7449	-0.26705	-0.919688
C15F1.5	WBGene00015796	0.8017	0.7876	0.1223	0.1768	0.3888	0.5091	-0.08756	-0.1461	-0.6451	-0.3457	-0.91148
C15F1.8	WBGene00015797	0.2449	0.1965	0.03185	0.2269	0.05894	0.04849	-0.1339	-0.168	-0.091325	-0.166985	-0.37165
C15H11.11	WBGene00007619	2.476	2.362	1.139	1.269	1.58	1.937	0.4926	0.4319	-1.215	-0.6605	-1.95675
C15H9.4	WBGene00015800	0.3381	0.6191	0.01899	-0.1705	-0.1345	-0.2293	-0.01484	-0.05426	-0.554355	-0.6605	-0.51315
C15H9.5	WBGene00015801	1.889	1.979	0.5584	0.4682	1.029	1.449	0.1238	0.06575	-1.4207	-0.695	-1.83923
C15H9.9	WBGene00015803	1.438	1.488	0.5054	0.3057	0.5733	0.6739	-0.05012	-0.02172	-1.05745	-0.8394	-1.49892
C16A11.10	WBGene00185089	0.7015	0.5649	0.173	0.1826	0.1989	0.3673	-0.006765	-0.1223	-0.4554	-0.3501	-0.697732
C16A11.2	WBGene00015815	0.9384	0.6456	0.03258	0.1765	0.3429	0.5431	-0.06645	-0.03524	-0.68746	-0.349	-0.842845
C16A11.3	WBGene00015816	1.302	1.125	0.9242	1.071	0.795	1.034	0.2594	0.4638	-0.2159	-0.299	-0.8519
C16A11.4	WBGene00015817	0.9226	0.8462	0.2887	0.2964	0.5975	0.6954	0.3472	-0.01191	-0.59185	-0.23795	-0.716755
C16A11.5	WBGene00015818	0.8596	0.8311	0.01845	0.1368	0.5636	0.586	-0.05763	-0.2856	-0.767725	-0.27055	-1.01696
C16A3.4	WBGene00015809	0.7585	0.8732	0.4127	0.27	0.1125	0.322	0.2874	0.1885	-0.4745	-0.5986	-0.5779
C16A3.5	WBGene00015810	1.337	1.268	0.2331	0.1796	0.5851	0.821	0.3754	0.2845	-1.09615	-0.59945	-0.97255
C16A3.6	WBGene00015811	1.703	1.721	0.3565	0.4643	0.864	1.217	0.3951	0.1141	-1.3016	-0.6715	-1.4574
C16B8.3	WBGene00015823	1.003	1.05	1.188	1.249	0.1693	0.2983	0.4672	0.3062	0.192	-0.7927	-0.6398
C16C10.1	WBGene00007622	0.07746	0.03334	0.07947	-0.0469	-0.07199	-0.1478	-0.1816	-0.0429	-0.039115	-0.165295	-0.16765
C16C10.13	WBGene00007632	1.727	1.644	1.24	1.292	0.7052	0.9462	1.143	1.178	-0.4195	-0.8598	-0.525
C16C10.4	WBGene00007625	2.243	2.123	0.7522	0.6608	1.557	2.011	0.3581	0.3147	-1.4765	-0.399	-1.8466
C16C4.18	WBGene00194998	0.8252	0.7109	0.3381	0.4284	0.2179	0.3573	0.08066	0.076	-0.3848	-0.48045	-0.68972
C16C8.10	WBGene00015848	0.2895	0.03449	0.8004	0.9597	0.2183	0.3672	0.1833	0.03536	0.718055	0.130755	-0.052665
C16C8.16	WBGene00015853	0.9794	1.086	0.02384	0.1409	0.6717	0.7515	0.02968	0.09142	-0.95033	-0.3211	-0.97215
C16C8.17	WBGene00015854	0.02693	0.1649	0.4242	0.4794	0.01584	0.002869	0.1714	0.1252	0.355885	-0.0865605	0.052385
C16C8.4	WBGene00015842	0.3274	0.4974	-0.2523	0.01263	0.3303	0.4667	-0.0928	-0.06807	-0.532235	-0.0139	-0.492835
C16C8.5	WBGene00015843	0.8881	0.9006	0.2714	0.3402	0.5758	0.763	0.1017	0.007994	-0.58855	-0.22495	-0.839503
C16E9.2	WBGene00015866	1.115	1.119	-0.04642	-0.03258	0.4954	0.7801	-0.01112	-0.02616	-1.1565	-0.47925	-1.13564
C16H3.3	WBGene00015868	2.099	2.099	1.129	1.173	1.25	1.615	0.04286	0.1505	-0.948	-0.6665	-2.00232
C17D12.5	WBGene00007639	1.555	1.338	1.511	1.571	0.5874	0.9321	0.92	0.8035	0.0945	-0.68675	-0.58475
C17D12.7	WBGene00007640	2.555	2.35	0.6397	0.5567	1.443	1.858	0.2834	0.5194	-1.8543	-0.802	-2.0511
C17E4.11	WBGene00044236	1.828	1.592	0.4481	0.381	1.003	1.222	0.2959	0.3137	-1.29545	-0.5975	-1.4052
C17E4.4	WBGene00007644	1.348	1.415	0.2041	0.2234	0.7707	0.8494	0.1452	0.2341	-1.16775	-0.57145	-1.19185
C17E4.6	WBGene00007645	2.821	2.632	1.332	1.438	2.065	2.31	0.4236	0.4814	-1.3415	-0.539	-2.274
C17E7.12	WBGene00015905	0.5647	0.3203	0.1361	-0.0193	0.2975	0.04444	0.164	0.3169	-0.3841	-0.27153	-0.20205
C17E7.13	WBGene00015906	0.7679	0.6506	0.602	0.7444	0.5698	0.4107	0.3894	0.4701	-0.03605	-0.219	-0.2795
C17E7.4	WBGene00015899	0.5857	0.306	0.156	0.008901	0.2083	0.03956	0.1135	0.1589	-0.363399	-0.32192	-0.30965
C17E7.9	WBGene00015903	0.8549	0.6602	0.7349	0.7739	0.3146	0.4024	0.2182	0.2343	-0.00315	-0.39905	-0.5313
C17F4.12	WBGene00044374	0.7875	0.5873	1.116	1.152	0.1124	0.473	0.4404	0.1103	0.4466	-0.3947	-0.41205
C17F4.2	WBGene00015910	0.6132	0.7625	0.9057	0.817	0.3932	0.3067	0.6866	0.5948	0.1735	-0.3379	-0.04715
C17F4.7	WBGene00015913	0.9231	1.138	1.068	1.088	0.3369	0.4534	0.5642	0.5074	0.04745	-0.6354	-0.49475
C17G10.1	WBGene00015915	0.6646	0.5339	-0.3254	-0.2888	0.1089	0.1905	-0.1683	-0.1847	-0.90635	-0.44955	-0.77575
C17G10.10	WBGene00195182	0.0695	0.2823	-0.2064	-0.3076	-0.1106	0.0215	-0.1055	-0.06765	-0.4329	-0.22045	-0.262475
C17H11.2	WBGene00015922	0.8921	0.772	0.4536	0.514	0.6056	0.6176	0.06698	0.04944	-0.34825	-0.22045	-0.77384
C17H12.11	WBGene00015936	0.4205	0.3591	-0.01256	-0.0021	0.09705	0.2927	-0.3921	-0.2238	-0.39713	-0.194925	-0.69775
C17H12.2	WBGene00015928	2.499	2.338	0.238	0.1659	1.312	1.716	0.07931	0.197	-2.21655	-0.9045	-2.28035
C17H12.37	WBGene00236786	0.6714	0.4458	0.000473	0.01694	0.2349	0.3939	-0.3269	-0.243	-0.549894	-0.2442	-0.84355
C18A3.10	WBGene00015946	2.494	2.272	0.637	0.751	1.553	1.878	0.3453	0.2116	-1.689	-0.6675	-2.10455
C18A3.3	WBGene00015941	2.69	2.506	0.8112	0.9375	1.782	2.212	0.3075	0.1516	-1.72365	-0.601	-2.36845
C18A3.9	WBGene00015945	2.586	2.353	0.8539	0.978	1.75	2.087	0.4776	0.4267	-1.55355	-0.551	-2.01735
C18B12.1	WBGene00007663	0.4038	0.1975	0.3418	0.2286	0.3613	0.2083	-0.009925	0.08961	-0.01545	-0.01585	-0.260808
C18B12.4	WBGene00007666	1.357	1.327	0.176	0.00787	0.4636	0.6751	0.01493	0.03171	-1.25006	-0.77265	-1.31868
C18B12.6	WBGene00007668	0.3159	0.2242	0.3364	0.2623	0.09525	0.3688	-0.05186	0.003929	0.0293	-0.038025	-0.294015
C18B2.4	WBGene00015955	0.4547	0.2861	0.1813	0.2231	-0.06101	0.4272	0.004543	-0.05641	-0.1682	-0.187305	-0.396334
C18B2.5	WBGene00015956	0.6932	0.7365	0.3582	0.2994	0.2979	0.1214	0.1274	0.002567	-0.38605	-0.5052	-0.649867
C18D11.1	WBGene00007679	0.3645	0.2595	0.6429	0.618	0.4436	0.5611	-0.07266	0.01449	0.31845	0.19035	-0.341085
C18D11.10	WBGene00194727	0.2376	0.03733	0.3949	0.3049	0.02011	0.2118	0.006877	-0.01507	0.212435	-0.02151	-0.141562
C18D11.3	WBGene00007681	0.4017	0.4358	0.06053	0.1355	0.08722	0.374	-0.1908	-0.3512	-0.320735	-0.18814	-0.68975
C18D11.7	WBGene00044232	0.2306	0.03532	0.3911	0.3064	0.01561	0.2078	0.006257	-0.01731	0.21579	-0.021255	-0.138487
C18D4.6	WBGene00007675	0.9714	0.9268	0.04387	0.08554	0.706	0.921	0.1695	-0.157	-0.884395	-0.1356	-0.94285
C18E3.1	WBGene00015970	0.4469	0.5157	0.091	0.1057	0.02267	0.1304	0.1979	0.1868	-0.38295	-0.404765	-0.28895
C18E3.3	WBGene00015972	0.294	0.347	-0.1305	-0.1691	0.1245	0.1842	-0.417	-0.3175	-0.4703	-0.16615	-0.68775
C18E3.9	WBGene00015976	0.6281	0.3505	-0.009382	-0.1167	-0.0481	0.3283	0.0681	-0.3056	-0.552341	-0.3492	-0.60805
C18E9.2	WBGene00007683	2.324	2.144	0.7599	0.9287	1.53	1.809	0.3949	0.4047	-1.3897	-0.5645	-1.8342
C18E9.4	WBGene00007684	2.817	2.655	0.9652	1.125	1.776	2.135	0.2377	0.447	-1.6909	-0.7805	-2.39365
C18E9.5	WBGene00007685	2.189	2.082	0.5414	0.7823	1.33	1.616	0.3452	0.09134	-1.47365	-0.6625	-1.91723
C18E9.9	WBGene00007689	0.6186	0.449	0.1089	0.2229	0.266	0.3284	-0.1643	0.0235	-0.3679	-0.2366	-0.6042
C18F10.7	WBGene00015978	2.081	1.965	0.5138	0.5734	1.191	1.576	0.1757	0.2311	-1.4794	-0.6395	-1.8196
C18H9.3	WBGene00016002	2.567	2.44	0.9669	0.8842	1.596	1.944	0.07058	-0.1328	-1.57795	-0.7335	-2.53461
C23G10.1	WBGene00016010	1.753	1.769	1.34	1.366	0.9055	1.2	0.778	0.5999	-0.408	-0.70825	-1.07205
C23G10.2	WBGene00016011	2.901	2.72	2.184	2.282	2.054	2.268	1.789	1.64	-0.5775	-0.6495	-1.096
C23G10.7	WBGene00016014	3.018	2.798	1.531	1.65	2.06	2.396	0.9027	0.871	-1.3175	-0.68	-2.02115
C23G10.8	WBGene00016015	3.006	2.74	2.187	2.335	2.057	2.427	1.634	1.569	-0.612	-0.631	-1.2715
C23H3.2	WBGene00016018	0.6687	0.759	0.1677	0.08438	0.1816	0.4136	-0.2901	-0.3434	-0.58781	-0.41625	-1.0306
C24A11.5	WBGene00016042	0.743	0.8858	0.0194	0.1046	0.2383	0.3114	-0.1711	-0.2085	-0.7524	-0.53955	-1.0042
C24A3.2	WBGene00016033	1.502	1.523	0.4904	0.6835	0.9507	1.244	0.3616	0.1003	-0.92555	-0.41515	-1.28155
C24D10.4	WBGene00016055	2.43	2.286	0.9357	0.9546	1.519	1.953	0.5647	0.4857	-1.41285	-0.622	-1.8328
C24D10.6	WBGene00016057	2.511	2.414	0.7969	0.8804	1.591	1.859	0.4796	0.4893	-1.62385	-0.7375	-1.97805
C24F3.2	WBGene00007697	2.533	2.383	0.7519	0.7616	1.443	1.84	0.4204	0.3847	-1.70125	-0.8165	-2.05545
C24G6.13	WBGene00302991	2.181	2.102	0.6949	0.5895	1.179	1.478	0.3209	0.2971	-1.4993	-0.813	-1.8325
C24H10.2	WBGene00016068	0.5736	0.6124	0.2162	0.1373	0.3317	0.6111	-0.02646	0.03121	-0.41625	-0.1216	-0.590625
C24H11.2	WBGene00007700	0.4076	0.2648	0.776	0.9013	0.128	0.1673	0.1767	0.2149	0.50245	-0.18855	-0.1404
C24H12.4	WBGene00016073	2.31	2.13	0.7801	0.8572	1.173	1.395	0.4425	0.3116	-1.40135	-0.936	-1.84295
C25A1.1	WBGene00007705	2.64	2.383	0.9587	1.069	1.771	2.123	0.06082	0.3592	-1.49765	-0.5645	-2.30149
C25A1.15	WBGene00007713	1.685	1.58	-0.09917	0.1115	0.992	1.291	0.08306	-0.09579	-1.62634	-0.491	-1.63887
C25A1.16	WBGene00077526	2.945	2.682	1.593	1.633	2.006	2.373	0.6764	0.815	-1.2005	-0.624	-2.0678
C25A1.20	WBGene00303030	2.11	2.1	1.178	1.231	1.273	1.483	0.6836	0.6963	-0.9005	-0.727	-1.41505
C25A11.2	WBGene00016087	0.7021	0.4718	-0.04387	-0.08462	0.1383	0.2468	0.02176	-0.02156	-0.651195	-0.3944	-0.58685
C25A8.1	WBGene00016082	0.2061	0.1074	0.704	0.6198	0.2709	0.2292	0.1003	-0.05876	0.50515	0.0933	-0.13598
C25D7.1	WBGene00007714	0.29	0.03259	0.9652	1.048	0.4246	0.5555	0.2468	0.1205	0.845305	0.328755	0.022355
C25D7.10	WBGene00007720	1.634	1.66	0.3373	0.3045	0.3549	0.6883	0.1564	0.0342	-1.3261	-1.1254	-1.5517
C25D7.15	WBGene00007722	1.601	1.571	0.3857	0.193	0.7764	0.9199	0.3322	0.4025	-1.29665	-0.73785	-1.21865
C25D7.9	WBGene00007719	1.174	1.21	-0.2707	-0.0987	0.4191	0.9129	-0.09842	-0.1818	-1.3767	-0.526	-1.33211
C25E10.12	WBGene00016101	0.4472	0.2776	0.2704	0.3901	0.2546	0.4491	-0.05887	-0.2112	-0.03215	-0.01055	-0.497435
C25E10.5	WBGene00016095	0.3761	0.1462	0.1548	0.07838	0.3272	0.4907	-0.251	-0.207	-0.14456	0.1478	-0.49015
C25F6.1	WBGene00016102	1.619	1.382	0.8501	0.9056	0.7534	1.072	0.4689	0.5216	-0.62265	-0.5878	-1.00525
C25F6.6	WBGene00016105	0.5562	0.4514	0.9718	1.08	0.14	0.2094	0.2864	0.451	0.5221	-0.3291	-0.1351
C25F9.6	WBGene00007726	0.3221	0.4401	0.2139	0.2758	0.3874	0.3729	0.0911	-0.1437	-0.13625	-0.00095	-0.4074
C25H3.1	WBGene00016111	0.08329	0.1536	-0.08729	0.1079	-0.1291	-0.1377	0.02942	-0.03963	-0.10814	-0.251845	-0.12355
C25H3.10	WBGene00016119	0.1332	0.1727	-0.1458	0.01605	-0.1495	-0.1501	-0.08784	-0.09044	-0.217825	-0.30275	-0.24209
C25H3.11	WBGene00016120	1.739	1.656	0.137	0.00334	0.8877	1.132	0.09981	-0.07591	-1.62733	-0.68765	-1.68555
C25H3.9	WBGene00016118	2.604	2.453	1.122	1.04	1.612	1.96	0.511	0.3557	-1.4475	-0.7425	-2.09515
C26B2.2	WBGene00016125	0.6715	0.7813	1.246	1.315	0.4859	0.416	0.2989	0.4792	0.5541	-0.27545	-0.33735
C26B2.7	WBGene00016129	1.413	1.335	0.3218	0.4476	0.847	1.071	0.226	-0.017	-0.9893	-0.415	-1.2695
C26B2.8	WBGene00016130	0.5406	0.519	-0.01799	-0.000779	0.05196	0.03001	0.06322	-0.0363	-0.539184	-0.488815	-0.51634
C26B9.1	WBGene00016131	0.1312	0.1543	-0.03808	-0.123	-0.2761	-0.4908	0.1053	-0.1464	-0.22329	-0.5262	-0.1633
C26C6.9	WBGene00007743	0.6776	0.64	-0.2121	-0.04326	0.1698	0.000587	-0.2252	-0.1749	-0.78648	-0.573607	-0.85885
C26D10.3	WBGene00007744	2.756	2.662	1.092	1.236	1.453	1.793	0.7461	0.7692	-1.545	-1.086	-1.95135
C26D10.4	WBGene00007745	1.83	1.681	0.7871	0.8433	0.9171	1.132	0.5228	0.3516	-0.9403	-0.73095	-1.3183
C26D10.6	WBGene00007746	0.6209	0.7007	-0.0994	-0.1826	0.3891	0.6416	0.03767	0.04766	-0.8018	-0.14545	-0.618135
C26E6.12	WBGene00016145	1.959	1.876	0.2325	0.2418	1.043	1.327	0.05292	-0.000454	-1.68035	-0.7325	-1.89127
C26F1.3	WBGene00016148	3.24	3.017	2.191	2.334	2.026	2.396	1.687	1.61	-0.866	-0.9175	-1.48
C26H9A.4	WBGene00303042	0.9876	0.7414	-0.5456	-0.2319	0.404	0.6742	0.0959	-0.03126	-1.25325	-0.3254	-0.83218
C27A7.9	WBGene00007759	0.2067	0.04517	0.4071	0.4405	0.1097	0.1676	0.03127	-0.04561	0.297865	0.012715	-0.133105
C27B7.2	WBGene00007760	0.4827	0.6872	0.09217	0.05869	0.3108	0.3746	0.08521	-0.000577	-0.50952	-0.24225	-0.542633
C27C12.1	WBGene00007771	2.099	1.992	0.7393	0.8285	1.293	1.579	0.3661	0.3792	-1.2616	-0.6095	-1.67285
C27C12.3	WBGene00007773	0.568	0.6639	0.6272	0.5903	0.3681	0.3873	0.4175	0.3998	-0.0072	-0.23825	-0.2073
C27C12.4	WBGene00007774	2.016	2.004	0.7603	0.8088	0.9799	1.26	0.2172	0.1857	-1.22545	-0.89005	-1.80855
C27C7.1	WBGene00007766	0.7212	0.6628	0.5784	0.6786	0.4264	0.5856	0.189	0.06185	-0.0635	-0.186	-0.566575
C27D8.4	WBGene00007780	0.09149	0.1728	0.04838	0.2239	-0.01589	0.006391	0.08679	0.05274	0.003995	-0.136895	-0.06238
C27D9.1	WBGene00016163	0.6559	0.458	0.1075	0.2169	0.3797	0.3149	0.2942	0.1203	-0.39475	-0.20965	-0.3497
C27F2.10	WBGene00016171	1.097	1.149	-0.1765	-0.135	0.5258	0.6897	-0.04187	-0.05926	-1.27875	-0.51525	-1.17356
C27F2.4	WBGene00016166	0.2911	0.1073	-0.4236	-0.1989	-0.09362	0.002715	-0.1342	-0.08882	-0.51045	-0.244652	-0.31071
C27F2.7	WBGene00016169	0.6201	0.4809	0.1199	0.07423	0.1333	0.3944	0.01111	-0.1438	-0.453435	-0.28665	-0.616845
C27F2.9	WBGene00043156	0.3147	0.4963	-0.06621	0.08967	-0.01848	0.2381	0.04471	0.1082	-0.39377	-0.29569	-0.329045
C27H5.2	WBGene00016172	1.35	1.151	0.7566	0.6817	0.1254	-0.02356	0.6196	0.3141	-0.53135	-1.19958	-0.78365
C27H6.9	WBGene00077500	0.8617	1.039	0.06275	0.199	0.2886	0.4472	0.2884	0.1027	-0.819475	-0.58245	-0.7548
C28A5.1	WBGene00007788	0.855	0.7933	0.4715	0.5984	0.5489	0.8047	0.1372	0.1526	-0.2892	-0.14735	-0.67925
C28A5.2	WBGene00007789	0.7413	0.6114	0.2077	0.2783	0.3973	0.4205	0.09216	0.04511	-0.43335	-0.26745	-0.607715
C28A5.6	WBGene00007791	0.63	0.6801	0.7676	0.7441	0.4038	0.5952	0.397	0.4856	0.1008	-0.15555	-0.21375
C28C12.1	WBGene00016177	0.2301	0.1148	0.4196	0.5188	0.1246	0.3054	0.02518	-0.0253	0.29675	0.04255	-0.17251
C28C12.12	WBGene00016182	0.6161	0.6613	0.06614	0.03002	0.07297	0.2098	0.1336	-0.01897	-0.59062	-0.497315	-0.581385
C28G1.10	WBGene00219376	0.8063	0.7489	0.9779	1.062	0.2044	0.2847	0.6137	0.366	0.24235	-0.53305	-0.28775
C28G1.2	WBGene00016187	1.362	1.168	1.258	1.266	0.5487	0.7716	0.6387	0.4256	-0.003	-0.60485	-0.73285
C28G1.5	WBGene00016190	0.4175	0.1309	0.2143	0.2034	0.2037	0.2128	-0.3462	-0.2486	-0.06535	-0.06595	-0.5716
C28H8.3	WBGene00016194	1.361	1.321	0.2601	0.3789	0.4913	0.7181	0.3566	0.4648	-1.0215	-0.7363	-0.9303
C29A12.1	WBGene00007797	1.926	1.697	0.3154	0.3502	0.9207	1.117	0.463	0.3051	-1.4787	-0.79265	-1.42745
C29E4.11	WBGene00016208	0.4747	0.633	-0.006941	0.0192	0.1214	0.1811	-0.09032	0.0579	-0.547721	-0.4026	-0.57006
C29E4.12	WBGene00016209	0.3312	0.3605	0.0829	0.1766	0.1788	0.3223	-0.1544	-0.2505	-0.2161	-0.0953	-0.5483
C29E4.13	WBGene00043051	2.411	2.425	0.9064	1.02	1.328	1.491	0.6386	0.528	-1.4548	-1.0085	-1.8347
C29E4.15	WBGene00045246	2.288	2.132	0.9493	0.9257	1.335	1.744	0.1745	0.1648	-1.2725	-0.6705	-2.04035
C29F7.2	WBGene00007811	1.141	1.003	1.235	1.271	0.4383	0.5435	0.5532	0.7095	0.181	-0.5811	-0.44065
C29F7.3	WBGene00007812	0.7879	0.7478	-0.2544	0.004728	-0.07126	0.2279	-0.1306	-0.3042	-0.892686	-0.68953	-0.98525
C29F9.12	WBGene00016226	0.1337	0.1265	0.3577	0.5142	0.1266	0.2506	0.02223	-0.03283	0.30585	0.0585	-0.1354
C29G2.6	WBGene00016234	0.1875	0.2729	0.2667	0.452	-0.01399	0.1558	-0.08658	-0.156	0.12915	-0.159295	-0.35149
C29H12.2	WBGene00016235	2.661	2.362	0.6555	0.8047	1.513	1.825	0.3554	0.2621	-1.7814	-0.8425	-2.20275
C30B5.2	WBGene00016244	2.299	2.18	0.3856	0.4153	1.226	1.625	0.1819	0.2396	-1.83905	-0.814	-2.02875
C30F12.2	WBGene00016261	0.6981	0.6	-0.1243	0.02218	0.3624	0.6238	0.07409	0.03664	-0.70011	-0.15595	-0.593685
C30F12.4	WBGene00016263	0.2598	0.07744	-0.007237	0.0223	0.07082	0.2548	-0.1677	-0.1165	-0.161088	-0.00581	-0.31072
C30F2.5	WBGene00007819	0.3042	0.1888	0.03404	-0.08738	0.03038	-0.06954	-0.3905	-0.1382	-0.27317	-0.26608	-0.51085
C30G12.1	WBGene00016273	0.02174	0.03524	0.1905	0.3401	0.3331	0.3004	-0.02721	-0.226	0.23681	0.28826	-0.155095
C30G12.6	WBGene00016277	0.8819	0.8444	0.4937	0.5338	0.5609	0.4962	0.06648	0.1895	-0.3494	-0.3346	-0.73516
C30H6.8	WBGene00007825	0.5585	0.3772	-0.2226	-0.2338	0.06674	0.0424	0.0293	0.01913	-0.69605	-0.41328	-0.443635
C30H6.9	WBGene00007826	2.838	2.712	0.8091	0.9238	1.88	2.268	0.4558	0.5754	-1.90855	-0.701	-2.2594
C31C9.2	WBGene00007836	0.1679	0.04929	0.0292	0.2246	-0.09137	-0.1566	0.1868	0.01797	0.018305	-0.23258	-0.00621
C31C9.6	WBGene00007840	0.06845	0.06227	0.3366	0.3784	0.2103	0.2222	-0.1242	-0.1778	0.29214	0.15089	-0.21636
C31C9.7	WBGene00007841	0.119	0.1602	0.37	0.525	0.006548	-0.01053	0.3047	0.113	0.3079	-0.141591	0.06925
C31E10.5	WBGene00007846	1.456	1.514	0.1307	0.1969	0.8541	1.089	0.09037	0.1986	-1.3212	-0.51345	-1.34051
C31E10.6	WBGene00007847	2.191	2.024	0.5906	0.4014	1.277	1.531	0.2446	0.3065	-1.6115	-0.7035	-1.83195
C31H1.8	WBGene00016291	0.6536	0.7107	0.05244	0.03869	0.3368	0.4056	0.01917	-0.04994	-0.636585	-0.31095	-0.697535
C31H5.4	WBGene00007855	0.7977	0.8481	0.3371	0.3701	0.2059	0.4228	-0.04593	0.1478	-0.4693	-0.50855	-0.771965
C32B5.18	WBGene00235351	0.06125	0.02916	0.2001	0.1874	0.3503	0.4442	-0.04437	0.13	0.148545	0.352045	-0.00239
C32B5.7	WBGene00016300	0.06203	0.02805	0.1972	0.1837	0.3486	0.4457	-0.05056	0.1307	0.14541	0.35211	-0.00497
C32D5.1	WBGene00016310	0.9133	0.678	0.2833	0.268	0.1035	0.3188	0.1393	0.1431	-0.52	-0.5845	-0.65445
C32D5.10	WBGene00016317	1.035	0.7366	-0.2437	-0.2928	0.4083	0.6473	0.06589	0.07189	-1.15405	-0.358	-0.81691
C32D5.11	WBGene00016318	0.8016	0.6694	0.1676	0.1562	0.4074	0.7165	0.004604	-0.05648	-0.5736	-0.17355	-0.761438
C32D5.14	WBGene00044755	0.4705	0.4086	0.03676	0.1058	0.02963	0.1203	0.03472	-0.00015	-0.36827	-0.364585	-0.422265
C32D5.6	WBGene00016314	0.9817	0.8716	-0.2467	-0.1632	0.01154	0.2244	-0.07455	-0.1925	-1.1316	-0.80868	-1.06018
C32D5.7	WBGene00016315	0.2368	0.1623	-0.2727	-0.1273	-0.0377	0.3957	-0.3777	-0.3017	-0.39955	-0.02055	-0.53925
C32D5.8	WBGene00016316	0.6855	0.5358	0.6216	0.6461	0.04797	0.3599	0.2027	0.1685	0.0232	-0.406715	-0.42505
C32E8.4	WBGene00016322	0.2877	0.403	-0.001805	-0.05736	0.06899	0.05027	-0.1271	-0.1112	-0.374933	-0.28572	-0.4645
C32E8.5	WBGene00016323	1.931	1.91	0.7239	0.8045	1.036	1.423	0.4749	0.3432	-1.1563	-0.691	-1.51145
C32E8.9	WBGene00016325	0.3199	0.2993	-0.1554	-0.01172	0.1205	0.1648	-0.05141	0.1281	-0.39316	-0.16695	-0.271255
C32F10.4	WBGene00016332	0.3754	0.2994	-0.3508	-0.2943	0.02451	0.2218	-0.05428	-0.08248	-0.65995	-0.214245	-0.40578
C32F10.8	WBGene00016333	1.11	1.035	-0.1947	-0.1944	0.1163	0.3876	-0.1573	-0.02327	-1.26705	-0.82055	-1.16278
C33A11.2	WBGene00007878	0.3642	0.5477	-0.1453	-0.1871	-0.4729	-0.1156	0.01787	-0.2073	-0.62215	-0.7502	-0.550665
C33A12.1	WBGene00007880	2.583	2.366	1.075	1.137	1.656	2.106	0.5858	0.563	-1.3685	-0.5935	-1.9001
C33A12.3	WBGene00007882	1.849	1.864	0.8792	0.884	1.132	1.402	0.3194	0.3701	-0.9749	-0.5895	-1.51175
C33A12.4	WBGene00007883	0.7813	0.7213	-0.2691	-0.03814	0.1084	0.2928	0.1601	0.1634	-0.90492	-0.5507	-0.58955
C33B4.4	WBGene00007892	0.8791	0.797	0.02952	0.2352	0.2858	0.343	0.1955	0.2546	-0.70569	-0.52365	-0.613
C33D9.3	WBGene00007898	1.118	1.096	0.2007	0.03027	-0.1813	0.1593	0.005073	-0.1305	-0.991515	-1.118	-1.16971
C33E10.1	WBGene00016345	0.07628	0.1282	-0.2127	-0.1508	-0.2125	0.07881	-0.08841	-0.07593	-0.28399	-0.169085	-0.18441
C33E10.10	WBGene00016350	0.4577	0.4424	-0.2831	-0.1509	0.04911	0.2179	-0.02176	-0.1019	-0.66705	-0.316545	-0.51188
C33F10.1	WBGene00016351	0.2181	0.03102	0.8529	1.007	0.41	0.4128	0.3949	0.2951	0.80539	0.28684	0.22044
C33F10.11	WBGene00016357	0.2054	0.08075	0.9478	1.062	0.4263	0.5287	0.4422	0.353	0.861825	0.334425	0.254525
C33F10.4	WBGene00016353	0.3019	0.1949	-0.1031	-0.1357	-0.0658	0.07848	-0.01991	-0.1386	-0.3678	-0.24206	-0.327655
C33G3.6	WBGene00007906	0.1297	0.1778	0.06131	-0.1442	-0.1567	-0.2458	-0.05656	-0.1973	-0.195195	-0.355	-0.28068
C33H5.13	WBGene00016379	0.1267	0.3074	0.01491	-0.06324	-0.1891	0.03424	-0.06717	-0.1931	-0.241215	-0.29448	-0.347185
C34B2.8	WBGene00016393	2.045	1.953	0.4801	0.4882	1.138	1.358	0.2155	0.278	-1.51485	-0.751	-1.75225
C34B7.1	WBGene00007911	1.959	1.864	0.934	1.034	1.044	1.439	0.7134	0.6894	-0.9275	-0.67	-1.2101
C34C12.12	WBGene00219295	0.08262	0.1604	0.04784	0.2225	0.1268	0.1318	-0.0381	0.007222	0.01366	0.00779	-0.136949
C34C12.2	WBGene00007921	0.4611	0.3924	-0.009957	0.1179	-0.1113	0.09771	0.2394	0.1966	-0.372779	-0.433545	-0.20875
C34C12.4	WBGene00007923	1.008	1.07	-0.2011	-0.02364	0.03615	0.5219	-0.216	-0.06237	-1.15137	-0.759975	-1.17819
C34C12.8	WBGene00007927	2.347	2.223	1.105	1.169	1.266	1.633	0.7342	0.8196	-1.148	-0.8355	-1.5081
C34C12.9	WBGene00007928	0.5474	0.6332	-0.1624	-0.07539	0.06378	0.2051	0.1422	0.113	-0.709195	-0.45586	-0.4627
C34C6.4	WBGene00007917	0.3031	0.1981	-0.01863	-0.12	-0.05942	0.0984	-0.08902	-0.0872	-0.319915	-0.23111	-0.33871
C34D10.1	WBGene00016406	1.156	0.9934	-0.1188	-0.3407	0.133	0.7558	-0.1204	-0.4661	-1.30445	-0.6303	-1.36795
C34D10.5	WBGene00303044	0.8428	0.6691	0.149	0.0781	-0.2622	0.03254	0.2413	-0.1653	-0.6424	-0.87078	-0.71795
C34D4.4	WBGene00016400	1.995	1.848	0.3453	0.2596	1.11	1.533	-0.04336	-0.04872	-1.61905	-0.6	-1.96754
C34E10.10	WBGene00016411	3.26	2.957	2.378	2.507	2.156	2.571	1.949	1.873	-0.666	-0.745	-1.1975
C34E10.12	WBGene00303005	3.261	2.957	2.378	2.507	2.156	2.571	1.949	1.873	-0.6665	-0.7455	-1.198
C34F6.7	WBGene00007941	1.826	1.697	0.419	0.5545	0.8173	1.24	0.09637	-0.1638	-1.27475	-0.73285	-1.79522
C34F6.9	WBGene00007943	1.468	1.529	0.3444	0.4143	0.8555	1.252	0.2188	0.07159	-1.11915	-0.44475	-1.3533
C35A5.8	WBGene00007952	1.455	1.419	0.003568	0.2502	0.8517	0.9102	0.1154	0.1769	-1.31012	-0.55605	-1.29085
C35B1.2	WBGene00016432	2.06	1.873	0.6063	0.6193	1.07	1.376	0.2697	0.4128	-1.3537	-0.7435	-1.62525
C35B1.5	WBGene00016435	1.011	0.8857	0.7638	0.8612	0.5487	0.8492	0.2281	0.1305	-0.13585	-0.2494	-0.76905
C35B8.3	WBGene00016438	0.9797	1.013	0.1626	0.2224	0.5588	0.8687	0.0527	0.06418	-0.80385	-0.2826	-0.93791
C35C5.10	WBGene00007959	0.1472	0.1744	-0.5185	-0.3512	-0.06055	-0.2652	-0.4977	-0.1572	-0.59565	-0.323675	-0.48825
C35D10.1	WBGene00016439	2.106	1.941	0.604	0.5261	1.135	1.329	0.4868	0.5247	-1.45845	-0.7915	-1.51775
C35D10.10	WBGene00016446	2.66	2.529	0.5023	0.5989	1.728	2.081	-0.02457	0.08964	-2.0439	-0.69	-2.56196
C35D10.12	WBGene00016448	0.2286	0.1567	-0.1154	-0.03742	0.09205	0.1035	-0.08541	-0.2209	-0.26906	-0.094875	-0.345805
C35D10.5	WBGene00016442	2.403	2.337	0.618	0.6301	1.561	1.963	0.1312	0.1453	-1.74595	-0.608	-2.23175
C35D10.6	WBGene00016443	0.3648	0.3384	-0.1091	-0.1333	0.09823	0.2844	-0.3694	-0.3207	-0.4728	-0.160285	-0.69665
C35D10.7	WBGene00016444	0.1446	0.2335	0.4428	0.4817	0.3811	0.5635	0.2539	0.1453	0.2732	0.28325	0.01055
C35E7.2	WBGene00016454	0.1542	0.1015	-0.2083	-0.2342	-0.03854	0.002666	-0.3199	-0.482	-0.3491	-0.145787	-0.5288
C35E7.4	WBGene00016456	1.491	1.416	0.3254	0.2649	0.8448	1.33	-0.07682	-0.1846	-1.15835	-0.3661	-1.58421
C35E7.5	WBGene00016457	0.5047	0.2734	-0.07406	0.1024	0.2217	0.06754	-0.08024	-0.03712	-0.37488	-0.24443	-0.44773
C35E7.6	WBGene00016458	0.908	0.8219	-0.1565	-0.1702	0.2855	0.6438	-0.1451	-0.2369	-1.0283	-0.4003	-1.05595
C35E7.8	WBGene00016460	0.524	0.5133	0.6451	0.7701	0.2788	0.3984	0.3594	0.2026	0.18895	-0.18005	-0.23765
C35E7.9	WBGene00016461	0.8134	0.686	0.7421	0.9161	0.3099	0.3949	0.4023	0.4189	0.0794	-0.3973	-0.3391
C36A4.10	WBGene00007970	0.6526	0.6564	0.1209	0.1467	0.07718	0.4592	-0.01238	0.1458	-0.5207	-0.38631	-0.58779
C36A4.4	WBGene00007965	1.654	1.458	0.5822	0.6598	0.6906	1.022	0.2109	0.1928	-0.935	-0.6997	-1.35415
C36B1.11	WBGene00007978	1.496	1.38	0.4206	0.3896	0.4917	0.7253	0.7249	0.4925	-1.0329	-0.8295	-0.8293
C36B1.13	WBGene00044120	0.144	0.2792	-0.1118	0.1782	-0.09079	-0.02471	-0.3139	-0.2255	-0.1784	-0.26935	-0.4813
C36B1.14	WBGene00044614	1.78	1.684	0.2531	0.2764	0.8157	1.046	0.2191	0.05598	-1.46725	-0.80115	-1.59446
C36B1.9	WBGene00007976	1.332	0.9882	0.2183	0.3504	0.6118	0.842	-0.09742	-0.03817	-0.87575	-0.4332	-1.22789
C36C9.6	WBGene00044560	0.4758	0.431	0.1838	0.2319	0.3571	0.4927	0.02118	-0.1212	-0.24555	-0.0285	-0.50341
C36E6.2	WBGene00016490	1.373	1.304	-0.004648	0.02074	1.013	1.298	-0.2604	-0.3503	-1.33045	-0.183	-1.64385
C36E6.8	WBGene00044683	0.1305	0.2389	0.09611	0.3884	-0.3366	-0.1993	-0.07141	-0.04784	0.057555	-0.45265	-0.244325
C36E8.1	WBGene00007980	1.754	1.574	0.3437	0.537	0.9448	1.299	0.2253	0.04062	-1.22365	-0.5421	-1.53104
C36E8.4	WBGene00007983	0.1534	0.3456	-0.1717	-0.1639	0.01046	0.2382	-0.2147	-0.3465	-0.4173	-0.12517	-0.5301
C36E8.6	WBGene00044230	0.2903	0.08304	0.8508	0.8784	0.2868	0.49	0.0678	-0.09954	0.67793	0.20173	-0.20254
C36F7.5	WBGene00007986	0.3528	0.2155	0.7024	0.7918	0.4253	0.4853	0.1313	0.09218	0.46295	0.17115	-0.17241
C37A2.6	WBGene00016492	3.346	3.091	2.198	2.356	2.077	2.471	1.541	1.624	-0.9415	-0.9445	-1.636
C37A2.7	WBGene00016493	3.406	3.162	1.999	2.087	2.092	2.517	0.8681	0.9995	-1.241	-0.9795	-2.3502
C37A2.8	WBGene00016494	2.751	2.618	1.257	1.301	1.924	2.146	0.851	0.9151	-1.4055	-0.6495	-1.80145
C37A5.11	WBGene00077520	0.1084	0.03422	0.1388	0.1076	-0.01019	-0.003537	-0.0691	-0.2406	0.05189	-0.0781735	-0.22616
C37A5.7	WBGene00007991	1.009	0.9711	0.8903	1.009	0.1645	0.6043	0.3955	0.385	-0.0404	-0.60565	-0.5998
C37C3.1	WBGene00016495	1.766	1.703	1.648	1.78	0.9426	1.107	0.8241	0.8158	-0.0205	-0.7097	-0.91455
C37C3.18	WBGene00303000	2.839	2.698	1.255	1.356	1.741	2.224	0.6266	0.6369	-1.463	-0.786	-2.13675
C37C3.2	WBGene00016496	2.643	2.513	1.324	1.474	1.487	1.9	0.7624	0.6226	-1.179	-0.8845	-1.8855
C37C3.9	WBGene00016501	2.819	2.679	1.234	1.333	1.732	2.222	0.5944	0.6144	-1.4655	-0.772	-2.1446
C37H5.5	WBGene00016508	3.025	2.788	1.454	1.691	1.9	2.269	0.8218	0.8214	-1.334	-0.822	-2.0849
C38D4.10	WBGene00044225	0.9032	0.7988	0.277	0.413	0.6309	0.6538	0.0324	0.04215	-0.506	-0.20865	-0.813725
C38D4.4	WBGene00008005	1.233	1.144	0.545	0.5443	0.5878	0.8098	0.3672	0.2133	-0.64385	-0.4897	-0.89825
C38H2.2	WBGene00008019	0.7207	0.5378	-0.3868	-0.1547	0.2349	0.1768	-0.335	-0.2254	-0.9	-0.4234	-0.90945
C39D10.1	WBGene00016529	0.9016	0.7597	1.234	1.192	0.4753	0.6235	0.6389	0.5762	0.38235	-0.28125	-0.2231
C39D10.11	WBGene00043983	0.2903	0.4911	-0.1855	-0.02107	0.3572	0.4282	0.02557	-0.02205	-0.493985	0.002	-0.38894
C39D10.6	WBGene00016533	0.3698	0.2775	0.7443	0.8557	0.1482	0.2367	0.3956	0.3718	0.47635	-0.1312	0.06005
C39E9.11	WBGene00008034	2.757	2.694	1.61	1.778	1.289	1.515	1.32	1.271	-1.0315	-1.3235	-1.43
C39E9.12	WBGene00008035	2.516	2.307	0.5612	0.7088	1.507	1.881	0.2319	0.347	-1.7765	-0.7175	-2.12205
C39F7.1	WBGene00016538	0.1036	0.07945	0.09745	0.1581	0.05575	0.09214	0.148	0.1584	0.03625	-0.01758	0.061675
C39F7.5	WBGene00016540	3.197	2.975	1.75	1.85	2.254	2.615	0.8028	0.7727	-1.286	-0.6515	-2.29825
C40A11.4	WBGene00016547	0.5079	0.3337	0.05686	0.05238	0.04809	0.05133	-0.3821	-0.2356	-0.36618	-0.37109	-0.72965
C41C4.9	WBGene00008054	0.129	0.09669	0.3065	0.3992	-0.2792	-0.09689	0.02139	0.1119	0.240005	-0.30089	-0.0462
C41D11.3	WBGene00016562	2.7	2.479	1.216	1.28	1.654	2.038	0.7223	0.6488	-1.3415	-0.7435	-1.90395
C41D11.9	WBGene00016567	1.211	1.157	-0.06134	-0.04679	0.4739	0.811	-0.06073	-0.2818	-1.23806	-0.54155	-1.35526
C41G7.3	WBGene00008061	1.732	1.611	0.4843	0.4986	1.042	1.282	0.2587	0.2215	-1.18005	-0.5095	-1.4314
C41G7.9	WBGene00077771	1.143	1.189	0.3383	0.309	0.4008	0.4651	0.082	0.1731	-0.84235	-0.73305	-1.03845
C41H7.2	WBGene00016572	0.18	0.0609	0.3958	0.5341	0.1468	0.121	0.07445	0.09216	0.3445	0.01345	-0.037145
C42C1.12	WBGene00016590	2.507	2.32	0.9141	0.9661	1.75	2.111	0.2962	0.2892	-1.4734	-0.483	-2.1208
C42C1.13	WBGene00016591	2.132	2.124	0.8038	0.8244	1.252	1.517	0.3623	0.4198	-1.3139	-0.7435	-1.73695
C42C1.19	WBGene00302978	2.498	2.347	0.902	0.9103	1.842	2.232	0.3116	0.2841	-1.51635	-0.3855	-2.12465
C42C1.3	WBGene00016581	0.3384	0.1579	0.08444	0.01099	0.1243	0.2575	0.2848	0.1589	-0.200435	-0.05725	-0.0263
C42C1.8	WBGene00016586	0.8135	0.7507	0.3522	0.3137	0.565	0.7003	0.02669	-0.2044	-0.44915	-0.14945	-0.870955
C42D4.18	WBGene00206380	0.7401	0.6578	0.4072	0.3163	0.2036	0.632	0.2676	0.3231	-0.3372	-0.28115	-0.4036
C42D8.9	WBGene00044299	0.1781	0.02245	0.002502	0.2557	0.2047	0.221	0.04651	0.1628	0.028826	0.112575	0.00438
C43E11.9	WBGene00016607	0.3	0.459	0.2478	0.159	0.1393	0.1902	0.2683	-0.1307	-0.1761	-0.21475	-0.3107
C43H6.3	WBGene00016616	0.09002	0.01522	-0.02726	0.05734	-0.1752	-0.2835	-0.06696	0.1364	-0.03758	-0.28197	-0.0179
C43H6.4	WBGene00016617	0.2114	0.0997	-0.1552	-0.2088	0.019	0.1829	-0.03645	0.04135	-0.33755	-0.0546	-0.1531
C44B7.11	WBGene00016631	1.657	1.6	1.214	1.368	0.8865	1.179	0.6559	0.6236	-0.3375	-0.59575	-0.98875
C44B7.12	WBGene00016632	1.784	1.767	0.09475	0.2001	0.9331	1.183	0.2607	0.3309	-1.62807	-0.71745	-1.4797
C44B7.7	WBGene00016629	0.936	0.7973	0.477	0.4561	0.371	0.8896	-0.1083	-0.2343	-0.4001	-0.23635	-1.03795
C44C1.1	WBGene00016641	0.5914	0.4092	0.3934	0.2689	0.1816	0.2468	0.1375	0.1971	-0.16915	-0.2861	-0.333
C44C10.10	WBGene00008090	0.105	0.01082	-0.2638	-0.1865	0.09044	0.1059	-0.31	-0.1097	-0.28306	0.04026	-0.26776
C44C10.11	WBGene00043985	0.1771	0.1501	0.1683	0.1437	-0.1595	0.03461	-0.1233	0.04492	-0.0076	-0.226045	-0.20279
C44C10.9	WBGene00008089	0.2805	0.3042	0.1798	0.1552	0.1113	0.09172	-0.2974	-0.08321	-0.12485	-0.19084	-0.482655
C44E4.5	WBGene00016654	0.5208	0.2983	-0.0741	-0.1046	-0.1006	0.09142	-0.122	-0.03202	-0.4989	-0.41414	-0.48656
C44H4.4	WBGene00008094	1.918	1.862	0.3843	0.4667	1.111	1.39	0.2932	0.1988	-1.4645	-0.6395	-1.644
C44H9.4	WBGene00008099	1.072	0.8737	0.04395	-0.003123	0.3393	0.4985	-0.2525	-0.1471	-0.952437	-0.55395	-1.17265
C44H9.6	WBGene00008101	0.08316	0.1426	-0.1115	0.000811	-0.01288	0.04562	-0.1837	0.132	-0.168224	-0.09651	-0.13873
C45B11.8	WBGene00077699	0.4556	0.4436	-0.2489	-0.3466	-0.04235	0.1763	0.03678	0.1073	-0.74735	-0.382625	-0.37756
C45B11.9	WBGene00185117	1.718	1.588	0.1186	-0.01986	0.9397	1.277	0.1393	0.04977	-1.60363	-0.54465	-1.55846
C45B2.6	WBGene00016661	1.747	1.614	0.3215	0.4695	0.9056	1.172	0.1222	0.02083	-1.285	-0.6417	-1.60899
C45E1.4	WBGene00016663	0.0754	0.2723	0.1912	0.1752	-0.08527	0.1423	0.07791	0.07949	0.00935	-0.145335	-0.09515
C45G3.3	WBGene00001590	1.727	1.758	0.4024	0.4296	0.8301	1.183	0.755	0.6155	-1.3265	-0.73595	-1.05725
C45G9.11	WBGene00016682	2	1.895	1.097	1.168	1.353	1.605	0.4859	0.6723	-0.815	-0.4685	-1.3684
C45G9.2	WBGene00016674	0.2262	0.2904	0.06727	0.09977	0.1474	0.02048	-0.1116	0.04523	-0.17478	-0.17436	-0.291485
C45G9.5	WBGene00016676	2.149	1.995	0.6627	0.6859	1.327	1.753	-0.01623	0.1053	-1.3977	-0.532	-2.02746
C45G9.7	WBGene00016678	2.227	2.063	0.6767	0.7073	1.411	1.816	-0.01471	0.1352	-1.453	-0.5315	-2.08475
C46A5.1	WBGene00016698	0.6947	0.7705	0.1446	0.1231	0.4893	0.6866	0.1413	-7.6e-05	-0.59875	-0.14465	-0.661988
C46A5.6	WBGene00016702	1.578	1.541	0.3365	0.3956	0.9181	1.093	0.0201	0.1	-1.19345	-0.55395	-1.49945
C46C11.4	WBGene00044567	0.7518	0.7728	0.7947	0.8047	0.5092	0.4847	0.3485	0.4182	0.0374	-0.26535	-0.37895
C46C2.2	WBGene00008110	0.1926	0.4219	0.08922	-0.03669	-0.0114	0.2904	-0.1118	-0.09725	-0.280985	-0.16775	-0.411775
C46C2.6	WBGene00008114	0.04329	0.2383	0.2775	0.1482	-0.1628	-0.1861	0.07107	0.1465	0.072055	-0.315245	-0.03201
C46C2.7	WBGene00045078	0.4505	0.4264	0.08896	-0.01119	-0.05189	0.127	-0.06765	0.05006	-0.399565	-0.400895	-0.447245
C46E10.8	WBGene00016712	1.204	1.212	0.9963	1.074	0.5364	0.4411	0.6075	0.5087	-0.17285	-0.71925	-0.6499
C46F11.6	WBGene00008121	0.1706	0.4715	-0.1813	-0.166	-0.0973	0.1767	-0.1622	-0.4909	-0.4947	-0.28135	-0.6476
C46G7.1	WBGene00016721	0.3446	0.3121	0.2469	0.3723	0.2138	0.378	-0.181	-0.3147	-0.01875	-0.03245	-0.5762
C46G7.2	WBGene00016722	0.2241	0.06689	-0.1636	-0.2148	0.1482	0.4082	-0.3923	-0.2224	-0.334695	0.132705	-0.452845
C46G7.5	WBGene00044502	0.525	0.3614	0.5606	0.5614	0.2282	0.3392	0.0266	0.08903	0.1178	-0.1595	-0.385385
C46H11.3	WBGene00016729	0.1205	0.3133	0.4651	0.6317	0.2035	0.2456	0.1901	0.2738	0.3315	0.00765	0.01505
C46H11.6	WBGene00016730	0.167	0.1908	0.616	0.5563	0.2602	0.275	0.1775	0.157	0.40725	0.0887	-0.01165
C47B2.2	WBGene00008131	2.435	2.213	1.947	2.071	1.08	1.224	1.616	1.462	-0.315	-1.172	-0.785
C47D12.2	WBGene00008136	2.68	2.622	1.057	1.112	1.628	1.97	0.5709	0.294	-1.5665	-0.852	-2.21855
C47E12.2	WBGene00008147	2.419	2.349	0.9203	0.8306	1.166	1.523	0.551	0.2697	-1.50855	-1.0395	-1.97365
C47E12.3	WBGene00008148	1.441	1.333	-0.02319	-0.1236	0.5642	0.8955	-0.05792	-0.08737	-1.4604	-0.65715	-1.45965
C47E8.11	WBGene00044180	2.646	2.54	2.339	2.472	1.356	1.644	2.099	1.978	-0.1875	-1.093	-0.5545
C47E8.4	WBGene00008143	2.802	2.572	1.944	2.104	1.561	2.031	1.592	1.525	-0.663	-0.891	-1.1285
C47G2.3	WBGene00008164	1.399	1.416	0.08668	0.2922	0.8239	1.062	-0.06301	0.07146	-1.21806	-0.46455	-1.40328
C47G2.4	WBGene00008165	0.3651	0.2681	0.06312	0.193	0.007247	0.2602	0.1422	0.09803	-0.18854	-0.182876	-0.196485
C48B4.10	WBGene00008173	0.8659	0.7641	0.292	0.2455	0.6755	0.7117	-0.07513	-0.08745	-0.54625	-0.1214	-0.89629
C48B4.11	WBGene00008174	0.3649	0.1598	0.3675	0.4791	0.1971	0.2611	0.005568	0.0287	0.16095	-0.03325	-0.245216
C48B4.6	WBGene00008169	0.9636	1.071	0.02818	0.1051	0.6903	0.7751	-0.1873	-0.1939	-0.95066	-0.2846	-1.2079
C48B4.7	WBGene00008170	0.3511	0.3717	0.06218	-0.05003	0.2168	0.2456	-0.1132	-0.3284	-0.355325	-0.1302	-0.5822
C48B4.9	WBGene00008172	0.3447	0.1838	0.08475	0.1438	0.2343	0.296	-0.1092	-0.1058	-0.149975	0.0009	-0.37175
C48B6.10	WBGene00016746	2.637	2.426	1.078	1.187	1.754	2.204	0.2052	0.3282	-1.399	-0.5525	-2.2648
C48B6.2	WBGene00016740	0.566	0.669	-0.02083	-0.06921	-0.02676	0.2383	-0.04365	-0.04507	-0.66252	-0.51173	-0.66186
C48B6.3	WBGene00016741	2.926	2.727	0.9025	0.9031	1.819	2.174	0.2327	0.3225	-1.9237	-0.83	-2.5489
C48B6.9	WBGene00016745	0.9152	0.8535	-0.1494	-0.4383	0.1589	0.3689	-0.1302	-0.135	-1.1782	-0.62045	-1.01695
C48E7.1	WBGene00016749	1.323	1.294	0.9096	0.9388	0.6444	0.9267	0.1369	0.2886	-0.3843	-0.52295	-1.09575
C49A1.10	WBGene00008191	0.1396	0.2027	0.2983	0.2717	0.1851	0.4668	-0.1368	0.02532	0.11385	0.1548	-0.22689
C49A9.10	WBGene00016764	1.265	1.161	0.3068	0.3486	0.739	0.9715	0.2932	0.2849	-0.8853	-0.35775	-0.92395
C49A9.4	WBGene00016758	0.09818	0.06013	0.4543	0.6272	0.2496	0.1982	0.1317	0.0846	0.461595	0.144745	0.028995
C49A9.6	WBGene00016760	0.2922	0.2673	0.5445	0.6433	0.3319	0.3524	0.0185	0.03855	0.31415	0.0624	-0.251225
C49C3.10	WBGene00008200	0.3055	0.3548	0.1535	0.2844	0.08353	0.3619	0.03095	-0.07082	-0.1112	-0.107435	-0.350085
C49C3.15	WBGene00008204	1.33	1.375	-0.05714	-0.2745	0.6261	0.9351	0.0525	0.08886	-1.51832	-0.5719	-1.28182
C49C3.20	WBGene00185097	0.4698	0.2456	0.4173	0.5488	0.4832	0.6168	0.1695	-0.09048	0.12535	0.1923	-0.31819
C49C3.6	WBGene00008196	1.205	1.102	-0.2026	-0.1226	0.619	0.8894	0.04086	0.1148	-1.3161	-0.3993	-1.07567
C49C3.7	WBGene00008197	1.223	1.247	-0.03199	-0.06332	0.6253	0.9359	0.08625	0.05325	-1.28266	-0.4544	-1.16525
C49C3.8	WBGene00008198	0.9441	0.8994	-0.1547	-0.08184	0.3496	0.5236	0.1878	0.02049	-1.04002	-0.48515	-0.817605
C49F5.13	WBGene00268215	0.4945	0.409	0.7059	0.8652	0.2509	0.3818	0.02739	0.02801	0.3338	-0.1354	-0.42405
C49F5.7	WBGene00008211	0.371	0.2384	0.6093	0.5659	-0.01367	0.06641	0.1212	0.3065	0.2829	-0.27833	-0.09085
C49H3.3	WBGene00016790	2.386	2.234	0.5603	0.498	1.433	1.814	0.3872	0.376	-1.78085	-0.6865	-1.9284
C49H3.6	WBGene00016792	1.627	1.55	0.2538	0.3935	0.7464	1.222	0.04465	-0.1916	-1.26485	-0.6043	-1.66197
C49H3.9	WBGene00016794	2.754	2.564	0.9294	0.9445	1.864	2.214	0.3159	0.2681	-1.72205	-0.62	-2.367
C50B6.3	WBGene00008219	2.212	2.113	0.5351	0.6114	1.296	1.743	0.4164	0.3367	-1.58925	-0.643	-1.78595
C50B8.5	WBGene00008227	0.3013	0.1996	0.5287	0.4954	0.1551	0.4528	0.2182	-0.1783	0.2616	0.0535	-0.2305
C50B8.6	WBGene00008228	1.289	1.224	0.5539	0.7146	0.3691	0.5348	-0.04569	-0.04739	-0.62225	-0.80455	-1.30304
C50D2.10	WBGene00044420	1.43	1.235	0.6447	0.7552	0.8335	1.117	0.1172	0.07541	-0.63255	-0.35725	-1.23619
C50D2.5	WBGene00016808	2.986	2.672	1.115	1.279	1.851	2.283	0.5077	0.5113	-1.632	-0.762	-2.3195
C50D2.8	WBGene00016811	2.839	2.618	0.9197	1.09	1.876	2.275	0.353	0.3799	-1.72365	-0.653	-2.36205
C50E3.12	WBGene00016823	0.3539	0.3925	0.5395	0.5258	0.4134	0.2662	0.4525	0.2412	0.15945	-0.0334	-0.02635
C50E3.5	WBGene00016816	2.24	2.15	0.4195	0.3774	1.333	1.764	0.03192	0.2079	-1.79655	-0.6465	-2.07509
C50F2.5	WBGene00016839	0.1886	0.04467	0.9654	0.9443	0.6966	0.5848	0.1267	0.212	0.838215	0.524065	0.052715
C50F4.16	WBGene00008238	1.148	1.248	0.5419	0.6488	0.1827	0.4281	0.2864	0.1835	-0.60265	-0.8926	-0.96305
C50F4.4	WBGene00008232	0.3847	0.07005	0.07569	0.2068	0.08552	0.1557	-0.1308	0.03656	-0.08613	-0.106765	-0.274495
C50F4.6	WBGene00001910	2.341	2.175	1.969	2.09	1.442	1.767	1.054	0.9799	-0.2285	-0.6535	-1.24105
C50F7.6	WBGene00016846	0.2492	0.03029	-0.1072	0.02987	0.105	0.05547	-0.109	0.07959	-0.17841	-0.05951	-0.15445
C50H2.13	WBGene00008246	0.1831	0.3186	0.2839	0.2982	0.3081	0.2059	-0.1696	-0.3084	0.0402	0.00615	-0.48985
C52D10.3	WBGene00016877	0.533	0.4335	0.2277	0.2656	0.2963	0.3866	0.2952	-0.02505	-0.2366	-0.1418	-0.348175
C52E12.1	WBGene00016888	1.476	1.375	0.5404	0.4964	0.7413	1.129	0.1228	0.2146	-0.9071	-0.49035	-1.2568
C52E4.7	WBGene00008259	2.364	2.158	1.05	1.072	1.414	1.884	0.2777	0.3861	-1.2	-0.612	-1.9291
C52G5.2	WBGene00008260	0.3404	0.2148	0.6765	0.6535	0.2562	0.2326	0.2276	0.2815	0.3874	-0.0332	-0.02305
C53A3.3	WBGene00044543	0.2758	0.1652	0.4449	0.544	0.2741	0.352	0.1292	0.04811	0.27395	0.09255	-0.131845
C53A5.13	WBGene00008270	1.148	1.153	0.2164	0.1223	0.687	1.073	-0.2376	-0.1889	-0.98115	-0.2705	-1.36375
C53A5.16	WBGene00194706	1.566	1.684	0.3832	0.4984	0.9166	1.15	0.2866	0.2174	-1.1842	-0.5917	-1.373
C53A5.2	WBGene00008263	2.666	2.578	1.017	1.189	1.814	2.166	0.7029	0.643	-1.519	-0.632	-1.94905
C53A5.6	WBGene00008266	1.162	1.167	0.2234	0.1315	0.7046	1.09	-0.2364	-0.1884	-0.98705	-0.2672	-1.3769
C53B4.3	WBGene00008273	2.111	1.963	0.4922	0.4824	1.015	1.371	0.1461	0.103	-1.5497	-0.844	-1.91245
C53B4.4	WBGene00008274	0.7966	0.5595	-0.07128	-0.04104	-0.00996	0.234	-0.2503	-0.1602	-0.73421	-0.56603	-0.8833
C53C11.5	WBGene00044770	0.1055	0.05496	0.1446	0.2637	0.276	-0.05141	-0.06831	0.07503	0.12392	0.032065	-0.07687
C53D5.5	WBGene00016906	0.8731	0.9865	0.6893	0.5808	0.1741	0.2405	0.5148	0.4356	-0.29475	-0.7225	-0.4546
C53D6.4	WBGene00008281	1.795	1.756	0.6414	0.6353	0.8266	1.295	0.1836	0.2981	-1.13715	-0.7147	-1.53465
C53D6.7	WBGene00008284	0.5112	0.4617	-0.06363	-0.01126	0.2712	0.4348	-0.2123	0.1033	-0.523895	-0.13345	-0.54095
C53H9.2	WBGene00016907	2.599	2.366	1.54	1.684	1.618	1.959	1.074	1.048	-0.8705	-0.694	-1.4215
C53H9.3	WBGene00044746	3.096	2.847	2.218	2.34	2.143	2.493	1.745	1.715	-0.6925	-0.6535	-1.2415
C53H9.4	WBGene00303070	2.463	2.287	1.785	1.83	1.517	1.882	1.326	1.173	-0.5675	-0.6755	-1.1255
C54C6.11	WBGene00219296	0.2106	0.0523	0.04625	0.02145	-0.08862	0.1205	-0.1228	-0.3451	-0.0976	-0.11551	-0.3654
C54C6.6	WBGene00008288	0.3566	0.2638	0.09831	0.04236	-0.2871	-0.1236	0.1197	0.2308	-0.239865	-0.51555	-0.13495
C54D10.10	WBGene00008304	1.398	1.371	0.462	0.5016	0.7061	1.14	0.1933	0.2112	-0.9027	-0.46145	-1.18225
C54E4.12	WBGene00235274	0.1457	0.05544	0.442	0.5938	0.1808	0.1939	0.1625	0.0506	0.41733	0.08678	0.00598
C54G4.7	WBGene00008317	0.8944	0.967	-0.1766	-0.2395	0.3478	0.6783	-0.101	-0.1243	-1.13875	-0.41765	-1.04335
C54G4.9	WBGene00008318	1.569	1.67	0.3421	0.1873	0.8601	1.082	0.4552	0.149	-1.3548	-0.64845	-1.3174
C54G6.8	WBGene00236808	0.6845	0.7154	0.8656	0.9329	0.3238	0.3894	0.2642	0.2491	0.1993	-0.34335	-0.4433
C55A6.1	WBGene00008330	2.07	1.924	0.8349	0.831	1.31	1.593	0.2761	0.1789	-1.16405	-0.5455	-1.7695
C55A6.10	WBGene00008339	1.862	1.752	0.4642	0.5885	1.061	1.328	0.2467	0.1185	-1.28065	-0.6125	-1.6244
C55A6.11	WBGene00008340	0.2995	0.1105	0.183	0.3553	0.3354	0.3481	-0.05389	-0.1725	0.06415	0.13675	-0.318195
C55A6.12	WBGene00044019	0.9414	0.8627	0.05749	0.04413	0.2002	0.3102	0.04269	0.000325	-0.85124	-0.64685	-0.880543
C55A6.7	WBGene00008336	0.2906	0.07315	0.1229	0.06795	0.0666	0.3428	0.07986	0.1995	-0.08645	0.022825	-0.042195
C55B7.11	WBGene00016947	1.992	1.856	1.352	1.446	0.9544	1.159	1.016	0.9903	-0.525	-0.8673	-0.92085
C55B7.3	WBGene00016942	1.243	1.041	1.402	1.49	0.9225	1.174	0.6288	0.7228	0.304	-0.09375	-0.4662
C55C3.73	WBGene00303049	0.2711	0.3264	0.1499	0.1074	0.1539	0.08913	0.1278	0.04023	-0.1701	-0.177235	-0.214735
C56A3.4	WBGene00008343	1.805	1.614	0.3288	0.3029	1.236	1.413	0.04815	-0.04473	-1.39365	-0.385	-1.70779
C56A3.5	WBGene00008344	2.071	1.958	0.01436	0.1083	1.204	1.539	-0.006759	-0.05948	-1.95317	-0.643	-2.04762
C56A3.6	WBGene00008345	1.567	1.44	0.7362	0.777	0.9005	0.9267	0.09962	0.2698	-0.7469	-0.5899	-1.31879
C56C10.11	WBGene00016967	2.334	2.181	0.2441	0.07277	1.227	1.444	0.2899	0.2058	-2.09906	-0.922	-2.00965
C56C10.7	WBGene00016964	2.787	2.597	1.96	2.164	1.867	2.219	1.556	1.428	-0.63	-0.649	-1.2
C56G2.15	WBGene00016983	1.102	1.11	-0.2477	-0.1061	0.4968	0.8352	0.01586	-0.1114	-1.2829	-0.44	-1.15377
C56G2.22	WBGene00303050	1.756	1.587	0.1125	0.1954	0.9766	1.302	-0.06579	-0.0727	-1.51755	-0.5322	-1.74074
C56G2.3	WBGene00016978	1.756	1.587	0.1125	0.1954	0.9766	1.302	-0.06579	-0.0727	-1.51755	-0.5322	-1.74074
C56G2.9	WBGene00016982	0.4642	0.287	-0.4165	-0.4282	0.009043	0.2254	-0.116	-0.1159	-0.79795	-0.258379	-0.49155
C56G7.3	WBGene00008348	1.334	1.168	1.265	1.368	0.4477	0.7615	0.6622	0.6445	0.0655	-0.6464	-0.59765
cacn-1	WBGene00012230	0.7268	0.4201	0.05398	0.07433	0.06422	0.1648	0.2878	0.1938	-0.509295	-0.45894	-0.33265
cah-3	WBGene00000281	0.6294	0.6012	0.207	0.2468	0.1509	0.0801	-0.103	-0.0105	-0.3884	-0.4998	-0.67205
cah-4	WBGene00000282	0.9619	1.055	1.038	1.087	0.5835	0.5841	0.275	0.2687	0.05405	-0.42465	-0.7366
cah-5	WBGene00000283	0.1336	0.2947	-0.0328	0.1686	0.2449	0.2812	-0.1042	-0.2311	-0.14625	0.0489	-0.3818
cah-6	WBGene00000284	0.1561	0.2344	0.05953	0.06209	0.1917	0.0621	0.07149	-0.231	-0.13444	-0.06835	-0.275005
cal-1	WBGene00000285	0.2382	0.335	-0.1477	-0.03538	0.3823	0.3561	-0.1165	-0.2034	-0.37814	0.0826	-0.44655
cal-2	WBGene00000286	0.7984	0.8862	0.1185	0.181	0.4236	0.6895	0.1336	0.06393	-0.69255	-0.28575	-0.743535
cal-7	WBGene00009585	0.9931	0.7994	0.7965	0.9577	0.3045	0.5001	0.3933	0.3922	-0.01915	-0.49395	-0.5035
calf-1	WBGene00007119	2.882	2.567	2.031	2.171	1.808	2.133	1.626	1.529	-0.6235	-0.754	-1.147
calu-1	WBGene00019760	0.414	0.3587	0.09082	0.2733	0.08024	-0.1261	0.2934	0.2634	-0.20429	-0.40928	-0.10795
calu-2	WBGene00017240	1.965	1.87	0.3888	0.4692	1.086	1.483	-0.1253	-0.03012	-1.4885	-0.633	-1.99521
camt-1	WBGene00020251	0.08009	0.0913	-0.3762	-0.1576	-0.01432	0.09423	-0.2083	-0.2617	-0.352595	-0.04574	-0.320695
cand-1	WBGene00013606	0.406	0.121	0.114	0.03147	-0.3406	-0.0988	-0.1261	-0.1226	-0.190765	-0.4832	-0.38785
cap-1	WBGene00000292	0.8469	0.8391	0.2311	0.223	0.5189	0.7752	0.2113	0.05593	-0.61595	-0.19595	-0.709385
cap-2	WBGene00000293	2.454	2.328	1.113	1.184	1.612	2.019	0.6074	0.6723	-1.2425	-0.5755	-1.75115
capg-1	WBGene00009254	1.65	1.605	-0.1409	-0.1494	0.841	1.095	0.1721	0.1994	-1.77265	-0.6595	-1.44175
capg-2	WBGene00010093	2.634	2.538	0.8662	0.9431	1.664	1.909	0.3504	0.5701	-1.68135	-0.7995	-2.12575
car-1	WBGene00012484	3.115	2.83	1.897	1.987	1.982	2.37	1.363	1.358	-1.0305	-0.7965	-1.612
cars-1	WBGene00000800	2.537	2.445	0.6545	0.7576	1.331	1.705	0.1776	0.08644	-1.78495	-0.973	-2.35898
cas-1	WBGene00000294	1.746	1.726	0.4108	0.2447	0.647	1.151	0.0845	0.124	-1.40825	-0.837	-1.63175
cas-2	WBGene00015975	1.058	1.08	1.022	1.153	0.4583	0.6118	0.5622	0.6754	0.0185	-0.53395	-0.4502
cash-1	WBGene00010631	1.11	1.168	0.6343	0.7304	0.6997	0.9469	0.267	0.1026	-0.45665	-0.3157	-0.9542
casy-1	WBGene00000403	0.3434	0.187	-0.1281	-0.08504	0.2556	0.2611	-0.06911	0.05749	-0.37177	-0.00685	-0.27101
cat-4	WBGene00000298	0.4926	0.4553	0.3028	0.3034	0.3972	0.2072	-0.1674	-0.05235	-0.17085	-0.17175	-0.583825
catp-5	WBGene00019493	0.2823	0.2968	0.03176	0.1225	0.2709	0.3529	-0.1518	-0.2494	-0.21242	0.02235	-0.49015
catp-6	WBGene00012341	2.072	1.974	0.3325	0.4556	1.291	1.635	0.06989	0.0204	-1.62895	-0.56	-1.97785
catp-8	WBGene00007514	1.912	1.876	0.5095	0.5694	0.9503	1.172	0.8255	0.6496	-1.35455	-0.83285	-1.15645
cav-2	WBGene00000302	2.168	2.046	0.8443	0.9474	1.174	1.345	0.2221	0.3405	-1.21115	-0.8475	-1.8257
cbd-1	WBGene00010351	2.03	1.904	0.6961	0.6725	0.9494	1.377	0.4123	0.347	-1.2827	-0.8038	-1.58735
cbl-1	WBGene00007533	0.6482	0.4845	0.9748	0.9871	0.3563	0.5844	0.3979	0.3889	0.4146	-0.096	-0.17295
cblc-1	WBGene00022766	0.828	0.762	0.5303	0.4989	0.4037	0.5274	0.18	0.05941	-0.2804	-0.32945	-0.675295
cbp-1	WBGene00000366	2.235	2.177	0.2904	0.1345	1.326	1.705	0.07702	0.06552	-1.99355	-0.6905	-2.13473
cbp-2	WBGene00010545	0.4191	0.2538	0.1464	0.1989	0.1445	0.3601	-0.1673	-0.2052	-0.1638	-0.08415	-0.5227
cbp-3	WBGene00009595	0.2548	0.06612	0.1852	0.2442	-0.1275	0.0895	-0.006761	-0.207	0.05424	-0.17946	-0.26734
cbs-1	WBGene00013866	0.3248	0.1444	0.01903	0.02426	-0.03398	0.03352	-0.1405	-0.1212	-0.212955	-0.23483	-0.36545
CC8.2	WBGene00016987	0.38	0.4032	0.2806	0.3323	0.137	0.2705	0.3858	0.1785	-0.08515	-0.18785	-0.10945
ccar-1	WBGene00003085	2.631	2.413	1.193	1.132	1.654	2.058	0.4768	0.4434	-1.3595	-0.666	-2.0619
ccb-1	WBGene00000368	1.365	1.226	0.1909	0.2505	1.31	1.554	0.02748	-0.04967	-1.0748	0.1365	-1.30659
ccch-3	WBGene00012277	2.008	1.865	0.819	0.9236	0.8034	1.208	0.3595	0.5072	-1.0652	-0.9308	-1.50315
ccdc-149	WBGene00009258	1.287	1.071	1.126	1.233	0.6688	0.7888	0.3789	0.6262	0.0005	-0.4502	-0.67645
ccdc-47	WBGene00014204	2.071	1.966	0.3146	0.3205	1.01	1.225	0.107	0.1464	-1.70095	-0.901	-1.8918
ccdc-55	WBGene00007627	0.1753	0.1788	-0.06425	-0.2714	-0.1707	0.1049	0.1221	0.1432	-0.344875	-0.20995	-0.0444
ccf-1	WBGene00000369	3.446	3.121	2.269	2.398	2.089	2.446	1.607	1.633	-0.95	-1.016	-1.6635
cchl-1	WBGene00011527	1.907	1.804	0.5461	0.6071	1.113	1.383	0.7005	0.5557	-1.2789	-0.6075	-1.2274
ccm-2	WBGene00019462	0.05855	0.06686	-0.02666	0.0254	-0.5629	-0.3111	0.3709	0.1474	-0.063335	-0.499705	0.196445
ccm-3	WBGene00007561	1.531	1.35	0.5729	0.5373	0.9209	1.258	0.1387	0.2886	-0.8854	-0.35105	-1.22685
ccnk-1	WBGene00009650	2.377	2.187	0.887	1.012	1.621	1.976	0.2093	0.3756	-1.3325	-0.4835	-1.98955
ccpp-1	WBGene00018995	0.5585	0.6821	-0.2888	-0.3913	0.03972	0.3193	-0.03052	0.2427	-0.96035	-0.44079	-0.51421
ccpp-6	WBGene00017136	0.7169	0.6137	0.2962	0.4093	-0.05067	0.1467	0.3379	0.534	-0.31255	-0.617285	-0.22935
ccr-4	WBGene00000376	2.424	2.273	0.362	0.4012	1.315	1.661	0.4267	0.1264	-1.9669	-0.8605	-2.07195
cct-1	WBGene00000377	2.926	2.675	1.494	1.521	1.938	2.309	0.8573	0.8749	-1.293	-0.677	-1.9344
cct-2	WBGene00000378	1.372	1.335	0.8074	0.7335	0.7139	0.9093	0.5588	0.5596	-0.58305	-0.5419	-0.7943
cct-3	WBGene00018782	2.381	2.155	0.7475	0.8133	1.232	1.614	0.163	0.2531	-1.4876	-0.845	-2.05995
cct-4	WBGene00000379	2.813	2.584	1.527	1.633	1.903	2.291	0.8628	0.8503	-1.1185	-0.6015	-1.84195
cct-5	WBGene00000380	1.526	1.646	0.6287	0.7526	0.8093	1.079	0.2264	0.4218	-0.89535	-0.64185	-1.2619
cct-6	WBGene00000381	2.59	2.322	1.102	1.138	1.701	2.114	0.4905	0.6675	-1.336	-0.5485	-1.877
cct-7	WBGene00020391	2.439	2.284	0.8086	0.8822	1.452	1.707	0.3763	0.3885	-1.5161	-0.782	-1.9791
cct-8	WBGene00021934	3.168	2.884	1.816	1.923	1.918	2.336	0.9686	1.018	-1.1565	-0.899	-2.0327
ccz-1	WBGene00010283	2.417	2.311	0.3713	0.2887	1.459	1.852	0.2713	0.1934	-2.034	-0.7085	-2.13165
CD4.11	WBGene00044542	1.272	1.26	0.5761	0.6824	0.6699	0.9299	0.4696	0.4187	-0.63675	-0.4661	-0.82185
CD4.8	WBGene00016993	1.122	1.096	0.4885	0.5476	0.6852	0.7435	0.2694	0.02034	-0.59095	-0.39465	-0.96413
cdap-2	WBGene00021549	0.4672	0.4132	0.3763	0.4983	-0.01972	0.25	-0.002413	-0.001639	-0.0029	-0.32506	-0.442226
cdc-14	WBGene00000383	2.48	2.353	0.5186	0.513	1.573	2.038	0.02609	-0.1508	-1.9007	-0.611	-2.47885
cdc-25.1	WBGene00000386	1.254	1.168	0.05196	0.07592	0.6437	0.8751	-0.2767	-0.0182	-1.14706	-0.4516	-1.35845
cdc-26	WBGene00015235	0.8543	1.075	0.2832	0.2655	0.2185	0.251	0.3441	0.3012	-0.6903	-0.7299	-0.642
cdc-37	WBGene00021097	2.196	2.024	1.25	1.369	1.152	1.496	0.7449	0.7958	-0.8005	-0.786	-1.33965
cdc-42	WBGene00000390	2.976	2.751	1.36	1.456	2.002	2.443	0.3474	0.277	-1.4555	-0.641	-2.5513
cdc-48.1	WBGene00007352	1.356	1.295	0.7298	0.6878	0.7806	0.9374	0.2108	0.2091	-0.6167	-0.4665	-1.11555
cdc-48.2	WBGene00008053	2.271	2.156	0.08204	0.1214	1.305	1.643	0.2434	0.2401	-2.11178	-0.7395	-1.97175
cdc-5L	WBGene00008386	2.241	2.109	1.163	1.174	1.131	1.459	0.763	0.831	-1.0065	-0.88	-1.378
cdc-6	WBGene00000382	2.939	2.763	1.478	1.52	1.822	2.172	0.7096	0.5515	-1.352	-0.854	-2.22045
cdc-7	WBGene00016421	2.56	2.503	0.9483	1.098	1.528	1.904	0.4993	0.3217	-1.50835	-0.8155	-2.121
cdc-73	WBGene00018064	1.167	0.907	0.5633	0.6002	0.5189	0.7333	0.2597	0.1166	-0.45525	-0.4109	-0.84885
cdd-2	WBGene00000392	1.691	1.613	0.5045	0.4637	0.6215	0.9545	0.4133	0.244	-1.1679	-0.864	-1.32335
cdf-1	WBGene00000393	1.482	1.494	0.1378	0.1228	0.8699	1.13	-0.04074	0.2864	-1.3577	-0.48805	-1.36517
cdgs-1	WBGene00016384	2.067	1.897	0.1059	0.2343	0.995	1.297	-0.05523	0.08991	-1.8119	-0.836	-1.96466
cdk-1	WBGene00000405	2.397	2.231	1.529	1.578	1.263	1.596	1.235	1.078	-0.7605	-0.8845	-1.1575
cdk-11.1	WBGene00015203	2.309	2.107	0.8101	0.9359	1.353	1.727	0.2273	0.3438	-1.335	-0.668	-1.92245
cdk-11.2	WBGene00013917	0.617	0.6283	0.6012	0.6272	0.4288	0.7741	0.04594	0.1464	-0.00845	-0.0212	-0.52648
cdk-12	WBGene00007135	0.8749	1	0.0932	0.1783	0.5506	0.8735	0.08639	0.1915	-0.8017	-0.2254	-0.798505
cdk-2	WBGene00019362	0.5324	0.568	-0.3244	-0.2257	0.2248	0.4131	-0.06461	-0.1834	-0.82525	-0.23125	-0.674205
cdk-4	WBGene00000406	1.234	1.068	0.0757	-0.02408	0.4373	0.4537	-0.05915	-0.2006	-1.12519	-0.7055	-1.28087
cdk-5	WBGene00000407	1.82	1.776	0.05795	0.113	1.006	1.202	-0.05612	-0.007193	-1.71253	-0.694	-1.82966
cdk-7	WBGene00000408	0.8362	0.6601	0.2507	0.2292	0.1877	0.4624	0.2821	0.1071	-0.5082	-0.4231	-0.55355
cdk-8	WBGene00000409	2.329	2.118	0.4843	0.4456	1.278	1.791	0.2226	0.3726	-1.75855	-0.689	-1.9259
cdk-9	WBGene00000410	2.247	2.126	0.3273	0.5651	1.217	1.514	0.533	0.4349	-1.7403	-0.821	-1.70255
cdka-1	WBGene00011955	0.3427	0.2409	-0.08872	-0.1843	0.1604	0.3042	0.06647	-0.1655	-0.42831	-0.0595	-0.341315
cdkr-3	WBGene00013765	2.848	2.692	1.716	1.868	1.941	2.345	1.42	1.361	-0.978	-0.627	-1.3795
cdl-1	WBGene00000411	1.118	1.035	-0.1675	-0.2928	0.07834	0.2642	0.1476	0.03068	-1.30665	-0.90523	-0.98736
cdr-6	WBGene00010471	0.724	0.8309	0.4566	0.4363	0.09909	0.2319	0.2329	0.05482	-0.331	-0.611955	-0.63359
cdr-7	WBGene00010472	0.273	0.07645	0.1004	0.03136	0.04809	0.002885	-0.06545	-0.02687	-0.108845	-0.149237	-0.220885
cdt-1	WBGene00000413	1.87	1.701	0.7054	0.5865	1.062	1.429	0.09498	0.02396	-1.13955	-0.54	-1.72603
cdt-2	WBGene00011318	2.232	2.155	1.351	1.44	1.4	1.607	0.9677	0.9887	-0.798	-0.69	-1.2153
cebp-1	WBGene00016997	1.175	0.9658	0.2344	0.1027	-0.05453	0.3065	0.3704	0.28	-0.90185	-0.944415	-0.7452
cebp-2	WBGene00016754	0.2751	0.3553	-0.05156	-0.05606	8.8e-05	0.315	-0.1344	-0.1127	-0.36901	-0.157656	-0.43875
cec-1	WBGene00000414	1.579	1.581	-0.1204	-0.1313	0.7737	1.186	-0.05976	-0.1547	-1.70585	-0.60015	-1.68723
cec-10	WBGene00022831	2.708	2.506	1.193	1.228	1.86	2.203	0.1574	0.3436	-1.3965	-0.5755	-2.3565
cec-3	WBGene00011636	2.115	2.039	0.08824	0.1327	1.224	1.584	-0.04781	-0.1043	-1.96653	-0.673	-2.15306
cec-4	WBGene00017990	0.8553	0.8317	-0.001987	-0.01188	0.1883	0.4119	0.07182	0.2603	-0.850433	-0.5434	-0.67744
cec-5	WBGene00017993	2.567	2.44	0.9903	1.049	1.622	1.922	0.4556	0.4479	-1.48385	-0.7315	-2.05175
cec-6	WBGene00020463	0.663	0.6695	0.5766	0.7256	0.2055	0.2874	0.3445	0.3752	-0.01515	-0.4198	-0.3064
cec-7	WBGene00012551	1.218	1.037	0.452	0.4389	0.5584	0.7553	0.1656	0.1871	-0.68205	-0.47065	-0.95115
ced-2	WBGene00000416	1.847	1.707	-0.1279	-0.04135	0.7959	1.361	0.01665	0.06477	-1.86163	-0.69855	-1.73629
ced-3	WBGene00000417	0.5824	0.4491	0.03651	0.2119	0.08575	0.3168	-0.07684	-0.2138	-0.391545	-0.314475	-0.66107
ced-4	WBGene00000418	0.8239	0.7804	-0.2617	-0.1108	0.1045	0.3408	-0.2077	-0.1473	-0.9884	-0.5795	-0.97965
ced-5	WBGene00000419	1.639	1.67	0.0701	0.1078	0.8938	1.225	-0.005945	0.04166	-1.56555	-0.5951	-1.63664
ced-6	WBGene00000420	0.7746	0.6739	0.199	0.3602	0.1685	0.5666	-0.03233	-0.02655	-0.44465	-0.3567	-0.75369
ced-7	WBGene00000421	1.856	1.807	0.3602	0.4291	1.104	1.418	-0.039	0.04195	-1.43685	-0.5705	-1.83003
ced-9	WBGene00000423	2.484	2.244	0.8725	0.7809	1.476	1.676	0.6439	0.4517	-1.5373	-0.788	-1.8162
cee-1	WBGene00017825	1.235	1.11	0.6751	0.6794	0.6339	0.7782	0.2202	0.3734	-0.49525	-0.46645	-0.8757
ceeh-2	WBGene00010628	0.2628	0.09813	-0.3472	-0.01535	-0.0919	-0.1042	-0.3559	-0.02756	-0.36174	-0.278515	-0.372195
ceh-100	WBGene00012584	1.55	1.394	0.1239	0.07497	0.7328	1.19	0.04319	-0.08578	-1.37257	-0.5106	-1.4933
ceh-13	WBGene00000437	0.5135	0.465	0.2228	0.3471	0.1978	0.294	0.3568	0.02517	-0.2043	-0.24335	-0.298265
ceh-2	WBGene00000429	0.7947	0.6651	0.9463	1.015	0.6568	0.595	0.471	0.2697	0.25075	-0.104	-0.35955
ceh-20	WBGene00000443	1.669	1.578	0.2971	0.2086	1.116	1.221	0.09792	0.05266	-1.37065	-0.455	-1.54821
ceh-21	WBGene00000444	1.468	1.421	0.1542	0.1271	0.6364	0.7806	0.3598	0.1843	-1.30385	-0.736	-1.17245
ceh-38	WBGene00000459	2.096	2.045	0.1084	0.05145	1.455	1.697	0.03502	0.03356	-1.99057	-0.4945	-2.03621
ceh-39	WBGene00000460	0.08865	0.1319	0.08391	0.2031	-0.09307	0.002537	0.1256	0.02675	0.03323	-0.155541	-0.0341
ceh-40	WBGene00000461	0.2139	0.002639	0.1875	0.3125	0.4244	0.1681	-0.09324	-0.167	0.141731	0.18798	-0.23839
ceh-43	WBGene00000463	1.379	1.387	1.329	1.47	0.7764	0.9237	0.6961	0.6169	0.0165	-0.53295	-0.7265
ceh-44	WBGene00000464	0.5116	0.3451	-0.3963	-0.2474	0.08099	0.2295	-0.0388	0.01544	-0.7502	-0.273105	-0.44003
ceh-48	WBGene00015934	0.2315	0.06331	-0.1031	0.025	0.1407	0.2696	-0.07349	-0.1116	-0.186455	0.057745	-0.23995
ceh-5	WBGene00000430	0.1436	0.007041	-0.4326	-0.2844	-0.3744	-0.1372	-0.2301	-0.07017	-0.43382	-0.33112	-0.225456
ceh-58	WBGene00007417	0.424	0.4153	-0.201	-0.1696	-0.1142	0.1608	-0.1857	-0.1168	-0.60495	-0.39635	-0.5709
ceh-60	WBGene00017690	0.3124	0.1785	0.09695	0.1452	0.1728	0.2973	-0.08602	0.01195	-0.124375	-0.0104	-0.282485
ceh-7	WBGene00000432	0.5927	0.2742	0.05459	0.1586	0.3817	0.5141	-0.278	-0.1864	-0.326855	0.01445	-0.66565
ceh-79	WBGene00007749	0.2795	0.02344	-0.02758	0.05259	-0.08501	-0.2744	0.033	-0.1432	-0.138965	-0.331175	-0.20657
ceh-81	WBGene00018434	1.018	0.9907	0.8711	1.015	0.6433	0.7244	0.09688	-0.1078	-0.0613	-0.3205	-1.00981
ceh-88	WBGene00008195	0.3318	0.3952	0.221	0.17	0.06602	0.2559	-0.05989	-0.08928	-0.168	-0.20254	-0.438085
ceh-89	WBGene00009231	0.3976	0.365	-0.1532	-0.08091	0.2176	0.2153	-0.1229	-0.1083	-0.498355	-0.16485	-0.4969
ceh-91	WBGene00013425	0.8271	0.6091	-0.4805	-0.354	0.3902	0.6707	-0.2241	-0.4028	-1.13535	-0.18765	-1.03155
ceh-92	WBGene00013431	1.357	1.391	-0.1066	0.2094	0.732	0.9686	-0.001107	0.2574	-1.3226	-0.5237	-1.24585
ceh-93	WBGene00019864	1.261	1.172	0.2009	0.1471	0.5777	0.9204	-0.1361	-0.2459	-1.0425	-0.46745	-1.4075
ceh-99	WBGene00044032	1.239	1.259	1.215	1.35	0.6422	0.6992	0.678	0.4528	0.0335	-0.5783	-0.6836
cel-1	WBGene00000466	2.1	1.846	0.7268	0.584	1.198	1.459	0.5079	0.2261	-1.3176	-0.6445	-1.606
cep-1	WBGene00000467	1.781	1.72	0.8418	0.8931	0.932	1.134	0.6158	0.3535	-0.88305	-0.7175	-1.26585
cept-1	WBGene00009057	1.024	1.116	0.1133	0.2084	0.2985	0.445	0.277	0.01568	-0.90915	-0.69825	-0.92366
cept-2	WBGene00013024	1.063	0.9604	0.5585	0.5644	0.5093	0.8052	0.1623	0.1078	-0.45025	-0.35445	-0.87665
cerk-1	WBGene00020398	0.6381	0.7482	0.08701	0.03709	0.3204	0.5093	-0.3933	-0.2135	-0.6311	-0.2783	-0.99655
cex-2	WBGene00023408	0.01684	0.1527	-0.1159	-0.2494	-0.05895	0.05866	-0.3141	-0.2896	-0.26742	-0.084915	-0.38662
cey-1	WBGene00000472	2.005	1.816	0.09844	0.1455	0.9018	1.08	-0.1245	-0.1845	-1.78853	-0.9196	-2.065
cey-2	WBGene00000473	2.039	1.928	0.6535	0.6734	1.051	1.393	0.3938	0.462	-1.32005	-0.7615	-1.5556
cey-3	WBGene00000474	1.752	1.595	0.7003	0.6056	1.056	1.253	0.4074	0.5762	-1.02055	-0.519	-1.1817
cey-4	WBGene00000475	2.619	2.497	0.7831	0.8636	1.741	2.094	0.2776	0.2227	-1.73465	-0.6405	-2.30785
cfap-36	WBGene00022435	0.6952	0.6029	0.114	0.2785	0.251	0.5185	0.09456	-0.01431	-0.4528	-0.2643	-0.608925
cfim-1	WBGene00009668	2.37	2.232	0.8651	0.8562	1.488	1.822	0.2915	0.4846	-1.44035	-0.646	-1.91295
cfim-2	WBGene00008362	2.604	2.477	0.7681	0.886	1.611	1.956	0.3773	0.4782	-1.71345	-0.757	-2.11275
cfp-1	WBGene00009924	0.838	0.9128	0.3492	0.3179	0.0272	0.4023	0.2285	0.3414	-0.54185	-0.66065	-0.59045
cgh-1	WBGene00000479	2.463	2.292	1.29	1.435	1.35	1.716	0.909	1.052	-1.015	-0.8445	-1.397
cgp-1	WBGene00000480	0.9014	0.8867	-0.3741	-0.224	0.2374	0.4512	-0.3186	-0.4344	-1.1931	-0.54975	-1.27055
cgt-2	WBGene00017625	0.242	0.1635	0.01341	-0.003318	0.4559	0.4091	-0.1127	-0.1992	-0.197704	0.22975	-0.3587
cha-1	WBGene00000481	0.3476	0.3956	-0.3065	-0.4118	0.1452	0.21	-0.05122	-0.09219	-0.73075	-0.194	-0.443305
chaf-1	WBGene00011532	0.7039	0.7576	-0.02646	0.08392	0.2874	0.2761	0.1118	0.1531	-0.70202	-0.449	-0.5983
chaf-2	WBGene00022141	0.7721	0.5899	0.161	0.01032	0.2657	0.4902	0.1315	-0.01949	-0.59534	-0.30305	-0.624995
chat-1	WBGene00019946	2.918	2.718	1.601	1.702	1.729	2.068	1.31	1.381	-1.1665	-0.9195	-1.4725
chc-1	WBGene00011867	2.285	2.16	0.9496	1.176	1.356	1.682	0.5465	0.552	-1.1597	-0.7035	-1.67325
chch-3	WBGene00010942	2.903	2.655	0.9889	1.143	1.686	2.065	0.4159	0.4684	-1.71305	-0.9035	-2.33685
chd-1	WBGene00010369	2.244	2.129	1.33	1.421	1.505	1.864	0.5373	0.464	-0.811	-0.502	-1.68585
chd-3	WBGene00000482	1.52	1.453	0.1389	-0.005325	0.6106	0.92	0.3616	0.3867	-1.41971	-0.7212	-1.11235
chd-7	WBGene00007053	1.587	1.514	0.2419	0.2226	0.7359	0.943	0.06511	-0.03342	-1.31825	-0.71105	-1.53466
chdp-1	WBGene00015687	1.946	1.822	0.5743	0.6789	0.8887	1.102	-0.05728	0.04098	-1.2574	-0.88865	-1.89215
che-14	WBGene00000493	0.3753	0.2814	0.4668	0.5773	0.1044	0.2934	0.1302	0.1076	0.1937	-0.12945	-0.20945
che-6	WBGene00000487	1.132	1.004	1.253	1.19	0.3541	0.3503	0.5509	0.4142	0.1535	-0.7158	-0.58545
chhy-1	WBGene00011923	0.002982	0.1838	-0.0302	0.1611	-0.07284	0.1522	-0.2256	-0.2991	-0.027941	-0.053711	-0.355741
chin-1	WBGene00015267	1.981	1.833	0.9173	0.9839	1.279	1.591	0.7854	0.8572	-0.9564	-0.472	-1.0857
chk-1	WBGene00000498	1.539	1.386	0.2815	0.2753	0.7623	1.063	0.3144	0.0447	-1.1841	-0.54985	-1.28295
chk-2	WBGene00000499	0.922	0.8126	0.242	0.3425	0.4614	0.6901	0.08937	0.1489	-0.57505	-0.29155	-0.748165
chl-1	WBGene00010839	0.8314	0.7763	0.4196	0.4	0.1159	0.262	0.385	0.2337	-0.39405	-0.6149	-0.4945
chn-1	WBGene00000500	2.014	1.931	0.518	0.4909	1.182	1.482	0.2663	0.1159	-1.46805	-0.6405	-1.7814
chp-1	WBGene00000502	2.676	2.521	1.207	1.219	1.642	2.019	0.5458	0.6849	-1.3855	-0.768	-1.98315
chpf-1	WBGene00014109	2.039	1.943	0.6581	0.7051	0.9643	1.11	0.347	0.1952	-1.3094	-0.95385	-1.7199
chs-1	WBGene00000496	1.344	1.29	-0.01871	-0.005524	0.8825	1.099	-0.1935	0.03284	-1.32912	-0.32625	-1.39733
chst-1	WBGene00008050	0.2702	0.3413	0.5919	0.6281	-0.04349	-0.002048	0.1622	0.189	0.30425	-0.328519	-0.13015
cht-1	WBGene00000503	0.2372	0.1218	0.1393	0.2655	0.1854	0.1333	-0.03026	0.008725	0.0229	-0.02015	-0.190268
chup-1	WBGene00006477	0.4218	0.342	0.1962	0.2795	0.0936	0.4293	0.06989	0.1343	-0.14405	-0.12045	-0.279805
chw-1	WBGene00009059	0.3174	0.2356	0.2017	0.2683	0.2723	0.5483	-0.2481	-0.1401	-0.0415	0.1338	-0.4706
cic-1	WBGene00000506	0.4693	0.1203	0.4117	0.3276	-0.09492	0.2096	0.2025	0.07676	0.07485	-0.23746	-0.15517
cid-1	WBGene00019629	1.911	1.759	0.2422	0.1739	0.977	1.203	0.3411	0.2518	-1.62695	-0.745	-1.53855
cids-1	WBGene00015347	2.934	2.715	1.259	1.366	1.87	2.267	0.789	0.6354	-1.512	-0.756	-2.1123
cids-2	WBGene00009451	1.616	1.477	0.2695	0.2243	0.8445	1.033	0.001062	-0.03752	-1.2996	-0.60775	-1.56473
cif-1	WBGene00019543	1.152	1.076	0.4677	0.5681	0.2601	0.3507	0.5408	0.3827	-0.5961	-0.8086	-0.65225
cil-1	WBGene00086546	1.152	1.16	0.3846	0.4477	0.1884	0.3351	0.4122	0.3627	-0.73985	-0.89425	-0.76855
cin-4	WBGene00022854	1.451	1.256	0.5241	0.5401	0.8316	0.959	0.1753	0.01538	-0.8214	-0.4582	-1.25816
cir-1	WBGene00018892	0.3028	0.4055	0.02534	-0.05096	0.1158	0.1994	0.1677	-0.002327	-0.36696	-0.19655	-0.271464
cisd-1	WBGene00044026	0.3041	0.365	-0.1917	-0.1059	-0.1157	-0.06574	-0.2598	-0.2509	-0.48335	-0.42527	-0.5899
cisd-3.1	WBGene00010909	2.477	2.278	0.9173	1.126	1.663	1.969	0.3245	0.2045	-1.35585	-0.5615	-2.113
cisd-3.2	WBGene00022053	1.932	1.671	0.4736	0.5627	1.073	1.372	0.3183	0.4469	-1.28335	-0.579	-1.4189
cit-1.1	WBGene00000507	3.229	2.964	1.596	1.696	2.198	2.582	1.112	1.041	-1.4505	-0.7065	-2.02
cit-1.2	WBGene00000508	3.266	2.995	1.655	1.762	2.221	2.607	1.159	1.074	-1.422	-0.7165	-2.014
cka-2	WBGene00000510	0.2214	0.3244	-0.02589	-0.1693	0.2315	0.3528	-0.07274	-0.1708	-0.370495	0.01925	-0.39467
ckb-1	WBGene00000511	0.03804	0.05585	-0.1617	-0.2033	-0.07333	0.2031	-0.05698	-0.1002	-0.229445	0.01794	-0.125535
ckb-4	WBGene00000514	0.21	0.1753	-0.2505	-0.315	-0.1075	0.2316	-0.01656	-0.07427	-0.4754	-0.1306	-0.238065
cki-1	WBGene00000516	0.7808	0.7675	0.4394	0.5373	0.5772	0.6512	0.122	0.09457	-0.2858	-0.15995	-0.665865
cki-2	WBGene00000517	0.9999	0.921	0.1639	0.1188	0.1914	0.2992	0.191	0.2438	-0.8191	-0.71515	-0.74305
ckk-1	WBGene00000518	0.005431	0.05428	-0.09302	-0.1354	-0.2114	-0.0169	0.01201	-0.2018	-0.144066	-0.144006	-0.124751
cks-1	WBGene00001051	1.866	1.838	0.9745	1.068	0.5789	0.7907	0.9009	0.8338	-0.83075	-1.1672	-0.98465
cku-80	WBGene00000520	2.491	2.293	0.9227	1.024	1.638	2.063	0.4967	0.5394	-1.41865	-0.5415	-1.87395
clc-2	WBGene00000523	0.4741	0.4523	0.07716	0.08114	0.2905	0.2679	-0.02376	-0.1097	-0.38405	-0.184	-0.52993
clc-3	WBGene00000524	0.2702	0.3111	0.09983	0.07625	0.3257	0.1329	-0.01375	-0.162	-0.20261	-0.06135	-0.378525
clec-104	WBGene00012480	0.3608	0.275	0.1817	0.2928	0.01192	0.09267	0.05229	-0.09771	-0.08065	-0.265605	-0.34061
clec-106	WBGene00012482	0.3315	0.351	0.6572	0.6612	0.2864	0.3178	0.2472	-0.01913	0.31795	-0.03915	-0.227215
clec-116	WBGene00010576	0.1674	0.0346	0.5325	0.623	0.2149	0.1161	0.2405	0.2263	0.47675	0.0645	0.1324
clec-126	WBGene00021117	0.2464	0.1414	0.487	0.6802	-0.2081	-0.05506	0.3603	0.2888	0.3897	-0.32548	0.13065
clec-140	WBGene00020220	0.5461	0.4151	-0.03537	0.1602	0.05238	-0.04666	0.3179	0.03921	-0.418185	-0.47774	-0.302045
clec-142	WBGene00010460	0.2574	0.1463	-0.1895	-0.1591	0.04632	0.02338	-0.09198	-0.2921	-0.37615	-0.167	-0.39389
clec-147	WBGene00007313	0.06852	0.09195	0.5325	0.5276	0.2441	0.2435	0.06338	0.1549	0.449815	0.163565	0.028905
clec-169	WBGene00009526	0.2828	0.1427	0.1424	0.2377	0.09454	0.07771	0.01923	-0.1239	-0.0227	-0.126625	-0.265085
clec-178	WBGene00020585	1.128	1.08	0.6916	0.749	-0.1258	0.09473	0.7956	0.6741	-0.3837	-1.11953	-0.36915
clec-205	WBGene00021602	0.06255	0.000647	0.2777	0.4151	0.09303	0.2118	0.09453	-0.03138	0.314802	0.120816	-2.35e-05
clec-264	WBGene00009291	0.7597	0.8598	0.06073	0.08471	0.127	0.3791	0.1057	-0.02944	-0.73703	-0.5567	-0.77162
clec-49	WBGene00012251	0.2165	0.02782	0.6819	0.8251	0.1106	0.2698	0.2346	0.01826	0.63134	0.06804	0.00427
clec-53	WBGene00020191	1.623	1.474	0.5201	0.6883	0.7245	1.128	0.2681	0.3287	-0.9443	-0.62225	-1.2501
clec-57	WBGene00008594	0.2766	0.2563	0.1844	0.2596	0.168	0.2202	-0.02422	-0.1068	-0.04445	-0.07235	-0.33196
clec-62	WBGene00009393	0.6821	0.5503	0.7405	0.8397	0.4736	0.6058	0.2885	0.005612	0.1739	-0.0765	-0.469144
clec-63	WBGene00009394	0.3239	0.1026	0.4134	0.5746	0.2068	0.2247	0.02748	-0.1057	0.28075	0.0025	-0.25236
clec-64	WBGene00009395	0.4454	0.1801	0.6032	0.8215	0.326	0.3982	0.2682	0.03466	0.3996	0.04935	-0.16132
clec-83	WBGene00021879	0.3299	0.4338	0.3302	0.6071	0.1889	0.3097	0.1079	0.01966	0.0868	-0.13255	-0.31807
clec-84	WBGene00021895	0.4044	0.4903	0.3679	0.6445	0.2117	0.3332	0.1064	0.00743	0.05885	-0.1749	-0.390435
clec-87	WBGene00007709	1.903	1.871	0.3825	0.4019	1.051	1.451	0.1672	0.2851	-1.4948	-0.636	-1.66085
clec-88	WBGene00019606	1.888	1.889	0.9637	1.124	1.144	1.449	0.6887	0.6794	-0.84465	-0.592	-1.20445
clec-91	WBGene00014117	1.101	0.9932	-0.2881	-0.1683	0.4953	0.8816	-0.1716	-0.4053	-1.2753	-0.35865	-1.33555
clec-99	WBGene00013933	0.08336	0.05981	0.5304	0.5242	0.009114	0.1427	0.1256	-0.09548	0.455715	0.004322	-0.056525
clh-3	WBGene00000530	0.1006	0.01736	0.05286	0.03051	0.1321	-0.1401	-0.1715	-0.06509	-0.017295	-0.06298	-0.177275
clh-5	WBGene00000532	2.925	2.727	1.091	1.156	1.935	2.345	0.6897	0.5658	-1.7025	-0.686	-2.19825
clh-6	WBGene00000533	1.336	1.184	0.6203	0.5641	0.5641	0.651	0.09397	0.1644	-0.6678	-0.65245	-1.13081
clic-1	WBGene00020246	0.8358	0.6687	0.2172	0.3572	0.3435	0.8431	0.05758	0.1327	-0.46505	-0.15895	-0.65711
clik-3	WBGene00019361	0.2462	0.05609	0.3466	0.5295	0.1595	0.1866	0.1971	0.08845	0.286905	0.021905	-0.00837
clip-1	WBGene00010796	0.04976	0.09992	-0.2765	-0.4879	-0.023	-0.005886	-0.08568	-0.07059	-0.45704	-0.089283	-0.152975
clk-1	WBGene00000536	0.3301	0.2829	0.1098	0.08747	-0.1253	-0.1428	-0.06159	-0.03601	-0.207865	-0.44055	-0.3553
clk-2	WBGene00000537	0.5009	0.4084	-0.07616	-0.2199	-0.0322	0.007772	0.06723	0.1177	-0.60268	-0.466864	-0.362185
clp-1	WBGene00000542	0.7631	0.7322	-0.08767	-0.1885	0.2711	0.4911	0.09557	-0.126	-0.885735	-0.36655	-0.762865
clp-2	WBGene00000543	2.073	1.93	0.7676	0.8449	1.49	1.762	0.2321	0.3444	-1.19525	-0.3755	-1.71325
clp-4	WBGene00000545	0.4317	0.4404	-0.3469	-0.3442	-0.1142	-0.09072	-0.3424	-0.3289	-0.7816	-0.53851	-0.7717
clp-7	WBGene00000547	0.6478	0.5107	0.05038	0.09141	0.1154	0.4513	-0.06345	-0.132	-0.508355	-0.2959	-0.676975
clp-9	WBGene00011705	0.3212	0.2114	0.1253	0.07099	-0.03801	0.1863	-0.304	-0.4737	-0.168155	-0.192155	-0.65515
clpf-1	WBGene00010304	2.378	2.302	0.9401	1.039	1.166	1.4	0.6376	0.6083	-1.35045	-1.057	-1.71705
clpp-1	WBGene00014172	2.946	2.789	1.62	1.753	1.859	2.203	0.8731	0.8262	-1.181	-0.8365	-2.01785
clr-1	WBGene00000548	1.004	0.9351	-0.1082	0.02521	0.3146	0.5871	0.2812	0.03813	-1.01104	-0.5187	-0.809885
cls-2	WBGene00000549	2.116	1.999	0.5306	0.6301	0.8665	1.258	0.6541	0.669	-1.47715	-0.99525	-1.39595
cls-3	WBGene00013847	0.4873	0.3841	0.3069	0.2399	0.1742	0.09816	-0.003711	-0.1795	-0.1623	-0.29952	-0.527305
clsp-1	WBGene00009127	2.985	2.749	1.873	2.059	2.026	2.356	1.54	1.429	-0.901	-0.676	-1.3825
clu-1	WBGene00000550	3.238	2.995	1.628	1.728	2.016	2.413	0.979	0.7423	-1.4385	-0.902	-2.25585
cmd-1	WBGene00000552	1.656	1.544	0.7749	0.8182	0.9287	1.246	0.2346	0.2659	-0.80345	-0.51265	-1.34975
cmt-1	WBGene00016564	0.888	0.8567	-0.2031	-0.124	0.3719	0.446	-0.01464	-0.1949	-1.0359	-0.4634	-0.97712
cnb-1	WBGene00000554	0.8409	0.8102	0.03222	0.008613	0.1331	0.3868	0.1364	0.1999	-0.805133	-0.5656	-0.6574
cnep-1	WBGene00018474	2.573	2.437	0.8705	0.903	1.546	1.924	0.6275	0.57	-1.61825	-0.77	-1.90625
cni-1	WBGene00011648	0.2655	0.3368	-0.1253	-0.1503	-0.1105	-0.2732	0.05406	-0.02753	-0.43895	-0.493	-0.287885
cnk-1	WBGene00000564	0.507	0.5061	0.3552	0.4785	0.249	0.5549	0.02392	0.001775	-0.0897	-0.1046	-0.493702
cnnm-2	WBGene00019869	0.611	0.5359	-0.02297	-0.03499	-0.4805	-0.4149	-0.001079	-0.04579	-0.60243	-1.02115	-0.596885
cnp-3	WBGene00020725	0.1768	0.1539	-0.2972	-0.208	-0.1674	0.02648	0.02272	-0.2887	-0.41795	-0.23581	-0.29834
cnt-1	WBGene00000565	0.9498	0.8266	-0.06481	-0.2355	0.1135	0.2236	-0.2725	-0.3681	-1.03835	-0.71965	-1.2085
cnx-1	WBGene00000567	2.028	1.996	0.1779	0.2769	0.8077	1.203	-0.1157	-0.2744	-1.7846	-1.00665	-2.20705
coa-3	WBGene00018046	2.767	2.55	1.024	1.161	1.673	2.003	0.3853	0.5916	-1.566	-0.8205	-2.17005
coa-4	WBGene00011857	1.706	1.631	0.3256	0.2936	0.8938	1.276	0.1013	0.1857	-1.3589	-0.5836	-1.525
coa-5	WBGene00012483	3.254	3.008	2.333	2.423	1.995	2.361	1.987	1.82	-0.753	-0.953	-1.2275
coa-7	WBGene00013925	1.978	1.922	1.07	0.9764	0.7736	0.9737	0.8522	0.6991	-0.9268	-1.07635	-1.17435
cogc-2	WBGene00000585	2.049	1.858	1.276	1.337	1.067	1.389	0.943	0.9083	-0.647	-0.7255	-1.02785
cogc-3	WBGene00022121	0.6188	0.4558	0.3406	0.4292	0.1705	0.2253	0.08204	0.02638	-0.1524	-0.3394	-0.48309
cogc-4	WBGene00021784	3.355	3.162	0.9347	1.007	2.053	2.446	0.6233	0.5654	-2.28765	-1.009	-2.66415
cogc-5	WBGene00016608	0.5463	0.4717	-0.0548	-0.1726	-0.1287	-0.06151	0.06323	-0.1894	-0.6227	-0.604105	-0.572085
cogc-6	WBGene00019481	2.326	2.158	0.9511	0.9157	1.277	1.554	0.6049	0.5711	-1.3086	-0.8265	-1.654
cogc-8	WBGene00019820	2.037	2.002	0.7857	0.8341	1.291	1.555	0.6638	0.6394	-1.2096	-0.5965	-1.3679
coh-1	WBGene00000591	0.7856	0.7367	-0.1392	-0.07861	0.1961	0.7211	-0.112	-0.03838	-0.870055	-0.30255	-0.83634
coh-3	WBGene00000592	1.985	1.972	0.5018	0.6193	0.9863	1.258	0.4182	0.5073	-1.41795	-0.85635	-1.51575
coh-4	WBGene00021560	2.023	1.88	0.6225	0.8644	1.082	1.297	0.517	0.2216	-1.20805	-0.762	-1.5822
col-111	WBGene00000685	0.3358	0.2216	0.375	0.3992	0.07563	0.1035	0.1068	-0.008397	0.1084	-0.189135	-0.229498
col-12	WBGene00000601	0.7327	0.6751	0.09512	-0.02389	0.6615	0.5379	-0.2016	0.1133	-0.668285	-0.1042	-0.74805
col-120	WBGene00000694	0.7512	0.7527	0.4228	0.3515	0.3817	0.424	0.2176	0.3185	-0.3648	-0.3491	-0.4839
col-122	WBGene00000696	0.3113	0.1723	0.1592	0.2295	0.2766	0.1404	0.04607	-0.08226	-0.04745	-0.0333	-0.259895
col-142	WBGene00000715	0.1175	0.07865	0.5809	0.6258	0.2213	0.2224	0.2868	0.02193	0.505275	0.123775	0.05629
col-143	WBGene00000716	0.504	0.1603	0.4088	0.4872	0.3652	0.498	0.05826	0.01904	0.11585	0.09945	-0.2935
col-152	WBGene00000725	0.2471	0.1964	0.5888	0.7048	0.3378	0.2256	-0.1391	-0.3054	0.42505	0.05995	-0.444
col-157	WBGene00000730	0.8043	0.7751	0.3878	0.5736	0.3804	0.3393	0.1455	0.09553	-0.309	-0.42985	-0.669185
col-159	WBGene00000732	0.3437	0.4695	0.7405	0.8352	0.2111	0.2372	0.03302	0.08335	0.38125	-0.18245	-0.348415
col-179	WBGene00000752	0.2885	0.3429	0.697	0.7106	0.4273	0.3716	0.402	0.2942	0.3881	0.08375	0.0324
col-2	WBGene00000593	0.9521	0.9443	-0.09964	-0.1166	0.474	0.6985	0.09028	-0.04039	-1.05632	-0.36195	-0.923255
col-38	WBGene00000615	2.583	2.408	1.605	1.578	1.356	1.835	1.11	1.234	-0.904	-0.9	-1.3235
col-39	WBGene00000616	0.3882	0.2142	0.5703	0.4631	-0.04206	-0.1814	0.5194	0.2407	0.2155	-0.41293	0.07885
col-40	WBGene00000617	0.2742	0.139	0.4317	0.3942	-0.08403	-0.07148	0.06887	-0.1032	0.20635	-0.284355	-0.223765
col-42	WBGene00013489	0.4409	0.409	0.8236	0.9231	0.2361	0.3283	0.3274	0.2376	0.4484	-0.14275	-0.14245
col-52	WBGene00000629	0.1974	0.08658	0.8816	0.9936	0.207	0.4634	0.1584	0.05199	0.79561	0.19321	-0.036795
col-63	WBGene00000639	0.4571	0.4285	0.0844	0.2757	0.2647	0.4188	-0.1366	-0.2001	-0.26275	-0.10105	-0.61115
col-71	WBGene00000647	2.748	2.595	1.25	1.067	1.624	1.925	0.7613	0.6815	-1.513	-0.897	-1.9501
col-74	WBGene00000650	0.08669	0.02446	-0.2585	-0.2952	-0.2178	0.004442	0.171	-0.1388	-0.332425	-0.162254	-0.039475
col-79	WBGene00000655	0.6212	0.7292	0.4953	0.6149	0.2868	0.2824	-0.03586	0.02768	-0.1201	-0.3906	-0.67929
col-8	WBGene00000597	0.9887	0.7924	0.3509	0.3691	0.3414	0.4243	0.08577	0.04173	-0.53055	-0.5077	-0.8268
col-80	WBGene00000656	0.371	0.1646	0.7208	0.7224	0.1711	0.1214	0.4015	0.4521	0.4538	-0.12155	0.159
col-92	WBGene00000667	0.3829	0.2787	0.7468	0.9466	0.2316	0.4079	-0.06983	0.02295	0.5159	-0.01105	-0.35424
col-93	WBGene00000668	0.7497	0.6186	1.041	1.138	0.3177	0.4784	0.373	0.3514	0.40535	-0.2861	-0.32195
col-96	WBGene00000671	0.2238	0.2065	0.5149	0.5148	0.1158	0.152	0.1071	0.02155	0.2997	-0.08125	-0.150825
com-1	WBGene00008082	1.125	1.038	-0.3966	-0.2657	0.5493	0.847	-0.2101	-0.1965	-1.41265	-0.38335	-1.2848
comt-3	WBGene00021487	0.0159	0.001559	0.3043	0.484	-0.1469	-0.003581	0.1302	0.07505	0.38542	-0.08397	0.0938955
copa-1	WBGene00022119	1.979	1.756	0.9501	1.006	1.318	1.67	0.3967	0.3461	-0.88945	-0.3735	-1.4961
copb-1	WBGene00021292	1.731	1.56	0.1041	0.2968	0.8754	1.264	-0.02796	0.1214	-1.44505	-0.5758	-1.59878
copb-2	WBGene00009542	1.567	1.285	0.6749	0.5516	0.7228	1.08	0.1196	0.1994	-0.81275	-0.5246	-1.2665
copd-1	WBGene00015734	2.493	2.324	1.086	1.167	1.776	2.184	0.5198	0.4875	-1.282	-0.4285	-1.90485
cope-1	WBGene00009732	0.7471	0.5958	-0.01582	-0.07861	0.5448	0.5765	0.2301	-0.08349	-0.718665	-0.1108	-0.598145
copz-1	WBGene00010333	2.57	2.428	0.8985	1.147	1.655	2	0.2959	0.4339	-1.47625	-0.6715	-2.1341
coq-1	WBGene00000761	0.7659	0.8782	-0.1258	-0.2223	0.221	0.3534	-0.06712	-0.2665	-0.9961	-0.53485	-0.98886
coq-2	WBGene00000762	0.1274	0.2531	-0.1997	-0.04496	-0.2563	0.1264	0.08585	0.1506	-0.31258	-0.2552	-0.072025
coq-3	WBGene00000763	2.682	2.429	1.189	1.231	1.499	1.845	0.8044	0.704	-1.3455	-0.8835	-1.8013
coq-4	WBGene00000764	1.356	1.352	0.6564	0.56	0.4806	0.5715	0.6499	0.4712	-0.7458	-0.82795	-0.79345
coq-5	WBGene00000765	2.727	2.631	0.9992	0.9447	1.703	2.054	0.7268	0.4615	-1.70705	-0.8005	-2.08485
coq-8	WBGene00000767	1.488	1.472	-0.08783	-0.07888	0.8161	1.053	-0.138	-0.09023	-1.56336	-0.54545	-1.59411
cor-1	WBGene00000768	1.519	1.368	-0.03726	-0.07792	0.797	1.022	0.2143	0.1304	-1.50109	-0.534	-1.27115
cosa-1	WBGene00022172	1.472	1.323	-0.03851	-0.2712	0.5383	0.8598	-0.1067	-0.07774	-1.55235	-0.69845	-1.48972
cox-10	WBGene00012895	2.46	2.3	0.7739	0.688	1.489	1.79	0.1017	0.3165	-1.64905	-0.7405	-2.1709
cox-11	WBGene00010437	0.7638	0.6093	0.01581	0.06431	-0.06855	0.2093	0.1428	0.08666	-0.64649	-0.616175	-0.57182
cox-15	WBGene00011526	1.278	1.363	0.3337	0.2786	0.4891	0.5889	0.346	0.1012	-1.01435	-0.7815	-1.0969
cox-16	WBGene00016062	2.611	2.404	0.9291	0.8819	1.548	1.867	0.2801	0.2744	-1.602	-0.8	-2.23025
cox-17	WBGene00018240	0.7123	0.3636	-0.09806	-0.2608	-0.009201	-0.02647	-0.08259	-0.2694	-0.71738	-0.555786	-0.713945
cox-18	WBGene00021932	0.3095	0.09438	-0.5989	-0.3515	-0.03375	0.09511	-0.3292	-0.08628	-0.67714	-0.17126	-0.40968
cox-4	WBGene00012354	2.773	2.515	1.379	1.466	1.756	2.088	0.6245	0.6857	-1.2215	-0.722	-1.9889
cox-5A	WBGene00012553	2.595	2.312	1.004	1.14	1.523	1.947	0.6185	0.6218	-1.3815	-0.7185	-1.83335
cox-5B	WBGene00000371	2.871	2.703	1.411	1.503	1.646	1.973	0.9341	0.7757	-1.33	-0.9775	-1.9321
cox-6A	WBGene00006519	2.332	2.167	1.704	1.729	1.555	1.901	0.6961	0.7666	-0.533	-0.5215	-1.51815
cox-6B	WBGene00022170	2.741	2.535	0.7349	0.8163	1.489	1.887	0.2754	0.486	-1.8624	-0.95	-2.2573
cox-6C	WBGene00017926	3.316	3.051	1.92	1.976	2.184	2.562	0.9672	0.949	-1.2355	-0.8105	-2.2254
cox-7C	WBGene00009161	3.292	3.037	1.604	1.748	2.336	2.702	0.8179	0.6396	-1.4885	-0.6455	-2.43575
cpar-1	WBGene00010036	0.3313	0.2771	0.1272	0.2411	0.1641	0.5031	-0.04145	-0.156	-0.12005	0.0294	-0.402925
cpb-1	WBGene00000770	0.2575	0.2878	0.2445	0.34	0.4977	0.5033	0.1356	-0.08413	0.0196	0.22785	-0.246915
cpb-3	WBGene00000772	0.6574	0.6189	-0.07078	0.1763	0.356	0.4629	0.1671	-0.1731	-0.58539	-0.2287	-0.64115
cpd-1	WBGene00019074	0.5086	0.7139	-0.1847	-0.1289	0.06519	0.1475	-0.261	-0.3851	-0.76805	-0.504905	-0.9343
cpf-1	WBGene00000773	3.192	2.936	2.321	2.504	2.303	2.699	2.172	2.128	-0.6515	-0.563	-0.914
cpf-2	WBGene00000774	0.6826	1.022	0.009059	0.08311	0.08991	0.379	0.002568	-0.01394	-0.806215	-0.617845	-0.857986
cpg-1	WBGene00000465	0.4394	0.3988	0.05174	0.2129	0.1278	0.1105	0.2687	0.2665	-0.28678	-0.29995	-0.1515
cpg-2	WBGene00015102	0.4725	0.3113	0.1148	0.2418	0.3068	0.4889	0.09682	-0.03844	-0.2136	0.00595	-0.36271
cpg-8	WBGene00019357	1.359	1.276	0.2552	0.2744	0.4389	0.7228	0.3552	0.3454	-1.0527	-0.73665	-0.9672
cpi-2	WBGene00000534	1.437	1.217	0.1209	0.2199	0.8794	1.036	-0.1317	-0.1478	-1.1566	-0.3693	-1.46675
cpin-1	WBGene00000775	0.2236	0.09054	-0.2699	-0.1902	-0.1	0.1731	-0.2369	-0.3516	-0.38712	-0.12052	-0.45132
cpn-1	WBGene00000777	0.3203	0.3816	0.1131	0.07225	0.1211	0.06558	0.2464	0.3648	-0.258275	-0.25761	-0.04535
cpn-3	WBGene00000779	0.7526	0.6945	0.07725	0.1574	0.3609	0.5068	0.2247	0.2291	-0.606225	-0.2897	-0.49665
cpn-4	WBGene00000780	0.7061	0.476	0.4735	0.5783	0.2819	0.368	0.03572	0.0427	-0.06515	-0.2661	-0.55184
cpna-3	WBGene00007221	2.854	2.618	1.181	1.092	1.666	1.995	0.5211	0.483	-1.5995	-0.9055	-2.23395
cpr-5	WBGene00000785	0.1839	0.1872	0.5438	0.4932	0.165	0.2342	-0.031	0.007526	0.33295	0.01405	-0.197287
cpr-8	WBGene00021070	0.8373	0.8349	1.034	1.112	0.3824	0.5911	0.3803	0.3031	0.2369	-0.34935	-0.4944
cpsf-1	WBGene00022301	0.5347	0.492	0.3495	0.5035	0.2968	0.528	0.08401	0.009188	-0.08685	-0.10095	-0.466751
cpsf-2	WBGene00017313	0.4535	0.4452	-0.2231	-0.1282	0.1976	0.3295	-0.1136	-0.07055	-0.625	-0.1858	-0.541425
cpsf-4	WBGene00044329	2.634	2.553	0.7215	0.7551	1.8	2.22	-0.1446	0.07743	-1.8552	-0.5835	-2.62709
cpt-1	WBGene00012907	0.6109	0.696	-0.0952	-0.2437	0.01894	0.4146	-0.1414	-0.08872	-0.8229	-0.43668	-0.76851
cpt-2	WBGene00011122	1.696	1.599	0.8037	0.8151	0.8139	1.155	0.0795	0.1799	-0.8381	-0.66305	-1.5178
cpt-3	WBGene00021703	0.5539	0.2007	0.9481	1.119	0.323	0.6346	0.1014	0.01845	0.65625	0.1015	-0.317375
cpx-1	WBGene00022271	0.8425	0.6672	-0.128	-0.1076	0.4283	0.4928	-0.1127	-0.2369	-0.87265	-0.2943	-0.92965
cpz-2	WBGene00000789	0.2057	0.03958	-0.0447	0.04505	-0.1197	-0.0152	-0.2435	-0.2487	-0.122465	-0.19009	-0.36874
cra-1	WBGene00020068	1.352	1.281	0.2697	0.2098	0.7609	1.112	0.1311	-0.014	-1.07675	-0.38005	-1.25795
crb-3	WBGene00044743	0.2078	0.3649	-0.05241	-0.1247	0.07585	0.2527	-0.01238	0.006197	-0.374905	-0.122075	-0.289442
crh-1	WBGene00000793	1.858	1.853	0.1113	0.2055	1.048	1.524	-0.3819	-0.1776	-1.6971	-0.5695	-2.13525
crh-2	WBGene00016162	0.893	0.8312	-0.01054	0.005879	0.4803	0.8724	-0.1873	-0.1115	-0.86443	-0.18575	-1.0115
cri-3	WBGene00010303	2.913	2.626	1.291	1.404	1.786	2.274	0.5646	0.6172	-1.422	-0.7395	-2.1786
crld-1	WBGene00008624	1.594	1.451	-0.08777	0.03236	1.012	1.277	0.08729	-0.04073	-1.55021	-0.378	-1.49922
crls-1	WBGene00017763	2.477	2.297	0.8737	0.9542	1.517	1.775	0.5828	0.4722	-1.47305	-0.741	-1.8595
crml-1	WBGene00010641	0.6779	0.6295	-0.06258	0.07785	-0.009373	0.2382	-0.09568	-0.3759	-0.646065	-0.539287	-0.88949
crn-1	WBGene00000794	1.741	1.715	0.09348	-0.05798	1.07	1.398	-0.06205	-0.09142	-1.71025	-0.494	-1.80473
crn-2	WBGene00000795	0.6709	0.6533	0.02468	-0.07663	0.1023	0.3736	-0.1169	0.2341	-0.688075	-0.42415	-0.6035
crn-4	WBGene00000797	0.3006	0.4085	0.1679	0.04155	0.1666	0.06082	0.08996	-0.001257	-0.249825	-0.24084	-0.310198
crn-7	WBGene00007056	1.644	1.604	0.1952	0.452	0.9235	1.238	0.302	0.03314	-1.3004	-0.54325	-1.45643
crt-1	WBGene00000802	2.272	2.238	1.272	1.157	1.01	1.291	0.8973	0.7641	-1.0405	-1.1045	-1.4243
crtc-1	WBGene00021237	0.1532	0.1739	0.0958	0.1243	-0.213	-0.03552	0.2087	0.0951	-0.0535	-0.28781	-0.01165
csa-1	WBGene00008403	1.985	1.978	0.2368	0.1227	1.073	1.36	0.06794	0.2784	-1.80175	-0.765	-1.80833
csb-1	WBGene00000803	2.078	1.955	0.2124	0.3848	1.417	1.767	-0.03862	-0.05875	-1.7179	-0.4245	-2.06519
csc-1	WBGene00000804	1.442	1.166	-0.02695	0.02286	0.732	0.915	-0.106	-0.07719	-1.30604	-0.4805	-1.39559
csk-1	WBGene00000812	0.3884	0.402	0.1712	0.2308	0.1932	0.3337	-0.00661	-0.05822	-0.1942	-0.13175	-0.427615
csn-1	WBGene00000813	2.964	2.72	0.7203	0.7465	1.806	2.222	0.3934	0.2819	-2.1086	-0.828	-2.50435
csn-2	WBGene00000814	0.4032	0.4658	-0.3704	-0.3093	-0.0348	-0.1347	0.02838	-0.1386	-0.77435	-0.51925	-0.48961
csn-3	WBGene00000815	1.113	0.9342	0.07982	-0.03621	0.2584	0.5238	0.1276	0.09447	-1.00179	-0.6325	-0.912565
csn-4	WBGene00000816	0.301	0.2891	0.314	0.2673	-0.0818	-0.2533	0.3257	0.2854	-0.0044	-0.4626	0.0105
csn-5	WBGene00000817	0.8906	0.8544	0.2329	0.2755	0.31	0.8315	0.1664	0.1762	-0.6183	-0.30175	-0.7012
csn-6	WBGene00000818	1.141	1.138	0.5888	0.5199	0.2094	0.5033	0.5266	0.6381	-0.58515	-0.78315	-0.55715
csnk-1	WBGene00013709	1.497	1.488	0.1282	-0.308	0.5279	0.7123	-0.3532	-0.1323	-1.5824	-0.8724	-1.73525
csr-1	WBGene00017641	0.1966	0.2767	0.09399	0.2622	0.119	0.3196	-0.1511	-0.0526	-0.058555	-0.01735	-0.3385
cst-1	WBGene00017472	1.098	1.01	0.2207	0.2229	0.4371	0.6667	0.1658	0.023	-0.8322	-0.5021	-0.9596
cst-2	WBGene00016038	1.12	1.019	0.2178	0.1704	0.4233	0.6373	0.1473	0.01414	-0.8754	-0.5392	-0.98878
cTel55X.1	WBGene00007068	0.4005	0.2933	-0.1516	-0.1344	-0.2943	0.09828	-0.3167	-0.2735	-0.4899	-0.44491	-0.642
ctf-18	WBGene00010676	1.262	1.212	0.9099	0.8571	0.6577	0.732	0.7067	0.6712	-0.3535	-0.54215	-0.54805
ctf-4	WBGene00008921	3.184	2.959	2.191	2.292	1.999	2.418	1.652	1.545	-0.83	-0.863	-1.473
ctf-8	WBGene00011915	1.91	1.828	0.1888	0.2252	0.8679	1.193	-0.005037	-0.005209	-1.662	-0.83855	-1.87412
ctg-2	WBGene00011756	0.3735	0.4044	-0.1094	0.02191	0.2674	0.5184	-0.002606	-0.03624	-0.432695	0.00395	-0.408373
cth-2	WBGene00022856	0.9684	0.9503	0.6928	0.7406	0.2347	0.5215	0.1128	-0.01893	-0.24265	-0.58125	-0.912415
ctl-1	WBGene00000830	0.3904	0.2263	0.2715	0.4336	-0.04525	-0.06437	0.03802	-0.09424	0.0442	-0.36316	-0.33646
ctl-2	WBGene00000831	0.4081	0.268	0.3226	0.4433	-0.04885	-0.08645	0.07991	-0.03852	0.0449	-0.4057	-0.317355
ctn-1	WBGene00000832	0.5787	0.3822	-0.02303	-0.002514	0.05452	0.263	0.1142	-0.1828	-0.493222	-0.32169	-0.51475
ctns-1	WBGene00008052	2.278	2.167	0.09482	0.1462	1.311	1.655	0.2455	0.2534	-2.10199	-0.7395	-1.97305
ctps-1	WBGene00012316	2.079	1.991	0.4512	0.4128	1.018	1.343	0.6715	0.5509	-1.603	-0.8545	-1.4238
ctr-9	WBGene00007184	2.901	2.639	1.143	1.216	1.986	2.326	0.5628	0.4832	-1.5905	-0.614	-2.247
cts-1	WBGene00000833	1.953	1.919	0.867	0.8424	0.663	1.011	0.5779	0.8234	-1.0813	-1.099	-1.23535
ctsa-1	WBGene00019605	1.655	1.552	1.231	1.272	0.7377	0.8542	1.149	0.9183	-0.352	-0.80755	-0.56985
cua-1	WBGene00000834	0.2117	0.0751	-0.5074	-0.3799	-0.1442	0.1329	-0.3843	-0.2289	-0.58705	-0.14905	-0.45
cuc-1	WBGene00000835	2.787	2.645	1.255	1.328	1.848	2.271	0.5391	0.3792	-1.4245	-0.6565	-2.25685
cul-1	WBGene00000836	1.818	1.904	0.146	0.07079	1.021	1.422	0.06362	0.2013	-1.7526	-0.6395	-1.72854
cul-2	WBGene00000837	0.3043	0.2723	-0.4365	-0.1845	-0.2	-0.02843	-0.4653	-0.3022	-0.5988	-0.402515	-0.67205
cul-3	WBGene00000838	1.718	1.775	0.3186	0.2157	1.098	1.423	0.09438	0.1825	-1.47935	-0.486	-1.60806
cul-4	WBGene00000839	0.6433	0.6515	0.1717	0.103	0.3404	0.5053	-0.116	-0.05918	-0.51005	-0.22455	-0.73499
cul-5	WBGene00000840	0.8762	0.735	0.191	0.3257	0.4252	0.7389	-0.1261	-0.2006	-0.54725	-0.22355	-0.96895
cup-14	WBGene00013093	3.302	3.083	1.858	2.038	2.184	2.562	1.075	1.026	-1.2445	-0.8195	-2.142
cup-15	WBGene00009627	2.667	2.464	0.9737	1.03	1.97	2.462	0.2068	0.5226	-1.56365	-0.3495	-2.2008
cup-16	WBGene00007919	0.01611	0.2519	0.02488	0.03966	0.1154	-0.09408	-0.04981	-0.03044	-0.101735	-0.123345	-0.17413
cup-2	WBGene00000843	3.171	2.92	1.872	1.902	1.988	2.435	0.8558	0.8049	-1.1585	-0.834	-2.21515
cus-2	WBGene00022025	0.4747	0.4427	0.198	0.2238	0.3494	0.6278	-0.02656	0.04958	-0.2478	0.0299	-0.44719
cutc-1	WBGene00022702	0.8134	0.7695	0.233	0.1891	0.2161	0.3849	0.1671	-0.04978	-0.5804	-0.49095	-0.73279
cutl-1	WBGene00009979	1.559	1.523	0.4485	0.3426	1.053	1.42	0.1583	0.07446	-1.14545	-0.3045	-1.42462
cutl-19	WBGene00022533	0.05983	0.07927	-0.2275	-0.3562	0.08956	0.3159	-0.09258	-0.1399	-0.3614	0.13318	-0.18579
cutl-21	WBGene00018861	0.1457	0.0122	0.02359	0.07	0.2258	0.3071	-0.1553	-0.0973	-0.032155	0.1875	-0.20525
cutl-23	WBGene00021343	0.8276	0.7754	1.001	1.12	0.3171	0.4928	0.6362	0.5926	0.259	-0.39655	-0.1871
cux-7	WBGene00000854	2.189	2.044	0.408	0.3998	1.088	1.314	0.6403	0.2885	-1.7126	-0.9155	-1.6521
cwc-15	WBGene00011687	2.248	2.09	1.114	1.105	1.521	1.743	0.5151	0.6539	-1.0595	-0.537	-1.5845
cya-1	WBGene00000863	0.9429	1.057	0.1018	0.1571	0.2969	0.3471	-0.1621	-0.1475	-0.8705	-0.67795	-1.15475
cya-2	WBGene00000864	0.3248	0.09911	0.7319	0.8531	0.2055	0.4268	0.1031	0.0661	0.580545	0.104195	-0.127355
cyb-1	WBGene00000865	2.549	2.335	0.8286	0.9903	1.429	1.732	0.4935	0.61	-1.53255	-0.8615	-1.89025
cyb-2.1	WBGene00000866	0.2698	0.307	0.4744	0.4044	0.449	0.5014	0.2156	0.08841	0.151	0.1868	-0.136395
cyb-3	WBGene00000868	2.78	2.574	1.369	1.455	1.655	2.045	0.8741	0.6489	-1.265	-0.827	-1.9155
cyc-1	WBGene00000869	1.929	1.946	0.5808	0.6813	1.244	1.589	0.2442	0.3727	-1.30645	-0.521	-1.62905
cyc-2.1	WBGene00017121	3.167	2.99	2.221	2.34	2.024	2.399	1.993	1.993	-0.798	-0.867	-1.0855
cye-1	WBGene00000871	1.6	1.439	0.07628	-0.09671	0.8252	1.197	0.03203	-0.001709	-1.52971	-0.5084	-1.50434
cyh-1	WBGene00021714	1.194	1.064	-0.03507	-0.1193	0.4202	0.6345	0.3235	0.066	-1.20619	-0.60165	-0.93425
cyk-1	WBGene00000872	0.6722	0.6033	-0.2073	-0.03569	-0.05663	-0.04012	-0.1042	0.163	-0.759245	-0.686125	-0.60835
cyk-3	WBGene00000874	3.114	2.912	1.429	1.632	1.744	2.049	1.193	1.088	-1.4825	-1.1165	-1.8725
cyk-4	WBGene00000875	2.336	2.186	0.6273	0.6471	1.486	1.834	0.23	0.2106	-1.6238	-0.601	-2.0407
cyk-7	WBGene00015591	0.4129	0.1786	0.2341	0.2996	0.4282	0.4163	-0.13	-0.1171	-0.0289	0.1265	-0.4193
cyl-1	WBGene00000876	0.7942	0.8206	0.4591	0.4538	0.4456	0.7609	0.2655	0.1828	-0.35095	-0.20415	-0.58325
cyld-1	WBGene00009594	1.324	1.473	0.2961	0.09705	0.7463	1.033	-0.1968	-0.02955	-1.20192	-0.50885	-1.51168
cyn-1	WBGene00000877	1.285	1.18	0.5224	0.588	0.6701	0.8572	0.1948	0.3405	-0.6773	-0.46885	-0.96485
cyn-10	WBGene00000886	0.1673	0.1397	0.4581	0.5992	0.2152	0.5098	0.03022	-0.1115	0.37515	0.209	-0.19414
cyn-11	WBGene00000887	2.65	2.532	1.003	1.075	1.755	2.128	0.5439	0.4704	-1.552	-0.6495	-2.08385
cyn-12	WBGene00000888	1.686	1.67	0.4014	0.3501	0.9585	1.257	0.2193	0.1605	-1.30225	-0.57025	-1.4881
cyn-13	WBGene00000889	1.995	1.945	0.9975	1.057	0.857	1.068	0.8538	0.587	-0.94275	-1.0075	-1.2496
cyn-15	WBGene00000891	1.684	1.521	0.6377	0.6909	1.025	1.401	0.4104	0.287	-0.9382	-0.3895	-1.2538
cyn-16	WBGene00000892	0.3612	0.4321	-0.08182	-0.07397	0.1552	0.2754	0.03637	0.108	-0.474545	-0.18135	-0.324465
cyn-3	WBGene00000879	1.826	1.781	0.2972	0.2956	0.5529	0.7585	0.2776	0.2132	-1.5071	-1.1478	-1.5581
cyn-4	WBGene00000880	2.866	2.727	1.261	1.418	2.045	2.412	0.6109	0.8044	-1.457	-0.568	-2.08885
cyn-5	WBGene00000881	1.668	1.515	0.8634	0.9881	0.7385	1.12	0.3209	0.2224	-0.66575	-0.66225	-1.31985
cyn-6	WBGene00000882	0.6366	0.64	0.3786	0.3237	0.4486	0.7892	-0.2965	-0.02325	-0.28715	-0.0194	-0.798175
cyn-7	WBGene00000883	1.548	1.421	0.1381	0.1968	0.5006	0.7109	0.3643	0.264	-1.31705	-0.87875	-1.17035
cyn-8	WBGene00000884	0.2012	0.2947	-0.373	-0.2454	-0.08718	0.05728	0.1628	0.1418	-0.55715	-0.2629	-0.09565
cyn-9	WBGene00000885	2.35	2.141	1.915	1.962	1.112	1.33	1.32	1.232	-0.307	-1.0245	-0.9695
cyp-13A11	WBGene00008809	0.4936	0.4936	0.8294	0.8704	0.2728	0.407	0.126	0.1528	0.3563	-0.1537	-0.3542
cyp-14A4	WBGene00011009	0.7884	0.7345	0.9201	1.033	0.1964	0.2783	0.5758	0.4886	0.2151	-0.5241	-0.22925
cyp-25A1	WBGene00007963	0.287	0.06617	-0.2757	-0.14	-0.2145	-0.2588	-0.05329	-0.005868	-0.384435	-0.413235	-0.206164
cyp-25A2	WBGene00007964	0.1656	0.1827	0.4322	0.3549	0.1958	0.04053	0.1857	0.02523	0.2194	-0.055985	-0.068685
cyp-25A4	WBGene00007967	0.6074	0.5669	0.03117	0.09909	0.4005	0.5114	-0.0137	-0.06399	-0.52202	-0.1312	-0.625995
cyp-31A2	WBGene00010354	1.686	1.561	1.073	1.047	0.808	0.8636	0.8722	0.6324	-0.5635	-0.7877	-0.8712
cyp-31A3	WBGene00021200	1.497	1.353	0.505	0.5285	0.5269	0.879	0.5879	0.243	-0.90825	-0.72205	-1.00955
cyp-31A5	WBGene00013381	1.354	1.053	0.3134	0.38	0.3679	0.67	0.3062	0.2575	-0.8568	-0.68455	-0.92165
cyp-43A1	WBGene00017108	0.5881	0.5638	0.8287	0.8377	-0.1242	0.04819	0.3343	0.2862	0.25725	-0.613955	-0.2657
cyp-44A1	WBGene00000375	1.239	1.077	0.5151	0.5121	0.4772	0.2337	0.61	0.4542	-0.6444	-0.80255	-0.6259
cysl-1	WBGene00007653	0.03994	0.2342	-0.1986	-0.02589	0.06458	-0.03977	0.003839	-0.1714	-0.249315	-0.124665	-0.220851
cysl-3	WBGene00019962	0.554	0.5455	0.5692	0.7653	0.2238	0.2808	0.2504	-0.03424	0.1175	-0.29745	-0.44167
cytb-5.1	WBGene00007848	1.275	1.239	0.4988	0.5194	0.3983	0.7132	0.04284	0.003606	-0.7479	-0.70125	-1.23378
cytb-5.2	WBGene00020931	0.1005	0.1009	-0.1699	-0.2965	-0.1379	0.0584	-0.1836	-0.03631	-0.3339	-0.14045	-0.210655
cyy-1	WBGene00022697	2.934	2.802	1.586	1.677	1.756	2.097	0.7658	0.6616	-1.2365	-0.9415	-2.1543
czw-1	WBGene00017643	2.207	1.917	1.012	1.178	1.227	1.562	0.4654	0.3816	-0.967	-0.6675	-1.6385
D1005.10	WBGene00206384	1.232	1.197	0.1288	0.2093	0.3615	0.5529	-0.02247	-0.07846	-1.04545	-0.7573	-1.26496
D1005.4	WBGene00016998	0.7321	0.7264	0.1686	0.2482	0.06633	0.2505	-0.1415	-0.1149	-0.52085	-0.570835	-0.85745
D1007.10	WBGene00017007	2.924	2.775	1.987	2.104	1.892	2.184	1.629	1.54	-0.804	-0.8115	-1.265
D1007.15	WBGene00017010	0.3823	0.2249	-0.422	-0.2155	-0.2757	-0.03353	-0.2426	-0.4785	-0.62235	-0.458215	-0.66415
D1007.5	WBGene00017003	3.191	3.002	2.306	2.446	2.059	2.412	1.794	1.809	-0.7205	-0.861	-1.295
D1007.8	WBGene00017005	1.848	1.783	0.3288	0.3983	0.9722	1.257	0.1299	-0.1741	-1.45195	-0.7009	-1.8376
D1014.4	WBGene00017017	0.6834	0.7616	-0.1403	-0.5797	0.08018	0.4019	-0.1907	-0.0563	-1.0825	-0.48146	-0.846
D1022.3	WBGene00017022	1.074	1.053	0.4996	0.5295	0.4979	0.5563	0.1105	0.03806	-0.54895	-0.5364	-0.98922
D1025.10	WBGene00044134	0.7784	0.7716	0.1876	0.2959	0.3175	0.4894	-0.1476	0.01356	-0.53325	-0.37155	-0.84202
D1037.1	WBGene00017025	2.581	2.46	0.4745	0.5822	1.436	1.815	0.09486	0.1639	-1.99215	-0.895	-2.39112
D1043.1	WBGene00008361	1.244	1.296	0.705	0.8214	0.3449	0.399	0.7958	0.7422	-0.5068	-0.89805	-0.501
D1044.6	WBGene00017031	0.05741	0.06853	-0.1023	-0.1989	-0.184	-0.06871	0.04621	0.1587	-0.21357	-0.189325	0.039485
D1046.16	WBGene00219476	1.532	1.587	0.09612	0.1802	0.7176	0.8614	0.04314	0.1009	-1.42134	-0.77	-1.48748
D1046.2	WBGene00008363	2.72	2.597	1.683	1.748	1.742	1.997	0.8722	0.6939	-0.943	-0.789	-1.87545
D1053.2	WBGene00008367	0.675	0.6268	0.3239	0.3295	0.4434	0.3715	0.01991	-0.04208	-0.3242	-0.24345	-0.661985
D1053.4	WBGene00008369	0.2059	0.08671	0.1593	-0.017	-0.1851	-0.06421	-0.3614	-0.3312	-0.075155	-0.27096	-0.492605
D1054.1	WBGene00008370	2.835	2.641	1.267	1.404	1.653	1.997	0.8277	0.6908	-1.4025	-0.913	-1.97875
D1054.3	WBGene00008371	2.357	2.208	0.9437	1.106	1.327	1.637	0.6869	0.5125	-1.25765	-0.8005	-1.6828
D1069.3	WBGene00017037	0.4347	0.4185	-0.02422	0.00982	0.0279	0.1349	0.0246	-0.03	-0.4338	-0.3452	-0.4293
D1081.6	WBGene00008384	1.071	1.101	0.334	0.3673	0.6088	0.6366	0.2174	-0.01111	-0.73535	-0.4633	-0.982855
D1081.7	WBGene00008385	1.587	1.643	0.4213	0.5659	0.89	1.169	0.1138	0.1262	-1.1214	-0.5855	-1.495
D1086.3	WBGene00008390	0.9544	0.7997	-0.02514	0.2426	0.4263	0.553	-0.04335	-0.04318	-0.76832	-0.3874	-0.920315
D1086.5	WBGene00008392	0.5732	0.4101	-0.0725	0.1004	0.2855	0.4591	-0.26	-0.263	-0.4777	-0.11935	-0.75315
D1086.6	WBGene00008393	0.1247	0.1332	0.1118	0.4778	0.1624	0.1752	-0.1834	-0.004264	0.16585	0.03985	-0.222782
D2005.3	WBGene00008398	1.718	1.593	0.2926	0.3538	0.8356	1.084	0.3591	0.3199	-1.3323	-0.6957	-1.316
D2005.4	WBGene00008399	2.021	1.852	0.05885	0.1408	1.266	1.598	0.1161	0.08628	-1.83668	-0.5045	-1.83531
D2023.4	WBGene00008408	1.081	1.117	0.1467	0.2981	0.4227	0.6272	0.05652	-0.2047	-0.8766	-0.57405	-1.17309
D2023.6	WBGene00008410	2.17	1.989	0.4618	0.5595	1.117	1.462	0.1933	-0.02746	-1.56885	-0.79	-1.99658
D2024.4	WBGene00017052	0.794	0.7963	0.2028	0.1943	0.49	0.7431	0.1986	0.03283	-0.5966	-0.1786	-0.679435
D2024.5	WBGene00017053	0.4801	0.7378	-0.372	-0.1636	-0.1099	0.1737	0.008093	-0.2432	-0.87675	-0.57705	-0.726503
D2030.11	WBGene00008420	1.238	1.23	0.06232	-0.07885	0.5339	0.7408	0.1821	0.1927	-1.24226	-0.59665	-1.0466
D2030.2	WBGene00008412	0.4347	0.3537	-0.1261	0.005015	-0.2403	-0.2125	0.03198	0.09906	-0.454742	-0.6206	-0.32868
D2030.3	WBGene00008413	2.112	1.946	0.6888	0.6342	1.322	1.502	0.3188	0.1004	-1.3675	-0.617	-1.8194
D2030.4	WBGene00008414	2.472	2.263	0.8012	0.7973	1.481	1.766	0.2499	0.3771	-1.56825	-0.744	-2.054
D2030.7	WBGene00008417	2.174	2.063	1.65	1.745	1.199	1.295	1.583	1.468	-0.421	-0.8715	-0.593
D2030.8	WBGene00008418	1.746	1.668	-0.1951	-0.04929	1.101	1.515	-0.07035	-0.08213	-1.82919	-0.399	-1.78324
D2045.2	WBGene00008422	2.707	2.486	0.6072	0.5308	1.534	1.91	0.1485	0.2591	-2.0275	-0.8745	-2.3927
D2045.5	WBGene00008423	0.5137	0.3751	-0.2188	-0.17	-0.003236	0.4089	-0.1104	-0.2073	-0.6388	-0.241568	-0.60325
D2085.7	WBGene00008432	0.5496	0.5298	0.1342	0.1235	0.2558	0.3298	-0.2602	-0.1987	-0.41085	-0.2469	-0.76915
D2089.3	WBGene00008434	0.08805	0.03417	0.1264	0.4602	0.2541	0.01635	0.122	-0.07035	0.23219	0.074115	-0.035285
D2089.8	WBGene00271706	0.4279	0.3136	-0.1393	-0.2381	0.09261	0.2151	-0.03515	0.07873	-0.55945	-0.216895	-0.34896
D2096.11	WBGene00017078	0.3831	0.1315	0.1857	0.1329	0.229	0.3756	0.01979	-0.04571	-0.098	0.045	-0.27026
D2096.12	WBGene00017079	0.3224	0.3921	0.0511	-0.1036	0.06756	0.06582	0.2305	0.07664	-0.3835	-0.29056	-0.20368
D2096.5	WBGene00017072	1.805	1.685	0.2431	0.2977	1.026	1.354	0.07765	0.1337	-1.4746	-0.555	-1.63932
D2096.7	WBGene00017074	2.685	2.575	2.213	2.35	1.746	2.015	1.682	1.611	-0.3485	-0.7495	-0.9835
daao-1	WBGene00022076	0.1351	0.2535	-0.3709	-0.6125	-0.1576	0.01456	-0.107	-0.1111	-0.686	-0.26582	-0.30335
dab-1	WBGene00000894	1.214	1.15	0.02476	0.1898	0.2703	0.4699	0.01128	-0.07109	-1.07472	-0.8119	-1.21191
dad-1	WBGene00000896	2.725	2.574	1.164	1.209	1.779	2.148	0.6856	0.6098	-1.463	-0.686	-2.0018
daf-1	WBGene00000897	0.3004	0.2926	0.2448	0.2806	-0.05021	0.02433	0.0288	0.09849	-0.0338	-0.30944	-0.232855
daf-10	WBGene00000906	2.152	2.142	0.5955	0.754	1.428	1.895	0.2548	0.1535	-1.47225	-0.4855	-1.94285
daf-12	WBGene00000908	0.1058	0.07257	-0.2344	-0.2585	-0.2517	-0.1725	0.1364	-0.1423	-0.335635	-0.301285	-0.092135
daf-16	WBGene00000912	0.4133	0.262	0.1636	0.3367	-0.276	0.03203	-0.05283	-0.3445	-0.0875	-0.459635	-0.536315
daf-18	WBGene00000913	2.987	2.767	1.603	1.799	2.099	2.473	1.066	1.124	-1.176	-0.591	-1.782
daf-19	WBGene00000914	0.4967	0.1637	0.06619	0.1228	-0.1508	0.003468	-0.2356	-0.1155	-0.235705	-0.403866	-0.50575
daf-3	WBGene00000899	1.051	1.036	-0.3605	-0.2656	0.07475	0.6469	-0.3424	-0.3671	-1.35655	-0.682675	-1.39825
daf-31	WBGene00000923	3.245	2.951	1.961	2.093	2.103	2.462	1.236	1.114	-1.071	-0.8155	-1.923
daf-37	WBGene00016246	0.203	0.1334	0.03808	-0.05971	0.1852	0.3368	0.03214	-0.1248	-0.179015	0.0928	-0.21453
daf-4	WBGene00000900	0.6153	0.691	-0.06421	-0.03204	0.1602	0.2364	-0.09009	-0.3469	-0.701275	-0.45485	-0.871645
daf-41	WBGene00022599	2.874	2.641	1.534	1.588	1.856	2.198	0.9247	1.014	-1.1965	-0.7305	-1.78815
daf-5	WBGene00000901	0.6956	0.5252	0.03209	0.0134	-0.2151	-0.2396	0.1039	0.00813	-0.587655	-0.83775	-0.554385
dagl-2	WBGene00018364	2.663	2.495	1.403	1.483	1.59	1.93	0.5698	0.7695	-1.136	-0.819	-1.90935
dao-3	WBGene00000929	0.5594	0.3508	-0.02357	0.07757	0.01671	0.2101	0.02576	0.0998	-0.4281	-0.341695	-0.39232
dao-4	WBGene00000930	0.156	0.1954	-0.0595	-0.05348	-0.1596	-0.2472	-0.1676	0.02467	-0.23219	-0.3791	-0.247165
dao-5	WBGene00000931	1.685	1.726	0.491	0.5105	0.8265	1.028	0.3337	0.3426	-1.20475	-0.77825	-1.36735
dap-3	WBGene00000933	1.284	1.361	0.5211	0.4784	0.3588	0.2951	0.3612	0.4161	-0.82275	-0.99555	-0.93385
dars-1	WBGene00001094	2.373	2.225	0.7345	0.7497	1.524	1.819	0.4902	0.5145	-1.5569	-0.6275	-1.79665
daz-1	WBGene00000935	0.599	0.5301	0.3397	0.2709	0.6389	0.6399	-0.02276	-0.1505	-0.25925	0.07485	-0.65118
dbl-1	WBGene00000936	0.1236	0.3086	0.03721	0.1974	0.111	0.1261	-0.1865	-0.2242	-0.098795	-0.09755	-0.42145
dbn-1	WBGene00010664	1.384	1.312	0.002817	-0.01381	0.3654	0.7379	-0.06925	-0.3127	-1.3535	-0.79635	-1.53897
dbr-1	WBGene00000937	1.862	1.764	0.1889	0.1784	0.8952	1.195	0.1228	-0.05127	-1.62935	-0.7679	-1.77723
dbt-1	WBGene00014054	0.6125	0.3763	0.234	0.1701	0.1799	0.5385	-0.01724	-0.05933	-0.29235	-0.1352	-0.532685
dcaf-1	WBGene00014243	2.477	2.268	1.259	1.303	1.596	1.848	0.6936	0.642	-1.0915	-0.6505	-1.7047
dcap-1	WBGene00021929	2.42	2.185	0.5972	0.6016	1.261	1.621	0.591	0.4368	-1.7031	-0.8615	-1.7886
dcap-2	WBGene00003582	1.018	0.8333	-0.4543	-0.7459	0.4022	0.8939	-0.3681	-0.4061	-1.52575	-0.2776	-1.31275
dcn-1	WBGene00010428	2.38	2.281	0.6103	0.5945	1.566	1.949	0.1923	0.008244	-1.7281	-0.573	-2.23023
dcp-66	WBGene00000938	0.4456	0.2927	-0.5588	-0.5613	-0.06231	0.2961	0.02767	-0.03801	-0.9292	-0.252255	-0.37432
dcr-1	WBGene00000939	2.008	1.932	0.01941	0.152	1.37	1.636	0.2796	0.05976	-1.8843	-0.467	-1.80032
dcs-1	WBGene00000940	3.023	2.848	1.474	1.62	1.775	2.196	0.744	0.6783	-1.3885	-0.95	-2.22435
dct-1	WBGene00015776	0.5276	0.5375	-0.2499	-0.2924	0.003872	0.1681	-0.1098	-0.2136	-0.8037	-0.446564	-0.69425
dct-11	WBGene00021060	0.9444	1.018	-0.1568	-0.05104	0.2106	0.4103	0.1919	0.02622	-1.08512	-0.67075	-0.87214
dct-18	WBGene00010266	0.203	0.2725	0.5582	0.6968	0.305	0.4023	0.2386	-0.08254	0.38975	0.1159	-0.15972
dct-6	WBGene00017773	0.1655	0.02696	-0.08102	-0.09871	0.02536	0.01953	-0.241	-0.3306	-0.186095	-0.073785	-0.38203
ddb-1	WBGene00010890	2.167	1.982	0.1528	0.1981	1.109	1.376	0.1557	0.07534	-1.89905	-0.832	-1.95898
ddi-1	WBGene00015308	1.664	1.45	0.273	0.1843	0.8427	1.209	0.1046	-0.01468	-1.32835	-0.53115	-1.51204
ddl-1	WBGene00019125	1.325	1.239	-0.02151	-0.03378	0.09889	0.3738	-0.06767	-0.1228	-1.30964	-1.04566	-1.37723
ddo-2	WBGene00017565	0.6577	0.6501	0.9067	0.9684	0.2124	0.3937	0.5099	0.368	0.28365	-0.35085	-0.21495
ddp-1	WBGene00000941	1.163	0.8708	0.3929	0.4508	0.4513	0.6401	0.301	0.2636	-0.59505	-0.4712	-0.7346
ddr-2	WBGene00017381	0.2611	0.3135	0.0858	0.2338	0.3714	0.06397	0.2097	-0.1898	-0.1275	-0.069615	-0.27735
ddx-15	WBGene00018967	2.872	2.6	1.645	1.723	2.14	2.485	1.098	0.9789	-1.052	-0.4235	-1.69755
ddx-17	WBGene00010260	2.381	2.353	0.8659	0.864	1.519	1.846	0.5422	0.5594	-1.50205	-0.6845	-1.8162
ddx-19	WBGene00011580	2.974	2.831	0.9697	1.117	1.863	2.214	0.3989	0.3256	-1.85915	-0.864	-2.54025
ddx-23	WBGene00017162	1.513	1.437	0.4909	0.3716	0.574	0.7273	0.4565	0.3649	-1.04375	-0.82435	-1.0643
deb-1	WBGene00000942	0.4922	0.4984	-0.1243	-0.1665	0.3009	0.7402	-0.1024	-0.09499	-0.6407	0.02525	-0.593995
del-5	WBGene00010334	0.8177	0.8714	0.5165	0.3541	0.5134	0.5146	-0.03643	0.09118	-0.40925	-0.33055	-0.817175
denn-4	WBGene00018681	0.1797	0.08451	-0.5425	-0.445	0.1823	0.36	-0.2391	0.03427	-0.625855	0.139045	-0.23452
deps-1	WBGene00022034	1.729	1.649	0.6652	0.6543	0.9998	1.199	0.3774	0.3755	-1.02925	-0.5896	-1.31255
dgk-1	WBGene00000958	0.9445	0.9044	-0.01997	0.07832	0.6578	0.8337	-0.2704	-0.3094	-0.895275	-0.1787	-1.21435
dgtr-1	WBGene00020910	0.2087	0.2003	-0.08947	-0.1478	0.04536	-0.09762	-0.05224	0.09592	-0.323135	-0.23063	-0.18266
DH11.2	WBGene00008436	0.6195	0.5346	0.1934	0.2042	-0.05351	0.02677	0.01631	-0.1353	-0.37825	-0.59042	-0.636545
dhc-1	WBGene00000962	1.805	1.733	0.4757	0.6393	0.9283	1.216	0.5863	0.2595	-1.2115	-0.69685	-1.3461
dhc-4	WBGene00012272	0.1392	0.01106	0.3733	0.3934	0.2227	0.1503	0.2128	-0.004392	0.30822	0.11137	0.029074
dhfr-1	WBGene00007974	2.57	2.38	0.7658	0.7524	1.584	2.039	0.1267	0.3051	-1.7159	-0.6635	-2.2591
dhhc-1	WBGene00008606	0.5476	0.4747	0.07159	0.2014	-0.06785	0.2572	-0.136	-0.1473	-0.374655	-0.416475	-0.6528
dhhc-10	WBGene00019344	0.8941	0.5106	0.02196	0.07154	0.1351	0.3492	-0.2619	-0.1113	-0.6556	-0.4602	-0.88895
dhhc-12	WBGene00010323	0.1352	0.01137	0.2643	0.3068	0.06317	0.3079	0.222	0.01477	0.212265	0.11225	0.0451
dhhc-14	WBGene00044071	1.242	1.216	-0.2809	-0.1392	0.3019	0.6607	0.2333	0.01727	-1.43905	-0.7477	-1.10372
dhhc-3	WBGene00018009	0.182	0.06349	-0.3472	-0.2934	-0.2067	-0.1159	-0.1582	-0.07204	-0.443045	-0.284045	-0.237865
dhhc-4	WBGene00014075	2.07	1.804	0.7129	0.7807	0.8305	1.172	0.002111	0.06082	-1.1902	-0.93575	-1.90553
dhhc-6	WBGene00010892	2.016	1.818	1.19	1.276	0.6912	1.078	0.8786	0.8823	-0.684	-1.0324	-1.03655
dhhc-7	WBGene00007637	2.31	2.108	0.5207	0.3341	1.353	1.718	0.2791	0.3386	-1.7816	-0.6735	-1.90015
dhhc-8	WBGene00012718	0.6893	0.7983	-0.2104	-0.4178	0.1761	0.4418	-0.2216	0.03683	-1.0579	-0.43485	-0.836185
dhhc-9	WBGene00016620	1.145	0.9364	0.1471	0.07352	0.358	0.5581	-0.05515	0.1118	-0.93039	-0.58265	-1.01238
dhod-1	WBGene00020932	2.46	2.294	0.6123	0.5993	1.639	1.977	0.2851	-0.01939	-1.7712	-0.569	-2.24415
dhs-1	WBGene00000965	0.9476	0.9586	-0.001752	-0.006561	0.4157	0.8561	0.007019	-0.03467	-0.957256	-0.3172	-0.966925
dhs-11	WBGene00000974	1.507	1.6	0.1364	-0.01336	0.5147	0.6108	0.281	0.2279	-1.49198	-0.99075	-1.29905
dhs-12	WBGene00000975	0.8314	0.7014	0.08752	0.07632	0.3944	0.5119	0.03589	-0.08055	-0.68448	-0.31325	-0.78873
dhs-13	WBGene00000976	0.9612	0.8953	0.1389	0.2971	0.1965	0.4335	0.1424	0.09251	-0.71025	-0.61325	-0.810795
dhs-17	WBGene00000980	0.3796	0.3003	0.4869	0.5219	0.2668	0.2773	0.1635	0.2665	0.16445	-0.0679	-0.12495
dhs-2	WBGene00000966	2.192	1.973	0.7741	0.7906	1.409	1.789	0.3371	0.458	-1.30015	-0.4835	-1.68495
dhs-22	WBGene00000985	1.412	1.397	0.371	0.4844	0.463	0.7476	0.4677	0.5319	-0.9768	-0.7992	-0.9047
dhs-24	WBGene00000987	0.7141	0.615	0.09228	-0.09931	0.1259	0.3469	0.09869	-0.01928	-0.668065	-0.42815	-0.624845
dhs-25	WBGene00000988	0.4793	0.4101	0.167	0.1714	-0.05228	-0.03161	-0.224	-0.08984	-0.2755	-0.486645	-0.60162
dhs-30	WBGene00000993	0.5896	0.4402	0.01226	0.03515	-0.05504	0.1002	0.1199	-0.09134	-0.491195	-0.49232	-0.50062
dhs-6	WBGene00000970	0.3314	0.3284	-0.2274	-0.2035	-0.2552	-0.09594	-0.001098	-0.158	-0.54535	-0.50547	-0.409449
dic-1	WBGene00000994	2.32	2.221	0.2933	0.2864	1.716	2.08	-0.02942	0.2858	-1.98065	-0.3725	-2.14231
did-2	WBGene00017735	0.7087	0.6429	0.3237	0.3078	0.3683	0.606	0.04737	0.06452	-0.36005	-0.18865	-0.619855
dif-1	WBGene00000996	1.209	1.247	0.2615	0.249	0.3592	0.5187	0.2973	0.1666	-0.97275	-0.78905	-0.99605
din-1	WBGene00008549	1.694	1.578	0.2141	0.01746	0.5169	0.5987	0.4849	0.2896	-1.52022	-1.0782	-1.24875
dip-2	WBGene00017885	1.064	1.118	0.04237	0.2639	0.2445	0.3526	0.005227	-0.1197	-0.937865	-0.79245	-1.14824
dis-3	WBGene00001001	0.5358	0.3196	0.1762	0.3	0.1961	0.4527	-0.2376	0.02251	-0.1896	-0.1033	-0.535245
disl-2	WBGene00018612	2.44	2.392	0.6958	0.7064	1.497	1.898	0.1642	0.332	-1.7149	-0.7185	-2.1679
div-1	WBGene00001002	0.2452	0.2932	-0.2648	-0.1794	0.04738	0.4256	0.01634	-0.1062	-0.4913	-0.03271	-0.31413
dkf-2	WBGene00012019	0.2218	0.4399	-0.1311	0.07201	-0.06012	0.1645	-0.06695	-0.03415	-0.360395	-0.27866	-0.3814
dlat-1	WBGene00009082	2.571	2.422	0.9341	1.105	1.551	1.854	0.4315	0.4593	-1.47695	-0.794	-2.0511
dlat-2	WBGene00007824	2.454	2.316	0.6697	0.7044	1.533	1.847	0.2437	0.2392	-1.69795	-0.695	-2.14355
dlc-1	WBGene00001005	2.383	2.317	1.027	0.9354	1.164	1.504	0.6223	0.7708	-1.3688	-1.016	-1.65345
dld-1	WBGene00010794	1.667	1.492	1.104	0.9771	0.7312	1.031	0.823	0.9	-0.53895	-0.6984	-0.718
dlg-1	WBGene00001006	0.4415	0.2115	0.2224	0.4392	0.2013	0.2821	0.09041	0.1545	0.0043	-0.0848	-0.204045
dli-1	WBGene00001007	2.583	2.324	0.8816	1.148	1.488	1.84	0.5361	0.6157	-1.4387	-0.7895	-1.8776
dlst-1	WBGene00020950	2.366	2.317	0.7344	0.9091	1.351	1.653	0.2841	0.3445	-1.51975	-0.8395	-2.0272
dmd-6	WBGene00007058	0.5205	0.5293	0.5106	0.5923	0.21	0.5189	0.08437	0.01096	0.02655	-0.16045	-0.477235
dmd-7	WBGene00019521	0.6139	0.459	0.1993	0.09505	-0.1461	0.03586	0.01755	0.2789	-0.389275	-0.59157	-0.388225
dmsr-2	WBGene00021275	0.3559	0.2804	0.1949	0.2838	0.2697	0.1103	0.307	0.1733	-0.0788	-0.12815	-0.078
dmsr-7	WBGene00016428	0.1367	0.1018	-0.1102	-0.04552	0.03073	0.2642	-0.1928	-0.2387	-0.19711	0.028215	-0.335
dna-2	WBGene00001016	3.367	3.143	1.605	1.764	2.005	2.361	1.074	1.031	-1.5705	-1.072	-2.2025
dnc-1	WBGene00001017	2.572	2.404	1.176	1.232	1.349	1.674	0.5237	0.3478	-1.284	-0.9765	-2.05225
dnc-2	WBGene00001018	2.117	2.034	0.5509	0.4388	1.305	1.638	0.1464	-0.08425	-1.58065	-0.604	-2.04442
dnc-3	WBGene00021149	1.573	1.568	-0.1252	-0.09006	0.7363	0.9419	0.04318	-0.09534	-1.67813	-0.7314	-1.59658
dnc-4	WBGene00016124	0.537	0.4483	0.03552	-0.05379	0.2264	0.3035	0.04995	0.1042	-0.501785	-0.2277	-0.415575
dnj-1	WBGene00001019	2.61	2.434	0.7802	0.8478	1.746	2.178	0.2616	0.2777	-1.708	-0.56	-2.25235
dnj-10	WBGene00001028	2.149	1.968	1.247	1.339	1.043	1.349	0.9668	0.9441	-0.7655	-0.8625	-1.10305
dnj-11	WBGene00001029	2.874	2.667	1.444	1.523	1.913	2.316	0.6957	0.6833	-1.287	-0.656	-2.081
dnj-12	WBGene00001030	2.899	2.706	1.533	1.675	1.842	2.259	0.8358	0.8114	-1.1985	-0.752	-1.9789
dnj-13	WBGene00001031	1.549	1.532	-0.2059	-0.1393	0.6274	0.8391	0.004428	-0.01459	-1.7131	-0.80725	-1.54558
dnj-14	WBGene00001032	2.826	2.666	1.631	1.789	2.071	2.512	0.6709	0.6475	-1.036	-0.4545	-2.0868
dnj-15	WBGene00001033	0.9233	0.8993	-0.1375	0.005959	0.3606	0.2422	0.00925	0.1328	-0.97707	-0.6099	-0.840275
dnj-16	WBGene00001034	1.672	1.597	-0.000998	0.2807	0.6477	0.8239	-0.1061	0.08292	-1.49465	-0.8987	-1.64609
dnj-17	WBGene00001035	1.535	1.46	0.4052	0.3692	0.899	1.236	-0.04515	0.1294	-1.1103	-0.43	-1.45538
dnj-18	WBGene00001036	0.5355	0.2779	0.06942	0.2061	-0.001684	-0.03945	0.06709	0.1502	-0.26894	-0.427267	-0.298055
dnj-19	WBGene00001037	2.412	2.287	0.8419	1.081	1.641	1.985	0.3466	0.3566	-1.38805	-0.5365	-1.9979
dnj-2	WBGene00001020	2.145	2.131	0.6808	0.5187	1.151	1.543	0.6678	0.4619	-1.53825	-0.791	-1.57315
dnj-20	WBGene00001038	2.516	2.347	0.8824	0.8751	1.603	1.852	0.09144	0.2903	-1.55275	-0.704	-2.24063
dnj-22	WBGene00001040	2.684	2.585	1.145	1.378	1.874	2.153	0.8671	0.569	-1.373	-0.621	-1.91645
dnj-23	WBGene00001041	1.942	1.768	-0.02681	-0.08569	1.168	1.55	-0.05382	-0.1445	-1.91125	-0.496	-1.95416
dnj-24	WBGene00001042	0.4559	0.1568	0.01748	-0.2102	0.01	0.2721	0.02397	-0.1248	-0.40271	-0.1653	-0.356765
dnj-25	WBGene00001043	0.597	0.3944	0.2201	0.1245	0.09915	0.3023	0.0968	0.06427	-0.3234	-0.294975	-0.415165
dnj-26	WBGene00001044	0.6149	0.5517	-0.01675	0.1503	0.3309	0.4871	-0.2977	-0.1487	-0.516525	-0.1743	-0.8065
dnj-27	WBGene00001045	0.1978	0.3494	-0.1623	-0.2116	-0.03137	0.05754	0.000392	0.0195	-0.46055	-0.260515	-0.263654
dnj-28	WBGene00001046	0.8997	0.9808	0.1467	0.07301	0.5017	0.7915	-0.03678	-0.01401	-0.830395	-0.29365	-0.965645
dnj-29	WBGene00001047	3.191	2.875	1.143	1.155	1.953	2.363	0.4176	0.289	-1.884	-0.875	-2.6797
dnj-3	WBGene00001021	0.08214	0.06845	-0.4214	-0.2421	-0.2159	-0.2166	-0.4524	-0.4013	-0.407045	-0.291545	-0.502145
dnj-5	WBGene00001023	1.96	1.88	0.2439	0.239	0.9551	1.22	0.2289	0.2303	-1.67855	-0.83245	-1.6904
dnj-7	WBGene00001025	1.498	1.512	0.2313	0.2095	0.8481	1.132	0.1268	0.05667	-1.2846	-0.51495	-1.41326
dnj-8	WBGene00001026	1.28	1.339	0.04554	-0.007107	0.5745	0.6495	0.3558	0.158	-1.29028	-0.6975	-1.0526
dnj-9	WBGene00001027	1.452	1.411	0.4394	0.4124	0.7055	0.9536	-0.06084	0.1089	-1.0056	-0.60195	-1.40747
dnpp-1	WBGene00017163	2.273	2.164	0.2696	0.2972	1.341	1.747	-0.2529	0.1008	-1.9351	-0.6745	-2.29455
dnsn-1	WBGene00016074	2.638	2.428	1.131	1.138	1.535	1.708	0.7418	0.6192	-1.3985	-0.9115	-1.8525
dod-19	WBGene00022644	0.01756	0.229	0.5727	0.5343	0.03268	0.07344	-0.03646	-0.03062	0.43022	-0.07022	-0.15682
dog-1	WBGene00001049	2.23	2.141	0.3124	0.3254	1.26	1.678	0.2554	0.2703	-1.8666	-0.7165	-1.92265
dohh-1	WBGene00007555	2.685	2.572	1.201	1.373	1.603	1.925	0.6422	0.6057	-1.3415	-0.8645	-2.00455
dot-1.1	WBGene00021474	1.438	1.3	0.8636	0.9365	0.8436	1.094	0.2614	0.1983	-0.46895	-0.4002	-1.13915
dot-1.3	WBGene00012302	0.04656	0.001521	0.6599	0.6996	0.3578	0.4125	0.151	0.01208	0.655709	0.36111	0.0574995
dot-1.5	WBGene00022512	0.5958	0.4644	0.4549	0.5905	0.2576	0.3963	0.3218	0.05988	-0.0074	-0.20315	-0.33926
doxa-1	WBGene00015519	0.2461	0.1587	0.3093	0.3728	0.5521	0.6955	0.1986	-0.05137	0.13865	0.4214	-0.128785
dpf-3	WBGene00001056	2.326	2.202	2.145	2.256	1.339	1.704	1.32	1.195	-0.0635	-0.7425	-1.0065
dpf-4	WBGene00001057	1.675	1.57	1.563	1.7	0.8753	1.162	0.6619	0.4341	0.009	-0.60385	-1.0745
dpf-5	WBGene00001058	0.7934	0.5941	0.00577	-0.129	0.1464	0.213	0.1722	0.3386	-0.755365	-0.51405	-0.43835
dpf-7	WBGene00001060	1.037	1.033	0.3808	0.5818	0.09813	0.157	0.6412	0.5916	-0.5537	-0.907435	-0.4186
dpff-1	WBGene00016200	2.646	2.462	1.286	1.254	1.735	2.097	0.6702	0.7194	-1.284	-0.638	-1.8592
dph-1	WBGene00007576	1.055	0.8838	0.1387	0.1588	0.3545	0.352	0.3818	0.1472	-0.82065	-0.61615	-0.7049
dph-2	WBGene00007488	0.5803	0.5877	0.2934	0.2303	0.4606	0.6721	-0.08352	-0.01444	-0.32215	-0.01765	-0.63298
dph-3	WBGene00010484	2.67	2.477	0.9963	1.224	1.674	2.047	0.6433	0.5743	-1.46335	-0.713	-1.9647
dpl-1	WBGene00001061	2.763	2.585	1.181	1.271	1.98	2.332	0.5984	0.7129	-1.448	-0.518	-2.01835
dpm-1	WBGene00022044	0.9233	0.7322	-0.04584	-0.05185	0.3333	0.6432	0.03359	0.05901	-0.876595	-0.3395	-0.78145
dpm-3	WBGene00009219	3.233	2.999	2.138	2.263	2.031	2.427	1.465	1.544	-0.9155	-0.887	-1.6115
dpt-1	WBGene00008532	0.388	0.3539	-0.4576	-0.3282	0.1329	0.2581	0.07076	-0.0613	-0.76385	-0.17545	-0.36622
dpy-11	WBGene00001073	2.393	2.373	1.849	1.875	0.9206	1.105	1.31	1.182	-0.521	-1.3702	-1.137
dpy-21	WBGene00001080	0.802	0.8908	-0.6955	-0.6131	0.3216	0.6739	-0.4308	-0.1395	-1.5007	-0.34865	-1.13155
dpy-22	WBGene00001081	1.661	1.508	0.1022	0.0282	0.4311	0.7772	0.2538	0.06122	-1.5193	-0.98035	-1.42699
dpy-23	WBGene00001082	1.932	1.634	0.5718	0.6079	0.9975	1.471	0.3574	0.3415	-1.19315	-0.54875	-1.43355
dpy-26	WBGene00001085	0.8924	0.9024	0.5605	0.607	0.6387	0.8259	0.07448	0.04217	-0.31365	-0.1651	-0.839075
dpy-27	WBGene00001086	1.03	1.088	-0.04018	-0.2179	0.3816	0.6872	-0.2563	-0.2291	-1.18804	-0.5246	-1.3017
dpy-30	WBGene00001088	1.556	1.454	0.4463	0.5334	0.8226	1.224	0.2079	0.2129	-1.01515	-0.4817	-1.2946
dpy-31	WBGene00006592	0.7748	0.5672	0.1018	0.2734	0.4429	0.7641	-0.2248	-0.262	-0.4834	-0.0675	-0.9144
dpyd-1	WBGene00016103	0.4685	0.4931	0.09585	0.1161	0.2179	0.3757	-0.1976	0.05728	-0.374825	-0.184	-0.55096
drap-1	WBGene00009584	2.683	2.512	0.5995	0.657	1.577	2	0.1966	0.2477	-1.96925	-0.809	-2.37535
dre-1	WBGene00001089	0.4212	0.3333	-0.2166	0.01716	0.1861	0.4236	-0.2314	-0.4784	-0.47697	-0.0724	-0.73215
drh-1	WBGene00001090	0.414	0.5737	-0.3566	-0.2354	0.1288	0.4309	-0.2031	-0.1893	-0.78985	-0.214	-0.69005
drh-3	WBGene00008400	0.5205	0.5727	-0.1226	-0.3869	0.2542	0.5071	-0.09923	-0.05311	-0.80135	-0.16595	-0.62277
drl-1	WBGene00017578	0.01218	0.1991	0.005703	0.1567	-0.1641	-0.1356	0.04912	-0.2578	-0.0244385	-0.25549	-0.20998
drn-1	WBGene00016911	0.005986	0.1257	0.1166	0.03697	-0.01863	0.1561	-0.1403	-0.1328	0.010942	0.002892	-0.202393
dro-1	WBGene00001092	1.544	1.513	0.2851	0.386	0.4363	0.5793	0.2679	0.191	-1.19295	-1.0207	-1.29905
drp-1	WBGene00001093	2.233	1.986	0.4497	0.3769	1.361	1.667	0.2681	0.1984	-1.6962	-0.5955	-1.87625
drr-2	WBGene00011730	2.991	2.848	1.144	1.319	1.695	2.046	0.6331	0.5252	-1.688	-1.049	-2.34035
drsh-1	WBGene00009163	2.08	2.008	1.561	1.673	0.7168	0.8777	1.559	1.431	-0.427	-1.24675	-0.549
dsb-1	WBGene00008580	0.535	0.3836	0.1199	0.07015	0.2246	0.3148	0.04069	-0.196	-0.364275	-0.1896	-0.536955
dsb-2	WBGene00194892	0.3768	0.3012	-0.1144	0.03406	0.2434	0.3637	-0.07355	-0.2475	-0.37917	-0.03545	-0.499525
dsbn-1	WBGene00013697	0.8622	0.7752	-0.3882	-0.3801	0.2952	0.4107	-0.2526	-0.03998	-1.20285	-0.46575	-0.96499
dscc-1	WBGene00019595	2.406	2.248	0.8567	0.7915	1.345	1.693	0.1557	0.2922	-1.5029	-0.808	-2.10305
dsh-1	WBGene00001101	1.012	1.014	-0.4258	-0.3984	0.3208	0.8389	-0.09532	-0.129	-1.4251	-0.43315	-1.12516
dsh-2	WBGene00001102	0.7981	0.7899	-0.08629	-0.1692	0.001201	0.1033	-0.1589	-0.2969	-0.921745	-0.741749	-1.0219
dsl-3	WBGene00001105	0.1744	0.03806	0.7704	0.9447	0.2207	0.3187	0.1111	0.01793	0.75132	0.16347	-0.041715
dsl-5	WBGene00001107	0.1651	0.07338	0.3642	0.3184	0.1599	-0.001372	0.3147	-0.2033	0.22206	-0.039976	-0.06354
dsl-6	WBGene00001108	0.4634	0.2472	0.3442	0.6137	0.1726	0.4474	0.03976	0.05056	0.12365	-0.0453	-0.31014
dss-1	WBGene00022492	0.1501	0.2615	-0.05712	-0.1218	-0.258	0.2284	0.04221	0.3919	-0.29526	-0.2206	0.011255
dtmk-1	WBGene00011272	2.712	2.577	1.356	1.353	1.743	2.12	0.9108	0.77	-1.29	-0.713	-1.8041
duo-3	WBGene00001112	0.2513	0.07033	0.6767	0.7582	0.37	0.3556	0.2842	0.08151	0.556635	0.201985	0.02204
dus-2	WBGene00013201	2.089	1.962	0.2991	0.3239	1.217	1.444	0.09114	0.1693	-1.714	-0.695	-1.89528
dut-1	WBGene00010609	0.7045	0.5493	-0.05345	0.009066	0.3038	0.3572	0.1747	0.03827	-0.649092	-0.2964	-0.520415
duxl-1	WBGene00022554	0.616	0.4379	0.5376	0.4673	0.2105	0.4852	0.1315	0.05504	-0.0245	-0.1791	-0.43368
dvc-1	WBGene00011834	2.25	2.096	0.4539	0.4297	1.093	1.299	0.3979	0.3628	-1.7312	-0.977	-1.79265
dve-1	WBGene00022861	0.6317	0.7075	0.1914	0.1994	0.3948	0.3192	0.2809	0.2683	-0.4742	-0.3126	-0.395
dxbp-1	WBGene00013128	2.548	2.27	0.8286	0.9034	1.576	1.886	0.2999	0.3123	-1.543	-0.678	-2.1029
DY3.8	WBGene00008440	2.257	2.178	0.5734	0.6225	1.374	1.748	0.5221	0.3095	-1.61955	-0.6565	-1.8017
dyb-1	WBGene00001115	0.4551	0.2219	0.1632	0.09262	0.2059	0.145	0.2698	0.08196	-0.21059	-0.16305	-0.16262
dyci-1	WBGene00015927	0.5721	0.5734	-0.3614	-0.1414	0.1225	0.322	-0.2851	-0.4628	-0.82415	-0.3505	-0.9467
dyf-1	WBGene00001117	0.7912	0.8072	-0.2611	-0.2124	0.05612	0.5002	-0.06839	-0.07271	-1.03595	-0.52104	-0.86975
dyf-2	WBGene00001118	0.6145	0.6038	-0.2823	-0.09464	0.03955	0.3011	-0.4204	-0.367	-0.79762	-0.438825	-1.00285
dyf-3	WBGene00001119	2.747	2.438	0.9658	1.032	1.72	2.056	0.6045	0.5758	-1.5936	-0.7045	-2.00235
dyn-1	WBGene00001130	1.605	1.526	0.3773	0.2079	0.7758	1.178	0.1969	0.1264	-1.2729	-0.5886	-1.40385
dyrb-1	WBGene00012004	1.037	1.084	-0.2577	-0.143	0.4131	0.5026	0.1946	0.2208	-1.26085	-0.60265	-0.8528
E_BE45912.2	WBGene00017153	0.03489	0.1415	0.1078	0.1852	-0.02281	0.1377	0.2085	-0.02956	0.058305	-0.03075	0.001275
E01A2.1	WBGene00017084	3.348	3.042	2.238	2.383	2.288	2.622	1.638	1.514	-0.8845	-0.74	-1.619
E01A2.2	WBGene00017085	2.365	2.159	0.9034	0.9351	1.467	1.832	0.5579	0.4767	-1.34275	-0.6125	-1.7447
E01A2.5	WBGene00017087	2.3	2.228	1.817	1.951	1.152	1.598	1.001	1.072	-0.38	-0.889	-1.2275
E01B7.2	WBGene00008442	1.225	1.101	0.2588	0.2845	0.6653	0.7845	0.2841	0.1899	-0.89135	-0.4381	-0.926
E01G4.5	WBGene00008447	0.1938	0.1912	0.3768	0.3965	0.08019	0.308	0.2199	-0.001524	0.19415	0.001595	-0.083312
E01G6.2	WBGene00008450	0.2529	0.1025	-0.109	0.03328	0.1696	0.1427	-0.3567	-0.4442	-0.21556	-0.02155	-0.57815
E02C12.12	WBGene00017097	1.353	1.267	0.3012	0.3209	0.3883	0.6284	0.1363	0.2372	-0.99895	-0.80165	-1.12325
E02C12.6	WBGene00017092	0.1982	0.131	0.4403	0.4065	0.3832	0.5086	-0.04277	-0.2017	0.2588	0.2813	-0.286835
E02D9.1	WBGene00017098	3.116	2.874	1.296	1.448	2.236	2.562	0.4986	0.4772	-1.623	-0.596	-2.5071
E02H1.1	WBGene00008455	2.459	2.287	0.9894	1.003	1.582	1.825	0.517	0.6194	-1.3768	-0.6695	-1.8048
E02H9.3	WBGene00017101	0.6411	0.585	-0.02499	0.1887	0.2067	0.5279	0.08063	0.02753	-0.531195	-0.24575	-0.55897
E02H9.4	WBGene00017102	0.5603	0.2981	0.7765	0.8397	0.004388	0.2084	0.2328	0.2445	0.3789	-0.322806	-0.19055
E04F6.6	WBGene00017126	0.3169	0.3783	0.3168	0.2434	-0.0792	-0.03251	0.2228	0.1275	-0.0675	-0.403455	-0.17245
E04F6.8	WBGene00017127	0.2037	0.1189	0.2454	0.3699	0.05639	0.1445	-0.431	-0.1714	0.14635	-0.060855	-0.4625
eaf-1	WBGene00017011	2.428	2.187	0.8959	0.7796	1.71	2.157	0.2732	0.1801	-1.46975	-0.374	-2.08085
eak-7	WBGene00010671	1.886	1.753	0.1035	0.06555	0.7012	1.169	-0.09397	-0.1449	-1.73497	-0.8844	-1.93894
ears-1	WBGene00001337	0.861	0.6788	-0.04598	0.02937	0.115	0.1889	-0.07072	-0.02192	-0.778205	-0.61795	-0.81622
ears-2	WBGene00001338	2.484	2.359	0.3483	0.3373	1.344	1.654	0.2889	0.2133	-2.0787	-0.9225	-2.1704
eas-1	WBGene00018270	1.467	1.336	1.147	1.226	0.7399	1.147	0.2636	0.3503	-0.215	-0.45805	-1.09455
eat-16	WBGene00001145	1.229	1.19	-0.07382	0.009221	0.4139	0.7411	0.2235	0.1447	-1.2418	-0.632	-1.0254
eat-17	WBGene00020770	0.06869	0.03542	0.1678	0.1852	0.3373	0.05412	0.2991	0.1523	0.124445	0.143655	0.173645
eat-3	WBGene00001134	1.156	1.138	0.1273	0.03875	0.2487	0.5185	0.259	0.2601	-1.06397	-0.7634	-0.88745
eat-6	WBGene00001137	2.262	2.175	0.6984	0.6876	1.083	1.414	0.171	0.2497	-1.5255	-0.97	-2.00815
ebp-2	WBGene00012156	0.5921	0.4014	1.014	1.129	0.3084	0.5592	0.2564	0.1564	0.57475	-0.06295	-0.29035
ech-1.2	WBGene00020347	0.727	0.6072	0.02049	-0.05663	-0.04636	0.01806	0.05396	-0.09204	-0.68517	-0.68125	-0.68614
ech-2	WBGene00001151	2.84	2.618	0.9446	1.007	1.852	2.143	0.6238	0.4649	-1.7532	-0.7315	-2.18465
ech-3	WBGene00001152	1.119	1.085	1.218	1.188	0.6006	0.7073	0.3575	0.2423	0.101	-0.44805	-0.8021
ech-4	WBGene00001153	1.676	1.59	0.2912	0.2662	0.8132	1.191	0.07438	0.04209	-1.3543	-0.6309	-1.57476
ech-5	WBGene00001154	2.495	2.272	0.8943	0.92	1.672	2.035	0.3899	0.2161	-1.47635	-0.53	-2.0805
ech-6	WBGene00001155	0.7321	0.4743	0.01854	0.1932	-0.1257	0.1702	-0.05877	-0.1544	-0.49733	-0.58095	-0.709785
ech-7	WBGene00001156	0.4596	0.2651	0.4356	0.5663	0.2005	0.3	-0.01213	0.02322	0.1386	-0.1121	-0.356805
ect-2	WBGene00002297	0.6435	0.7607	-0.3871	-0.4407	-0.05118	0.1434	0.007898	0.03132	-1.116	-0.65599	-0.682491
edc-3	WBGene00011036	1.926	2.018	0.434	0.6106	1.095	1.462	0.3225	0.289	-1.4497	-0.6935	-1.66625
edc-4	WBGene00021551	0.7231	0.7316	0.2507	0.2594	0.2599	0.5603	0.2087	0.1477	-0.4723	-0.31725	-0.54915
edg-1	WBGene00007109	2.157	2.023	0.9579	1.035	1.025	1.327	0.4723	0.6576	-1.09355	-0.914	-1.52505
eea-1	WBGene00011696	2.596	2.417	1.122	1.123	1.732	2.073	0.2729	0.25	-1.384	-0.604	-2.24505
EEED8.10	WBGene00017138	2.879	2.756	1.005	1.022	1.784	2.16	0.5001	0.3179	-1.804	-0.8455	-2.4085
EEED8.14	WBGene00017142	1.028	1.077	0.3593	0.3674	0.5046	0.5896	0.5973	0.4266	-0.68915	-0.5054	-0.54055
EEED8.15	WBGene00017143	0.4587	0.5188	0.06722	0.04081	0.1569	0.02497	-0.01488	0.1201	-0.434735	-0.397815	-0.43614
EEED8.18	WBGene00194696	0.1396	0.2582	-0.1055	0.02253	0.145	0.2678	-0.3448	-0.01806	-0.240385	0.0075	-0.38033
EEED8.3	WBGene00017134	0.7535	0.6034	0.0661	0.08782	0.5941	0.6861	0.057	0.1115	-0.60149	-0.03835	-0.5942
eef-1A.1	WBGene00001168	2.583	2.427	1.458	1.5	1.501	1.883	1.041	0.953	-1.026	-0.813	-1.508
eef-1A.2	WBGene00001169	1.1	1.118	0.765	0.6565	0.3992	0.6457	0.5685	0.6003	-0.39825	-0.58655	-0.5246
eef-1B.1	WBGene00018846	2.905	2.673	1.459	1.601	1.569	1.903	0.8323	0.8206	-1.259	-1.053	-1.96255
eef-1B.2	WBGene00012768	1.86	1.712	0.6299	0.6715	0.9609	1.441	0.131	0.2958	-1.1353	-0.58505	-1.5726
eef-1G	WBGene00008920	2.403	2.242	1.058	1.04	1.328	1.576	0.9051	0.8594	-1.2735	-0.8705	-1.44025
eef-2	WBGene00001167	1.929	1.793	0.4525	0.5964	0.9337	1.154	0.4555	0.3559	-1.33655	-0.81715	-1.4553
eel-1	WBGene00022069	1.713	1.588	0.8636	0.9765	0.8742	1.111	0.4156	0.2922	-0.73045	-0.6579	-1.2966
efk-1	WBGene00001160	0.2537	0.1688	-0.3536	-0.2174	-0.2326	-0.1529	-0.2799	-0.1513	-0.49675	-0.404	-0.42685
efl-1	WBGene00001161	0.9034	0.8012	0.1922	0.2593	0.2038	0.6042	0.242	0.04779	-0.62655	-0.4483	-0.707405
efl-3	WBGene00009899	0.5455	0.4789	-0.02689	0.1344	0.06504	0.04004	-0.2035	-0.1638	-0.458445	-0.45966	-0.69585
efn-2	WBGene00001163	0.06597	0.00821	-0.03401	-0.05727	0.1869	0.184	-0.3184	-0.01808	-0.08273	0.14836	-0.20533
efn-4	WBGene00001165	0.1956	0.07291	-0.2992	-0.04347	-0.1192	-0.03126	-0.03281	-0.0544	-0.30559	-0.209485	-0.17786
efr-3	WBGene00016311	0.7548	0.7601	0.77	0.7057	0.4983	0.71	0.3708	0.228	-0.0196	-0.1533	-0.45805
eftu-2	WBGene00001166	2.668	2.485	0.8072	0.9451	1.701	2.015	0.3904	0.3874	-1.70035	-0.7185	-2.1876
EGAP2.1	WBGene00017147	0.4545	0.4639	-0.01283	0.02565	-0.1975	-0.01629	0.0781	-0.0807	-0.45279	-0.566095	-0.4605
EGAP9.3	WBGene00017151	0.2266	0.07293	0.1589	0.1608	0.03471	0.1777	0.1623	0.1355	0.010085	-0.04356	-0.000865
egas-1	WBGene00013486	1.068	0.9092	1.233	1.323	0.5004	0.5826	0.5497	0.4804	0.2894	-0.4471	-0.47355
egg-1	WBGene00015083	0.548	0.5224	0.4912	0.4031	0.3544	0.5765	0.07842	-0.08724	-0.08805	-0.06975	-0.53961
egg-2	WBGene00019811	0.05847	0.2676	0.2294	0.1637	0.3988	0.4761	-0.1804	-0.07515	0.033515	0.274415	-0.29081
egg-3	WBGene00009701	0.4492	0.4912	0.2186	-0.00775	0.3068	0.2642	-0.04362	0.05631	-0.364775	-0.1847	-0.463855
egg-4	WBGene00020652	1.735	1.636	0.4126	0.5346	0.86	1.061	0.2413	0.3176	-1.2119	-0.725	-1.40605
egg-5	WBGene00020035	0.5917	0.7895	0.03613	0.1055	0.1003	0.2624	0.2488	0.1207	-0.619785	-0.50925	-0.50585
egg-6	WBGene00010621	0.4083	0.311	0.4397	0.4556	0.5559	0.7125	-0.04339	0.04992	0.088	0.27455	-0.356385
egl-1	WBGene00001170	0.03333	0.04093	0.3256	0.3053	0.1201	-0.06674	0.2255	0.03333	0.27832	-0.01045	0.092285
egl-10	WBGene00001179	0.7639	0.5162	-0.09456	0.01973	0.1588	0.2702	-0.07916	-0.174	-0.677465	-0.42555	-0.76663
egl-17	WBGene00001185	0.005168	0.1729	0.265	0.2349	-0.0871	0.09149	0.03583	-0.07222	0.160916	-0.086839	-0.107229
egl-21	WBGene00001189	0.6313	0.6117	0.04725	0.138	0.05364	0.2751	0.2003	-0.1633	-0.528875	-0.45713	-0.603
egl-26	WBGene00001193	0.5331	0.5454	0.2031	0.1969	0.2585	0.3739	-0.1563	-0.269	-0.33925	-0.22305	-0.7519
egl-27	WBGene00001194	0.9701	0.9757	0.3096	0.3014	-0.3843	-0.2779	0.01832	-0.1851	-0.6674	-1.304	-1.05629
egl-3	WBGene00001172	1.341	1.402	0.1706	0.2016	0.7433	1.073	-0.1475	-0.1771	-1.1854	-0.46335	-1.5338
egl-30	WBGene00001196	2.443	2.255	1.863	1.904	1.515	1.856	1.389	1.196	-0.4655	-0.6635	-1.0565
egl-38	WBGene00001204	0.2494	0.2333	0.7643	0.8411	0.4645	0.3645	0.4034	0.3304	0.56135	0.17315	0.12555
egl-4	WBGene00001173	1.075	1.098	-0.4857	-0.1238	0.5176	0.7865	0.129	0.04974	-1.39125	-0.43445	-0.99713
egl-45	WBGene00001209	3.09	2.875	1.612	1.657	2.057	2.447	0.8744	0.9027	-1.348	-0.7305	-2.09395
egl-9	WBGene00001178	1.108	1.029	-0.1389	-0.09069	0.4016	0.7699	-0.2018	-0.1314	-1.18329	-0.48275	-1.2351
ego-1	WBGene00001214	1.199	1.103	0.4445	0.5072	0.3821	0.566	0.3332	0.3157	-0.67515	-0.67695	-0.82655
ego-2	WBGene00001215	1.711	1.555	0.7133	0.8742	0.932	1.374	0.06648	0.2919	-0.83925	-0.48	-1.45381
egrh-2	WBGene00043705	1.8	1.628	0.6542	0.7781	0.7465	0.9954	0.3278	0.4902	-0.99785	-0.84305	-1.305
ehbp-1	WBGene00009098	2.165	2.119	0.5014	0.5304	1.01	1.227	0.06311	0.1893	-1.6261	-1.0235	-2.01579
ehs-1	WBGene00001224	2.182	2.192	0.4026	0.396	1.418	1.792	0.008259	-0.01738	-1.7877	-0.582	-2.19156
eif-1	WBGene00020868	3.037	2.846	1.826	1.983	2.102	2.449	1.011	1.079	-1.037	-0.666	-1.8965
eif-1.A	WBGene00019162	3.122	2.879	1.569	1.757	2.055	2.427	0.8041	0.8745	-1.3375	-0.7595	-2.1612
eif-2A	WBGene00008480	1.636	1.418	0.585	0.527	0.977	1.427	0.09617	0.1451	-0.971	-0.325	-1.40637
eif-2alpha	WBGene00021351	1.815	1.786	0.6306	0.6941	0.7826	0.9676	0.428	0.3599	-1.13815	-0.9254	-1.40655
eif-2Balpha	WBGene00014221	2.046	1.98	0.1943	0.1593	1.265	1.623	-0.2535	-0.1653	-1.8362	-0.569	-2.2224
eif-2Bbeta	WBGene00012950	1.88	1.76	-0.04235	-0.06337	1.224	1.382	0.1189	-0.03729	-1.87286	-0.517	-1.7792
eif-2Bdelta	WBGene00008670	0.8669	0.662	0.07709	0.2402	0.7404	0.7629	-0.1168	-0.04286	-0.605805	-0.0128	-0.84428
eif-2Bepsilon	WBGene00008428	2.384	2.19	0.6048	0.7488	1.491	1.864	0.3576	0.3723	-1.6102	-0.6095	-1.92205
eif-2beta	WBGene00010560	1.73	1.576	0.3804	0.4105	0.7544	1.158	-0.009197	0.007092	-1.25755	-0.6968	-1.65405
eif-2Bgamma	WBGene00004090	1.184	1.134	0.3526	0.39	0.697	0.9467	0.2095	0.07384	-0.7877	-0.33715	-1.01733
eif-2D	WBGene00016113	2.53	2.355	1.076	1.086	1.648	2.014	0.7974	0.6529	-1.3615	-0.6115	-1.71735
eif-2gamma	WBGene00021466	2.536	2.316	0.7918	0.861	1.38	1.75	0.5972	0.6897	-1.5996	-0.861	-1.78255
eif-3.B	WBGene00001225	1.202	0.9791	0.519	0.7325	0.4532	0.7847	0.378	0.4495	-0.4648	-0.4716	-0.6768
eif-3.C	WBGene00001226	1.519	1.45	0.5569	0.5274	0.8185	0.9304	0.5351	0.7935	-0.94235	-0.61005	-0.8202
eif-3.D	WBGene00001227	2.511	2.414	0.8961	0.8314	1.612	1.982	0.3199	0.396	-1.59875	-0.6655	-2.10455
eif-3.E	WBGene00001228	0.7761	0.6514	0.2312	0.3119	0.3877	0.5341	0.3091	0.3303	-0.4422	-0.25285	-0.39405
eif-3.F	WBGene00001229	0.5835	0.7802	-0.06661	-0.1872	0.275	0.4313	-0.06432	0.005846	-0.808755	-0.3287	-0.711087
eif-3.G	WBGene00001230	2.199	1.948	1.633	1.67	1.158	1.547	0.9098	0.9428	-0.422	-0.721	-1.1472
eif-3.H	WBGene00001231	2.434	2.351	1.081	0.9679	1.654	1.938	0.5165	0.3901	-1.36805	-0.5965	-1.9392
eif-3.I	WBGene00001232	2.83	2.648	0.8705	0.8711	1.876	2.219	0.2888	0.07378	-1.8682	-0.6915	-2.55771
eif-3.J	WBGene00012738	2.712	2.454	0.9228	1.036	1.715	2.113	0.3131	0.4103	-1.6036	-0.669	-2.2213
eif-3.K	WBGene00001233	1.488	1.473	-0.1302	-0.08623	0.6897	1.041	0.05835	-0.02478	-1.58872	-0.61515	-1.46372
eif-3.L	WBGene00015920	2.423	2.136	1.159	1.266	1.411	1.768	0.5848	0.5182	-1.067	-0.69	-1.728
eif-6	WBGene00001234	3.369	3.17	1.916	1.967	2.048	2.359	1.287	1.052	-1.328	-1.066	-2.1
ekl-1	WBGene00009052	2.384	2.219	0.5088	0.618	1.529	1.898	0.03222	0.1561	-1.7381	-0.588	-2.20734
ekl-4	WBGene00013676	3.332	3.037	2.127	2.286	2.089	2.504	1.516	1.478	-0.978	-0.888	-1.6875
ekl-5	WBGene00012512	1.126	1.156	0.3418	0.3968	0.3396	0.5506	0.05846	0.1002	-0.7717	-0.6959	-1.06167
ekl-6	WBGene00011806	0.4156	0.4845	-0.1013	0.01695	0.3562	0.2799	0.2233	0.02352	-0.492225	-0.132	-0.32664
ekl-7	WBGene00021465	1.128	0.9458	0.2603	0.3023	0.3886	0.3548	0.3041	0.1349	-0.7556	-0.6652	-0.8174
elb-1	WBGene00001235	0.818	0.9477	0.2487	0.1823	0.5563	0.8183	0.2383	0.1621	-0.66735	-0.19555	-0.68265
elc-1	WBGene00001236	1.983	1.685	0.802	0.8686	1.195	1.544	0.2556	0.2648	-0.9987	-0.4645	-1.5738
elk-2	WBGene00022207	0.7223	0.3228	1.138	1.34	0.4072	0.7601	0.1914	0.09246	0.71645	0.0611	-0.38062
elks-1	WBGene00018330	1.006	0.8568	0.1774	0.2535	0.4251	0.533	0.2182	0.1139	-0.71595	-0.45235	-0.76535
ell-1	WBGene00021281	1.352	1.215	0.2783	0.1289	0.6118	0.8687	0.3104	0.04339	-1.0799	-0.54325	-1.10661
elo-1	WBGene00001239	2.194	2.098	0.8103	0.7349	1.245	1.566	0.265	0.3588	-1.3734	-0.7405	-1.8341
elo-2	WBGene00001240	1.75	1.736	0.9954	1.088	1.126	1.377	0.3494	0.354	-0.7013	-0.4915	-1.3913
elo-3	WBGene00001241	1.979	1.873	0.5959	0.6947	1.011	1.478	0.224	0.05835	-1.2807	-0.6815	-1.78483
elo-6	WBGene00001244	0.4822	0.418	0.3479	0.416	0.1101	0.2897	0.06455	0.1018	-0.06815	-0.2502	-0.366925
elp-1	WBGene00001248	0.3305	0.1161	-0.2273	-0.08151	-0.05182	-0.03203	-0.3835	-0.3059	-0.377705	-0.265225	-0.568
elpc-1	WBGene00022463	2.271	2.148	0.7671	0.8	1.553	1.855	0.1083	0.2431	-1.42595	-0.5055	-2.0338
elpc-2	WBGene00013738	1.735	1.535	0.6528	0.7131	0.9764	1.405	0.2776	0.2176	-0.95205	-0.4443	-1.3874
elpc-3	WBGene00014123	0.08986	0.2839	0.05076	-0.1082	0.07276	0.1435	0.3038	0.15	-0.2156	-0.07875	0.04002
elpc-4	WBGene00016128	1.744	1.607	0.3974	0.3303	1.03	1.301	0.2677	0.2449	-1.31165	-0.51	-1.4192
elt-2	WBGene00001250	0.658	0.2665	0.09754	0.2766	0.2659	0.31	-0.09524	0.053	-0.27518	-0.1743	-0.48337
elt-4	WBGene00001252	0.149	0.04466	0.1335	0.1672	0.2398	0.01945	-0.03385	-0.1594	0.05352	0.032795	-0.193455
emb-1	WBGene00019630	2.044	1.877	0.4496	0.5596	1.159	1.505	0.4656	0.3788	-1.4559	-0.6285	-1.5383
emb-27	WBGene00001281	2.759	2.591	0.8994	1.024	1.737	2.083	0.5004	0.4341	-1.7133	-0.765	-2.20775
emb-30	WBGene00001284	2.252	2.164	1.343	1.439	1.027	1.317	0.9832	0.8651	-0.817	-1.036	-1.28385
emb-4	WBGene00001258	2.3	2.161	0.6768	0.759	1.333	1.716	0.4808	0.4905	-1.5126	-0.706	-1.74485
emb-5	WBGene00001259	1.765	1.586	0.6944	0.6216	0.8679	1.226	0.323	0.3449	-1.0175	-0.62855	-1.34155
emb-8	WBGene00001262	1.032	0.7907	0.06997	0.185	0.3475	0.5375	-0.2779	-0.1371	-0.783865	-0.46885	-1.11885
emb-9	WBGene00001263	0.6965	0.487	0.1237	0.2195	0.6557	0.6937	0.07291	-0.001568	-0.42015	0.08295	-0.556079
emc-1	WBGene00019209	1.968	1.716	0.2434	0.3856	1.12	1.441	-0.02443	0.07441	-1.5275	-0.5615	-1.81701
emc-2	WBGene00021973	1.176	1.192	0.4182	0.3136	0.3501	0.6736	0.3083	0.3298	-0.8181	-0.67215	-0.86495
emc-3	WBGene00013378	0.143	0.07491	0.2287	0.06483	-0.163	0.003705	0.1532	0.145	0.03781	-0.188603	0.040145
emc-5	WBGene00195248	2.299	2.311	0.8129	0.7963	1.1	1.37	0.4992	0.5493	-1.5004	-1.07	-1.78075
emc-6	WBGene00017999	2.702	2.473	0.9923	1.119	1.688	2.101	0.4713	0.3662	-1.53185	-0.693	-2.16875
eme-1	WBGene00018923	0.1561	0.1461	0.5941	0.6071	0.1378	0.3164	0.2111	0.0936	0.4495	0.076	0.00125
emo-1	WBGene00001303	1.087	0.8661	0.3461	0.47	0.6808	1.061	0.4552	0.3779	-0.5685	-0.10565	-0.56
emr-1	WBGene00001309	1.833	1.766	0.5875	0.3014	1.037	1.289	0.2663	-0.114	-1.35505	-0.6365	-1.72335
emre-1	WBGene00008980	1.132	1.214	0.188	0.2422	-0.04817	0.4202	0.05939	0.1479	-0.9579	-0.986985	-1.06936
endu-1	WBGene00010488	0.1255	0.1831	-0.1171	-0.1445	-0.1971	-0.04286	-0.06258	0.0439	-0.2851	-0.27428	-0.16364
enol-1	WBGene00011884	0.4672	0.4067	-0.03883	-0.1188	-0.09998	-0.05529	0.126	-0.001287	-0.515765	-0.514585	-0.374594
enpl-1	WBGene00011480	2.731	2.548	1.373	1.368	1.521	1.887	0.6894	0.581	-1.269	-0.9355	-2.0043
ensa-1	WBGene00010730	1.982	2.008	0.1703	0.1336	0.7453	0.9638	0.3181	0.1661	-1.84305	-1.14045	-1.7529
ent-1	WBGene00001320	2.218	2.071	0.392	0.4818	1.312	1.708	0.0319	0.1359	-1.7076	-0.6345	-2.0606
ent-2	WBGene00010701	1.326	1.524	0.4091	0.3117	0.5303	0.59	-0.1622	-0.202	-1.0646	-0.86485	-1.6071
ent-3	WBGene00010510	0.1275	0.08612	0.568	0.7262	0.1486	0.3802	0.2429	0.07384	0.54029	0.15759	0.05156
ent-4	WBGene00008123	0.2662	0.2998	-0.3265	-0.2199	0.05942	0.3103	0.005492	-0.2044	-0.5562	-0.09814	-0.382454
ent-6	WBGene00009499	0.1597	0.1048	-0.2188	-0.1639	0.3931	0.4776	-0.2774	-0.1586	-0.3236	0.3031	-0.35025
enu-3.1	WBGene00010362	2.153	1.983	0.9121	1.111	1.257	1.534	0.4856	0.4142	-1.05645	-0.6725	-1.6181
enu-3.2	WBGene00008003	1.98	1.811	0.3564	0.3958	1.072	1.349	0.06615	0.04937	-1.5194	-0.685	-1.83774
enu-3.3	WBGene00021015	1.31	1.127	0.5535	0.6335	0.6422	0.7927	0.3275	0.265	-0.625	-0.50105	-0.92225
enu-3.5	WBGene00012552	1.275	1.108	0.4219	0.3881	0.6059	0.7862	0.1876	0.217	-0.7865	-0.49545	-0.9892
enu-3.6	WBGene00010477	1.124	1.103	0.5953	0.7173	0.4057	0.5287	0.4736	0.3651	-0.4572	-0.6463	-0.69415
eor-1	WBGene00001324	1.163	1.332	0.1914	0.09025	0.5853	1.031	-0.1197	-0.1602	-1.10668	-0.43935	-1.38745
eor-2	WBGene00001325	0.4937	0.3328	-0.05386	-0.09241	0.09816	0.3429	-0.09434	-0.1648	-0.486385	-0.19272	-0.54282
epac-1	WBGene00004255	0.4331	0.4135	0.1541	0.1034	0.2156	0.2162	-0.2462	0.01237	-0.29455	-0.2074	-0.540215
epc-1	WBGene00007030	2.532	2.303	1.058	1.082	1.433	1.85	0.4807	0.4081	-1.3475	-0.776	-1.9731
epg-2	WBGene00021468	0.6159	0.5896	0.1971	0.1918	0.1907	0.366	0.1308	-0.008864	-0.4083	-0.3244	-0.541782
epg-3	WBGene00012559	0.2577	0.1873	0.2143	0.2872	-0.05864	0.2672	0.1705	-0.1657	0.02825	-0.11822	-0.2201
epg-4	WBGene00018150	1.932	1.963	0.8388	1.05	0.9993	1.292	0.5999	0.4661	-1.0031	-0.80185	-1.4145
epg-5	WBGene00016968	1.451	1.235	0.2951	0.5261	0.8605	1.262	-0.1312	0.2191	-0.9324	-0.28175	-1.29905
epg-6	WBGene00012641	1.549	1.326	-0.09911	-0.1214	0.8443	1.263	-0.3293	-0.1923	-1.54775	-0.38385	-1.6983
epg-7	WBGene00020334	1.225	1.069	-0.01909	-0.02438	0.1084	0.5129	0.2573	-0.05677	-1.16874	-0.83635	-1.04673
epg-8	WBGene00013695	1.792	1.646	0.2226	0.3586	1.087	1.282	0.06682	0.3163	-1.4284	-0.5345	-1.52744
epg-9	WBGene00022078	1.289	1.041	-0.03913	0.132	0.6462	1.03	-0.001556	-0.1374	-1.11857	-0.3269	-1.23448
epi-1	WBGene00001328	0.4638	0.3432	0.1882	0.08421	0.3853	0.2938	0.01939	-0.01956	-0.267295	-0.06395	-0.403585
epn-1	WBGene00001329	1.549	1.437	0.4453	0.4129	0.4727	0.4753	0.429	0.3595	-1.0639	-1.019	-1.09875
ept-1	WBGene00018797	1.503	1.351	0.1402	0.08696	0.4687	0.8736	-0.1716	-0.4993	-1.31342	-0.75585	-1.76245
eral-1	WBGene00008456	0.8175	0.8986	-0.08602	-0.07941	0.4049	0.6013	-0.2916	-0.2633	-0.940765	-0.35495	-1.1355
erd-2.2	WBGene00016195	2.725	2.532	1.392	1.391	1.841	2.193	0.7804	0.8395	-1.237	-0.6115	-1.81855
erfa-1	WBGene00020269	3.128	2.906	1.754	1.84	2.101	2.466	1.191	1.124	-1.22	-0.7335	-1.8595
erfa-3	WBGene00010405	2.949	2.752	1.242	1.234	1.822	2.165	0.5933	0.3282	-1.6125	-0.857	-2.38975
ergo-1	WBGene00019971	0.177	0.09043	0.6961	0.7813	0.0836	0.3069	0.1407	0.09463	0.604985	0.061535	-0.01605
erh-1	WBGene00011892	2.171	2.04	0.5287	0.6663	1.241	1.687	0.2312	0.1052	-1.508	-0.6415	-1.9373
erh-2	WBGene00009444	1.423	1.419	0.8509	0.7841	0.2905	0.3734	0.7551	0.6126	-0.6035	-1.08905	-0.73715
eri-1	WBGene00001332	1.469	1.387	0.9679	1.095	0.4541	0.5863	0.6344	0.593	-0.39655	-0.9078	-0.8143
eri-12	WBGene00007091	0.3532	0.1187	0.4659	0.4781	0.2421	0.4888	0.04904	-0.1054	0.23605	0.1295	-0.26413
eri-3	WBGene00021103	2.422	2.263	0.8557	0.8737	1.369	1.701	0.318	0.3691	-1.4778	-0.8075	-1.99895
eri-5	WBGene00021419	2.656	2.506	1.981	2.088	1.672	1.979	1.365	1.299	-0.5465	-0.7555	-1.249
eri-6	WBGene00016561	0.6089	0.4873	0.5734	0.6108	0.3015	0.5254	-0.06583	-0.01743	0.044	-0.13465	-0.58973
eri-7	WBGene00016566	1.391	1.291	0.3392	0.4069	0.6704	0.936	-0.06181	-0.02833	-0.96795	-0.5378	-1.38607
eri-9	WBGene00016143	1.979	1.941	0.2151	0.2221	1.272	1.615	0.1112	-0.1069	-1.7414	-0.5165	-1.95785
erm-1	WBGene00001333	1.281	1.256	-0.09771	-0.104	0.711	1.05	-0.02356	0.09188	-1.36936	-0.388	-1.23434
ero-1	WBGene00001334	0.9987	1.029	0.1345	-0.04268	0.5237	0.6555	-0.1242	-0.09501	-0.96794	-0.42425	-1.12346
erp-44.2	WBGene00015510	0.2669	0.3408	0.184	0.0387	0.1871	0.3254	-0.0193	-0.07984	-0.1925	-0.0476	-0.35342
erp-44.3	WBGene00018358	0.1599	0.0135	0.6804	0.7282	0.1666	0.3207	0.05074	-0.00209	0.6176	0.15695	-0.062375
erv-46	WBGene00010725	0.8085	0.8718	-0.02132	0.02225	0.1509	0.3646	-0.1531	-0.1421	-0.839685	-0.5824	-0.98775
ess-2	WBGene00018371	2.011	1.889	0.243	0.1973	1.138	1.412	0.3119	0.391	-1.72985	-0.675	-1.59855
esyt-2	WBGene00020443	0.09525	0.07061	-0.2193	-0.05083	-0.1728	0.1327	-0.08434	-0.2833	-0.217995	-0.10298	-0.26675
etr-1	WBGene00001340	0.6782	0.6384	0.1888	0.3169	0.1749	0.1929	0.1224	0.1712	-0.40545	-0.4744	-0.5115
ets-6	WBGene00017606	1.905	1.819	0.09847	0.05342	0.9211	1.178	0.1264	-0.05389	-1.78605	-0.81245	-1.82574
ets-9	WBGene00016865	0.2392	0.04206	-0.04523	-0.005363	-0.006845	0.08931	-0.4846	-0.2074	-0.165927	-0.0993975	-0.48663
evl-14	WBGene00001352	2.458	2.395	0.7221	0.7738	1.573	1.933	0.2103	-0.02023	-1.67855	-0.6735	-2.33147
evl-18	WBGene00009372	2.077	1.952	0.135	0.1593	1.216	1.46	0.225	0.23	-1.86735	-0.6765	-1.787
evl-20	WBGene00001358	1.068	1.267	0.4856	0.5806	0.3039	0.5144	0.2918	0.1546	-0.6344	-0.75835	-0.9443
exc-4	WBGene00001365	0.2235	0.05464	0.3489	0.5538	0.06404	0.1302	0.05235	0.0663	0.31228	-0.04195	-0.079745
exc-6	WBGene00019030	0.5645	0.5186	0.3222	0.3449	0.7546	0.7589	0.1827	-0.0731	-0.208	0.2152	-0.48675
exc-7	WBGene00001368	0.5304	0.4882	0.07136	0.3072	0.4806	0.6459	-0.000271	-0.1438	-0.32002	0.05395	-0.581336
exl-1	WBGene00001371	0.5454	0.4733	-0.01917	0.03783	0.1942	0.4619	-0.1562	-0.1204	-0.50002	-0.1813	-0.64765
exo-3	WBGene00001372	2.35	2.306	1.826	1.969	1.277	1.656	1.763	1.699	-0.4305	-0.8615	-0.597
exoc-7	WBGene00016606	2.02	1.895	0.3872	0.5537	1.277	1.579	0.275	0.2899	-1.48705	-0.5295	-1.67505
exoc-8	WBGene00013687	0.801	0.692	0.1423	0.2057	0.6464	0.8521	-0.1222	-0.2294	-0.5725	0.00275	-0.9223
exos-1	WBGene00012966	2.616	2.337	1.365	1.347	1.541	1.89	0.9948	0.9598	-1.1205	-0.761	-1.4992
exos-2	WBGene00022232	0.1577	0.2252	0.1583	0.000693	0.2224	0.3718	-0.3392	-0.1241	-0.111953	0.10565	-0.4231
exos-3	WBGene00010325	2.29	2.101	0.8539	0.7497	1.252	1.54	0.4628	0.4156	-1.3937	-0.7995	-1.7563
exos-4.1	WBGene00007201	3.166	2.884	1.504	1.599	2.058	2.42	0.6772	0.6471	-1.4735	-0.786	-2.36285
exos-7	WBGene00009289	0.904	0.9232	-0.1714	-0.1906	0.3671	0.686	0.1582	-0.05224	-1.0946	-0.38705	-0.86062
exos-8	WBGene00018305	0.3912	0.3009	-0.1812	-0.2985	-0.04762	0.05604	0.1049	0.02636	-0.5859	-0.34184	-0.28042
exos-9	WBGene00018154	0.6442	0.5422	0.08636	-0.0409	0.1469	0.1512	0.1955	0.2195	-0.57047	-0.44415	-0.3857
F01D4.5	WBGene00008488	2.354	2.223	0.5285	0.4875	1.31	1.683	-0.04867	0.2131	-1.7805	-0.792	-2.20628
F01D5.3	WBGene00008494	0.5968	0.4403	0.6823	0.8285	0.3221	0.5957	0.07805	0.002511	0.23685	-0.05965	-0.47827
F01F1.11	WBGene00017165	0.1295	0.2546	-0.03402	-0.1074	-0.03764	0.09443	0.1748	0.1288	-0.26276	-0.163655	-0.04025
F01F1.15	WBGene00017169	0.2187	0.301	-0.2949	-0.3379	-0.1862	-0.1108	-0.04859	0.2518	-0.57625	-0.40835	-0.158245
F01F1.2	WBGene00017159	0.409	0.3938	-0.1714	-0.1704	0.007718	0.1834	-0.01939	-0.01977	-0.5723	-0.305841	-0.42098
F01F1.3	WBGene00017160	0.2124	0.1738	-0.1628	-0.1384	-0.05014	0.1851	-0.01009	0.1723	-0.3437	-0.12562	-0.111995
F01G10.10	WBGene00008512	1.671	1.621	1.616	1.639	0.8601	1.047	0.7741	0.6379	-0.0185	-0.69245	-0.94
F01G12.18	WBGene00206382	0.7361	0.9119	0.6452	0.5638	0.03109	-0.2405	0.3184	0.2166	-0.2195	-0.928705	-0.5565
F01G4.4	WBGene00008503	1.835	1.663	0.6846	0.6896	0.8098	1.257	0.04299	0.05924	-1.0619	-0.7156	-1.69789
F01G4.5	WBGene00008504	2.274	2.192	1.854	1.938	1.236	1.511	1.345	1.25	-0.337	-0.8595	-0.9355
F01G4.6	WBGene00008505	2.776	2.597	1.542	1.59	2.006	2.398	0.6766	0.8181	-1.1205	-0.4845	-1.93915
F02A9.10	WBGene00303021	1.18	1.161	0.4952	0.511	0.5887	0.8017	0.1584	0.2725	-0.6674	-0.4753	-0.95505
F02C12.1	WBGene00008515	0.08395	0.2714	-0.03493	0.02974	-0.1567	-0.1036	-0.03458	-0.2431	-0.18027	-0.307825	-0.316515
F02C12.3	WBGene00008517	1.478	1.434	0.5303	0.6653	0.7023	1.036	0.5381	0.6645	-0.8582	-0.58685	-0.8547
F02D8.4	WBGene00008521	0.9229	0.6754	0.2444	0.4412	0.5667	0.6164	-0.0544	0.002951	-0.45635	-0.2076	-0.824874
F02E8.4	WBGene00017177	1.228	1.129	0.7332	0.8606	0.425	0.4594	0.6573	0.4071	-0.3816	-0.7363	-0.6463
F02E9.1	WBGene00008528	0.4047	0.3345	0.01708	-0.02503	0.2367	0.517	0.146	0.2472	-0.373575	0.00725	-0.173
F02E9.10	WBGene00008533	0.2182	0.3222	0.07435	0.007284	-0.1142	-0.2097	0.1845	0.04701	-0.229383	-0.43215	-0.154445
F02E9.3	WBGene00008529	0.8458	0.7261	0.2016	0.1575	0.4723	0.7428	0.1576	0.3265	-0.6064	-0.1784	-0.5439
F02E9.5	WBGene00008530	1.816	1.695	0.4209	0.3169	0.9294	1.282	-0.07358	0.0354	-1.3866	-0.6498	-1.77459
F02E9.7	WBGene00008531	1.813	1.683	0.06376	-0.05033	0.5327	1.101	0.02572	0.08209	-1.74128	-0.93115	-1.69409
F07A11.1	WBGene00008545	1.512	1.56	1.422	1.428	0.6429	0.6576	1.071	0.9761	-0.111	-0.88575	-0.51245
F07A11.4	WBGene00008547	0.4077	0.291	-0.4455	-0.09655	0.3093	0.595	-0.2825	-0.375	-0.620375	0.1028	-0.6781
F07A11.5	WBGene00008548	0.01202	0.2013	0.1118	0.1249	-0.2402	-0.1547	-0.1204	-0.07655	0.01169	-0.30411	-0.205135
F07A5.2	WBGene00008541	1.398	1.499	0.3652	0.3609	0.8098	1.02	0.3366	0.1743	-1.08545	-0.5336	-1.19305
F07B7.12	WBGene00017190	0.8682	0.8212	-0.03103	0.004085	0.2514	0.3498	-0.0745	-0.04768	-0.858173	-0.5441	-0.90579
F07B7.8	WBGene00017189	0.6713	0.4947	1.03	1.141	0.354	0.4284	0.5021	0.4021	0.5025	-0.1918	-0.1309
F07C3.2	WBGene00017193	0.1839	0.1109	0.1561	0.2432	0.2277	0.1299	0.09405	-0.01888	0.05225	0.0314	-0.109815
F07C3.9	WBGene00017197	0.7208	0.7704	-0.2095	0.02859	0.07079	0.3091	-0.485	-0.3286	-0.836055	-0.555655	-1.1524
F07C6.4	WBGene00008555	0.5871	0.6873	0.1878	0.5308	0.401	0.4459	0.05328	0.1353	-0.2779	-0.21375	-0.54291
F07E5.12	WBGene00219315	0.1838	0.003771	0.5729	0.6324	0.1084	0.243	0.1568	0.01243	0.508865	0.0819145	-0.0091705
F07E5.5	WBGene00017210	0.8441	0.8963	-0.1761	-0.2009	0.5693	0.8287	-0.006222	0.139	-1.0587	-0.1712	-0.803811
F07F6.2	WBGene00017216	2.845	2.628	1.399	1.416	1.865	2.212	0.4418	0.2972	-1.329	-0.698	-2.367
F07F6.4	WBGene00017217	2.075	1.987	0.9521	0.9662	1.302	1.569	0.3856	0.3499	-1.07185	-0.5955	-1.66325
F07F6.7	WBGene00017219	0.2546	0.404	-0.1839	0.04079	0.004405	0.1274	-0.2322	-0.1887	-0.400855	-0.263398	-0.53975
F07F6.8	WBGene00017220	1.614	1.52	0.3805	0.5985	0.6268	0.8251	0.2062	0.06665	-1.0775	-0.84105	-1.43057
F07G6.5	WBGene00017224	0.1434	0.1578	0.6392	0.7166	0.1827	0.2411	0.3166	0.1753	0.5273	0.0613	0.09535
F07H5.10	WBGene00008561	0.6407	0.6347	0.0326	-0.0627	0.06453	0.1563	0.2651	-0.1062	-0.65275	-0.527285	-0.55825
F07H5.13	WBGene00008563	0.9003	1.027	0.6976	0.8245	0.04614	0.1844	0.1378	0.2995	-0.2026	-0.84838	-0.745
F08A7.1	WBGene00045013	0.01763	0.000322	-0.05208	0.1217	0.02203	0.1581	-0.09506	-0.05426	0.025834	0.081089	-0.083636
F08B12.11	WBGene00303052	0.1249	0.2271	-0.1661	-0.3373	-0.02344	0.3291	-0.1345	-0.00479	-0.4277	-0.02317	-0.245645
F08B4.7	WBGene00017238	1.476	1.412	0.1159	0.1431	0.7055	0.851	0.02272	0.2492	-1.3145	-0.66575	-1.30804
F08B6.1	WBGene00017239	1.881	1.687	0.393	0.3173	1.153	1.581	0.1039	0.05058	-1.42885	-0.417	-1.70676
F08D12.12	WBGene00017255	2.557	2.422	1.193	1.233	1.453	1.869	0.9912	0.9634	-1.2765	-0.8285	-1.5122
F08F1.4	WBGene00017258	0.2918	0.08164	0.6891	0.7912	0.2782	0.4656	0.1066	0.09821	0.55343	0.18518	-0.084315
F08F1.9	WBGene00017259	0.5422	0.2997	0.6969	0.786	0.3596	0.5736	0.1452	0.1222	0.3205	0.04565	-0.28725
F08F3.1	WBGene00017260	0.2741	0.1863	0.1519	0.3987	0.15	0.1462	-0.2262	-0.06325	0.0451	-0.0821	-0.374925
F08F3.10	WBGene00017266	0.8112	0.7276	1.049	1.162	0.4507	0.6546	0.3956	0.3131	0.3361	-0.21675	-0.41505
F08F3.4	WBGene00017262	0.428	0.4058	0.5565	0.5734	0.3859	0.3529	0.1821	0.1994	0.14805	-0.0475	-0.22615
F08F3.8	WBGene00017264	1.907	1.806	0.8567	0.85	1.083	1.409	0.5637	0.3187	-1.00315	-0.6105	-1.4153
F08F8.10	WBGene00017275	1.828	1.804	0.07954	-0.01594	0.8881	1.445	-0.1596	-0.04327	-1.7842	-0.64945	-1.91744
F08F8.4	WBGene00017269	2.599	2.515	0.7444	0.8554	1.717	2.012	0.3598	0.415	-1.7571	-0.6925	-2.1696
F08F8.9	WBGene00017274	0.03977	0.02953	-0.3453	-0.4965	-0.2955	0.0127	-0.1576	-0.09177	-0.45555	-0.17605	-0.159335
F08G12.1	WBGene00008585	0.5983	0.5955	-0.2285	-0.1299	0.2336	0.3004	0.001023	0.1615	-0.7761	-0.3299	-0.515638
F08G12.3	WBGene00008587	2.006	1.893	0.6485	0.6311	1.021	1.233	0.1378	0.09534	-1.3097	-0.8225	-1.83293
F08G12.5	WBGene00008588	0.5173	0.4225	-0.02609	0.2164	-0.1215	9e-05	-0.04924	0.1406	-0.374745	-0.530605	-0.42422
F08G2.4	WBGene00008576	1.781	1.672	0.188	0.1905	0.8377	1.116	-0.04479	-0.1123	-1.53725	-0.74965	-1.80505
F08G2.5	WBGene00008577	0.2682	0.2239	0.4353	0.4683	-0.1832	0.1509	0.3575	0.2096	0.20575	-0.2622	0.0375
F08G2.7	WBGene00008578	0.1327	0.1145	0.2546	0.2217	-0.06968	-0.03678	0.2061	0.1235	0.11455	-0.17683	0.0412
F08G5.3	WBGene00008582	1.682	1.623	1.69	1.788	0.7984	0.9607	1.158	1.138	0.0865	-0.77295	-0.5045
F08H9.2	WBGene00008590	0.2243	0.3372	0.02822	0.1717	0.04711	0.2233	0.1846	-0.09467	-0.18079	-0.145545	-0.235785
F08H9.3	WBGene00008591	0.4907	0.4242	0.2951	0.3939	0.2314	0.2939	0.2171	-0.0179	-0.11295	-0.1948	-0.35785
F09B12.5	WBGene00008609	0.8264	0.7562	0.2464	0.1439	0.5522	0.6237	0.1106	0.1098	-0.59615	-0.20335	-0.6811
F09B12.7	WBGene00195212	0.7706	0.4702	0.7022	0.7906	0.4762	0.2869	0.2322	0.02864	0.126	-0.23885	-0.48998
F09C8.2	WBGene00008622	0.4872	0.3803	-0.08493	-0.1058	-0.216	-0.1331	0.5349	0.422	-0.529115	-0.6083	0.0447
F09E5.10	WBGene00017288	2.364	2.138	0.6313	0.7734	1.414	1.727	0.2081	0.03654	-1.54865	-0.6805	-2.12868
F09E5.11	WBGene00017289	2.833	2.702	1.026	0.9516	1.675	1.983	0.3384	0.1528	-1.7787	-0.9385	-2.5219
F09E5.3	WBGene00017283	2.346	2.261	0.4164	0.3265	1.517	1.916	-0.1734	-0.04373	-1.93205	-0.587	-2.41207
F09E5.7	WBGene00017285	1.627	1.446	0.06403	0.09798	0.6023	0.9424	0.2342	0.1548	-1.45549	-0.76415	-1.342
F09E5.8	WBGene00017286	1.114	0.8205	0.6357	0.7404	0.5816	0.8725	0.08898	0.01857	-0.2792	-0.2402	-0.913475
F09F9.1	WBGene00017306	0.4051	0.304	0.2179	0.4358	0.04962	0.2527	0.02272	0.06923	-0.0277	-0.20339	-0.308575
F09G2.1	WBGene00017310	0.2634	0.2051	-0.4548	-0.3093	-0.2959	-0.1434	-0.1991	-0.2334	-0.6163	-0.4539	-0.4505
F09G2.2	WBGene00017311	2.892	2.732	1.44	1.488	1.882	2.238	0.6892	0.8188	-1.348	-0.752	-2.058
F09G2.8	WBGene00017316	1.11	1.044	0.5298	0.5041	0.194	0.3243	0.3608	0.3867	-0.56005	-0.81785	-0.70325
F09G8.5	WBGene00017320	0.1476	0.02806	-0.03638	-0.1481	-0.01393	0.09089	0.03328	-0.05234	-0.18007	-0.04935	-0.09736
F09G8.7	WBGene00017321	1.534	1.411	-0.01813	0.05278	0.8069	1.198	0.1728	0.05433	-1.45518	-0.47005	-1.35894
F10A3.17	WBGene00045507	0.956	1.033	0.01177	-0.001208	0.5604	0.86	-0.3218	-0.1916	-0.989219	-0.2843	-1.2512
F10B5.2	WBGene00008639	3.09	2.872	2.354	2.474	2.063	2.359	2.065	1.987	-0.567	-0.77	-0.955
F10B5.8	WBGene00008642	3.187	2.912	2.382	2.524	2.18	2.548	2.029	1.923	-0.5965	-0.6855	-1.0735
[truncated: 5,475 more rows]

## Sheet: zr1504
gene	lfc_K4me3_set_2		log2FC<-1
unc-51	-2.51155		gene	lfc_K4me3_set_2
pptr-1	-2.49073		unc-51	-2.51155
pinn-1	-2.433		pptr-1	-2.49073
snx-6	-2.41963		pinn-1	-2.433
bath-40	-2.34974		snx-6	-2.41963
bet-1	-2.2913		bath-40	-2.34974
cogc-4	-2.28765		bet-1	-2.2913
Y67D2.4	-2.24005		cogc-4	-2.28765
snf-6	-2.23645		Y67D2.4	-2.24005
M01G5.1	-2.2292		snf-6	-2.23645
R12E2.13	-2.22655		M01G5.1	-2.2292
C17H12.2	-2.21655		R12E2.13	-2.22655
ntl-3	-2.1896		C17H12.2	-2.21655
Y82E9BR.19	-2.1603		ntl-3	-2.1896
ilkp-1	-2.15095		Y82E9BR.19	-2.1603
lin-35	-2.1468		ilkp-1	-2.15095
B0546.3	-2.14		lin-35	-2.1468
rgs-5	-2.1329		B0546.3	-2.14
B0336.7	-2.12892		rgs-5	-2.1329
F58D5.5	-2.12335		B0336.7	-2.12892
madf-11	-2.1215		F58D5.5	-2.12335
sup-35	-2.12101		madf-11	-2.1215
fbxa-145	-2.11233		sup-35	-2.12101
cdc-48.2	-2.11178		fbxa-145	-2.11233
Y106G6H.6	-2.10965		cdc-48.2	-2.11178
csn-1	-2.1086		Y106G6H.6	-2.10965
sas-4	-2.10468		csn-1	-2.1086
ctns-1	-2.10199		sas-4	-2.10468
Y54F10AL.1	-2.10195		ctns-1	-2.10199
C56C10.11	-2.09906		Y54F10AL.1	-2.10195
rpa-4	-2.08798		C56C10.11	-2.09906
T09A5.15	-2.08555		rpa-4	-2.08798
uvs-1	-2.08475		T09A5.15	-2.08555
npp-15	-2.08385		uvs-1	-2.08475
tag-65	-2.08118		npp-15	-2.08385
ears-2	-2.0787		tag-65	-2.08118
atx-2	-2.076		ears-2	-2.0787
ubh-4	-2.075		atx-2	-2.076
mut-7	-2.0717		ubh-4	-2.075
sft-4	-2.0691		mut-7	-2.0717
F45F2.10	-2.06805		sft-4	-2.0691
phf-14	-2.06645		F45F2.10	-2.06805
ppk-2	-2.06405		phf-14	-2.06645
sqv-8	-2.0553		ppk-2	-2.06405
sid-1	-2.05127		sqv-8	-2.0553
nfki-1	-2.0508		sid-1	-2.05127
Y41D4A.4	-2.04844		nfki-1	-2.0508
C35D10.10	-2.0439		Y41D4A.4	-2.04844
ccz-1	-2.034		C35D10.10	-2.0439
rnf-1	-2.029		ccz-1	-2.034
D2045.2	-2.0275		rnf-1	-2.029
taf-6.2	-2.0269		D2045.2	-2.0275
mig-21	-2.0212		taf-6.2	-2.0269
Y75B8A.19	-2.02054		mig-21	-2.0212
scm-1	-2.01495		Y75B8A.19	-2.02054
arf-6	-2.0136		scm-1	-2.01495
Y92H12BM.1	-2.0102		arf-6	-2.0136
Y75B8A.24	-2.0092		Y92H12BM.1	-2.0102
xnd-1	-2.0079		Y75B8A.24	-2.0092
C09E9.1	-2.0077		xnd-1	-2.0079
B0361.2	-2.00711		C09E9.1	-2.0077
hpo-10	-2.0031		B0361.2	-2.00711
npp-8	-2.0008		hpo-10	-2.0031
otub-1	-2.00075		npp-8	-2.0008
F26A1.1	-1.99995		otub-1	-2.00075
Y110A2AR.1	-1.9958		F26A1.1	-1.99995
cbp-1	-1.99355		Y110A2AR.1	-1.9958
D1037.1	-1.99215		cbp-1	-1.99355
ceh-38	-1.99057		D1037.1	-1.99215
Y54F10BM.13	-1.9885		ceh-38	-1.99057
Y54F10AR.1	-1.98845		Y54F10BM.13	-1.9885
Y87G2A.18	-1.98773		Y54F10AR.1	-1.98845
hst-1	-1.98704		Y87G2A.18	-1.98773
sip-1	-1.98475		hst-1	-1.98704
T18D3.1	-1.9828		sip-1	-1.98475
dic-1	-1.98065		T18D3.1	-1.9828
F26A1.13	-1.97855		dic-1	-1.98065
rha-1	-1.9738		F26A1.13	-1.97855
sec-24.2	-1.97165		rha-1	-1.9738
drap-1	-1.96925		sec-24.2	-1.97165
ham-3	-1.96815		drap-1	-1.96925
hgap-1	-1.96776		ham-3	-1.96815
ufm-1	-1.9677		hgap-1	-1.96776
ZC518.8	-1.96747		ufm-1	-1.9677
ccr-4	-1.9669		ZC518.8	-1.96747
cec-3	-1.96653		ccr-4	-1.9669
R06F6.12	-1.9662		cec-3	-1.96653
wdr-48	-1.96435		R06F6.12	-1.9662
W03F9.1	-1.96385		wdr-48	-1.96435
swsn-7	-1.9614		W03F9.1	-1.96385
ubr-1	-1.96025		swsn-7	-1.9614
lsd-1	-1.95901		ubr-1	-1.96025
gcc-2	-1.9587		lsd-1	-1.95901
ZK524.4	-1.9575		gcc-2	-1.9587
Y53G8AR.9	-1.9572		ZK524.4	-1.9575
Y63D3A.7	-1.95705		Y53G8AR.9	-1.9572
spr-1	-1.9564		Y63D3A.7	-1.95705
hif-1	-1.95327		spr-1	-1.9564
C56A3.5	-1.95317		hif-1	-1.95327
let-92	-1.9529		C56A3.5	-1.95317
tag-30	-1.95199		let-92	-1.9529
wdr-5.3	-1.95195		tag-30	-1.95199
F41H10.4	-1.95175		wdr-5.3	-1.95195
inst-1	-1.94973		F41H10.4	-1.95175
lgg-3	-1.94865		inst-1	-1.94973
T07A9.10	-1.9486		lgg-3	-1.94865
Y51H7C.41	-1.948		T07A9.10	-1.9486
vps-51	-1.94754		Y51H7C.41	-1.948
xpo-1	-1.9471		vps-51	-1.94754
Y75B8A.25	-1.9468		xpo-1	-1.9471
sds-22	-1.9458		Y75B8A.25	-1.9468
klp-16	-1.9414		sds-22	-1.9458
npp-11	-1.93985		klp-16	-1.9414
Y69A2AR.1	-1.9373		npp-11	-1.93985
snap-1	-1.9361		Y69A2AR.1	-1.9373
dnpp-1	-1.9351		snap-1	-1.9361
F09E5.3	-1.93205		dnpp-1	-1.9351
algn-5	-1.93075		F09E5.3	-1.93205
aspm-1	-1.92925		algn-5	-1.93075
ttc-4	-1.92915		aspm-1	-1.92925
tac-1	-1.92725		ttc-4	-1.92915
F37A4.2	-1.924		tac-1	-1.92725
C48B6.3	-1.9237		F37A4.2	-1.924
mau-2	-1.92365		C48B6.3	-1.9237
mrpl-37	-1.92305		mau-2	-1.92365
W02D7.6	-1.92005		mrpl-37	-1.92305
kin-19	-1.92		W02D7.6	-1.92005
scav-3	-1.91811		kin-19	-1.92
C13F10.8	-1.9178		scav-3	-1.91811
lsy-13	-1.91702		C13F10.8	-1.9178
him-1	-1.91605		lsy-13	-1.91702
sftb-2	-1.9144		him-1	-1.91605
attf-6	-1.91205		sftb-2	-1.9144
lin-23	-1.9119		attf-6	-1.91205
F33A8.4	-1.91185		lin-23	-1.9119
dnj-23	-1.91125		F33A8.4	-1.91185
rho-1	-1.91015		dnj-23	-1.91125
C30H6.9	-1.90855		rho-1	-1.91015
lst-4	-1.9077		C30H6.9	-1.90855
agt-2	-1.9075		lst-4	-1.9077
Y87G2A.1	-1.90655		agt-2	-1.9075
rab-8	-1.9061		Y87G2A.1	-1.90655
hxk-3	-1.9051		rab-8	-1.9061
npp-20	-1.90484		hxk-3	-1.9051
rpl-41.1	-1.90245		npp-20	-1.90484
C13F10.6	-1.9016		rpl-41.1	-1.90245
Y77E11A.7	-1.901		C13F10.6	-1.9016
cdc-14	-1.9007		Y77E11A.7	-1.901
tub-2	-1.90055		cdc-14	-1.9007
ddb-1	-1.89905		tub-2	-1.90055
Y43F8C.7	-1.8975		ddb-1	-1.89905
bre-4	-1.8969		Y43F8C.7	-1.8975
pfs-2	-1.8946		bre-4	-1.8969
B0250.7	-1.8919		pfs-2	-1.8946
T24H10.4	-1.89112		B0250.7	-1.8919
F11A10.5	-1.8908		T24H10.4	-1.89112
zyg-11	-1.89075		F11A10.5	-1.8908
Y49E10.21	-1.8892		zyg-11	-1.89075
Y63D3A.8	-1.888		Y49E10.21	-1.8892
Y52B11A.3	-1.8876		Y63D3A.8	-1.888
lin-38	-1.88725		Y52B11A.3	-1.8876
ztf-18	-1.88688		lin-38	-1.88725
mut-2	-1.88635		ztf-18	-1.88688
ned-8	-1.88535		mut-2	-1.88635
sec-8	-1.88465		ned-8	-1.88535
dcr-1	-1.8843		sec-8	-1.88465
dnj-29	-1.884		dcr-1	-1.8843
vps-33.2	-1.88392		dnj-29	-1.884
C07H6.2	-1.8833		vps-33.2	-1.88392
lig-4	-1.8833		C07H6.2	-1.8833
Y37E11B.5	-1.8833		lig-4	-1.8833
W04A8.2	-1.8794		Y37E11B.5	-1.8833
jtr-1	-1.8791		W04A8.2	-1.8794
tric-1B.2	-1.87865		jtr-1	-1.8791
T13C2.6	-1.8785		tric-1B.2	-1.87865
iglr-2	-1.8749		T13C2.6	-1.8785
ZC262.2	-1.87455		iglr-2	-1.8749
mes-6	-1.87315		ZC262.2	-1.87455
F53H1.1	-1.8731		mes-6	-1.87315
eif-2Bbeta	-1.87286		F53H1.1	-1.8731
smg-1	-1.87275		eif-2Bbeta	-1.87286
C14C10.5	-1.8712		smg-1	-1.87275
B0491.6	-1.8695		C14C10.5	-1.8712
F23H11.2	-1.86949		B0491.6	-1.8695
golg-2	-1.86897		F23H11.2	-1.86949
mdf-2	-1.86835		golg-2	-1.86897
eif-3.I	-1.8682		mdf-2	-1.86835
T24B8.2	-1.86775		eif-3.I	-1.8682
evl-18	-1.86735		T24B8.2	-1.86775
dog-1	-1.8666		evl-18	-1.86735
arx-5	-1.8659		dog-1	-1.8666
gmn-1	-1.8655		arx-5	-1.8659
T09B4.2	-1.86415		gmn-1	-1.8655
hpo-29	-1.8639		T09B4.2	-1.86415
cox-6B	-1.8624		hpo-29	-1.8639
ced-2	-1.86163		cox-6B	-1.8624
mtrr-1	-1.86155		ced-2	-1.86163
F32A11.1	-1.85955		mtrr-1	-1.86155
ddx-19	-1.85915		F32A11.1	-1.85955
sin-3	-1.85763		ddx-19	-1.85915
Y41D4A.5	-1.8563		sin-3	-1.85763
R166.2	-1.85595		Y41D4A.5	-1.8563
cpsf-4	-1.8552		R166.2	-1.85595
let-19	-1.85482		cpsf-4	-1.8552
C17D12.7	-1.8543		let-19	-1.85482
vpr-1	-1.8513		C17D12.7	-1.8543
asg-1	-1.85075		vpr-1	-1.8513
T27A3.7	-1.85065		asg-1	-1.85075
aagr-3	-1.8503		T27A3.7	-1.85065
Y25C1A.8	-1.8495		aagr-3	-1.8503
set-1	-1.84687		Y25C1A.8	-1.8495
ife-5	-1.8465		set-1	-1.84687
unc-18	-1.84635		ife-5	-1.8465
psf-2	-1.84585		unc-18	-1.84635
Y71G12A.5	-1.84425		psf-2	-1.84585
ric-8	-1.84352		Y71G12A.5	-1.84425
ensa-1	-1.84305		ric-8	-1.84352
F56C9.10	-1.84235		ensa-1	-1.84305
nono-1	-1.84105		F56C9.10	-1.84235
fut-3	-1.841		nono-1	-1.84105
jmjd-2	-1.83986		fut-3	-1.841
C30B5.2	-1.83905		jmjd-2	-1.83986
C04F5.9	-1.83877		C30B5.2	-1.83905
pmp-3	-1.8387		C04F5.9	-1.83877
tsg-101	-1.8371		pmp-3	-1.8387
D2005.4	-1.83668		tsg-101	-1.8371
eif-2Balpha	-1.8362		D2005.4	-1.83668
nbet-1	-1.83575		eif-2Balpha	-1.8362
W09G3.8	-1.83555		nbet-1	-1.83575
kxd-1	-1.83535		W09G3.8	-1.83555
thoc-3	-1.8346		kxd-1	-1.83535
zipt-1	-1.83335		thoc-3	-1.8346
mpst-1	-1.8328		zipt-1	-1.83335
tcab-1	-1.8315		mpst-1	-1.8328
mtm-3	-1.8299		tcab-1	-1.8315
bath-41	-1.82935		mtm-3	-1.8299
D2030.8	-1.82919		bath-41	-1.82935
mfap-1	-1.8287		D2030.8	-1.82919
pop-1	-1.82715		mfap-1	-1.8287
lin-13	-1.82525		pop-1	-1.82715
air-2	-1.8245		lin-13	-1.82525
sas-6	-1.8245		air-2	-1.8245
M02E1.1	-1.82415		sas-6	-1.8245
Y54E2A.4	-1.8225		M02E1.1	-1.82415
uri-1	-1.82235		Y54E2A.4	-1.8225
rabn-5	-1.82215		uri-1	-1.82235
spd-2	-1.822		rabn-5	-1.82215
scbp-2	-1.82145		spd-2	-1.822
imb-1	-1.82		scbp-2	-1.82145
algn-6	-1.8196		imb-1	-1.82
ril-2	-1.81905		algn-6	-1.8196
Y39B6A.33	-1.8176		ril-2	-1.81905
hpo-35	-1.81685		Y39B6A.33	-1.8176
ltah-1.1	-1.81612		hpo-35	-1.81685
hxk-2	-1.81555		ltah-1.1	-1.81612
Y50D4A.4	-1.8155		hxk-2	-1.81555
Y92H12BR.7	-1.81434		Y50D4A.4	-1.8155
lpd-6	-1.81325		Y92H12BR.7	-1.81434
icp-1	-1.8121		lpd-6	-1.81325
cdgs-1	-1.8119		icp-1	-1.8121
hpo-9	-1.81135		cdgs-1	-1.8119
pbrm-1	-1.8098		hpo-9	-1.81135
sec-6	-1.80826		pbrm-1	-1.8098
mvb-12	-1.80804		sec-6	-1.80826
his-72	-1.8058		mvb-12	-1.80804
tram-1	-1.8051		his-72	-1.8058
ZK632.11	-1.8048		tram-1	-1.8051
gly-7	-1.8043		ZK632.11	-1.8048
hira-1	-1.8043		gly-7	-1.8043
EEED8.10	-1.804		hira-1	-1.8043
T07E3.3	-1.8026		EEED8.10	-1.804
ire-1	-1.80225		T07E3.3	-1.8026
csa-1	-1.80175		ire-1	-1.80225
rpb-10	-1.8017		csa-1	-1.80175
F44E5.17	-1.8016		rpb-10	-1.8017
rsp-8	-1.80155		F44E5.17	-1.8016
ZK632.5	-1.8013		rsp-8	-1.80155
F30F8.1	-1.7998		ZK632.5	-1.8013
T24G10.2	-1.7998		F30F8.1	-1.7998
F37A4.1	-1.7988		T24G10.2	-1.7998
rict-1	-1.7979		F37A4.1	-1.7988
M04F3.5	-1.7972		rict-1	-1.7979
bir-2	-1.79685		M04F3.5	-1.7972
C50E3.5	-1.79655		bir-2	-1.79685
aptf-2	-1.79585		C50E3.5	-1.79655
fzo-1	-1.79557		aptf-2	-1.79585
imph-1	-1.79373		fzo-1	-1.79557
gpb-1	-1.7926		imph-1	-1.79373
C14C10.10	-1.79225		gpb-1	-1.7926
Y53F4B.21	-1.79215		C14C10.10	-1.79225
ZK546.14	-1.7906		Y53F4B.21	-1.79215
fahd-1	-1.79021		ZK546.14	-1.7906
atg-9	-1.78878		fahd-1	-1.79021
taf-9	-1.78875		atg-9	-1.78878
cey-1	-1.78853		taf-9	-1.78875
ehs-1	-1.7877		cey-1	-1.78853
athp-1	-1.7875		ehs-1	-1.7877
spe-48	-1.7864		athp-1	-1.7875
T24B8.7	-1.7862		spe-48	-1.7864
B0303.3	-1.78609		T24B8.7	-1.7862
ets-6	-1.78605		B0303.3	-1.78609
kat-1	-1.78535		ets-6	-1.78605
rde-8	-1.7852		kat-1	-1.78535
cars-1	-1.78495		rde-8	-1.7852
cnx-1	-1.7846		cars-1	-1.78495
ran-5	-1.78445		cnx-1	-1.7846
F08F8.10	-1.7842		ran-5	-1.78445
Y54F10AM.5	-1.784		F08F8.10	-1.7842
ztf-17	-1.78365		Y54F10AM.5	-1.784
ZK632.4	-1.7832		ztf-17	-1.78365
dhhc-7	-1.7816		ZK632.4	-1.7832
hcp-2	-1.7816		dhhc-7	-1.7816
C29H12.2	-1.7814		hcp-2	-1.7816
pro-3	-1.781		C29H12.2	-1.7814
C49H3.3	-1.78085		pro-3	-1.781
F01D4.5	-1.7805		C49H3.3	-1.78085
F39B2.3	-1.7805		F01D4.5	-1.7805
rpoa-2	-1.7794		F39B2.3	-1.7805
rps-20	-1.7793		rpoa-2	-1.7794
Y47D3A.1	-1.7788		rps-20	-1.7793
F09E5.11	-1.7787		Y47D3A.1	-1.7788
T11G6.2	-1.7772		F09E5.11	-1.7787
lex-1	-1.77715		T11G6.2	-1.7772
mcm-10	-1.7769		lex-1	-1.77715
attf-3	-1.7768		mcm-10	-1.7769
fem-3	-1.77675		attf-3	-1.7768
C39E9.12	-1.7765		fem-3	-1.77675
symk-1	-1.776		C39E9.12	-1.7765
ave-1	-1.77454		symk-1	-1.776
capg-1	-1.77265		ave-1	-1.77454
mccc-1	-1.77265		capg-1	-1.77265
C06A6.4	-1.7717		mccc-1	-1.77265
F26A3.7	-1.77165		C06A6.4	-1.7717
dhod-1	-1.7712		F26A3.7	-1.77165
Y45F10D.7	-1.7704		dhod-1	-1.7712
Y73F8A.26	-1.7698		Y45F10D.7	-1.7704
rbm-7	-1.76735		Y73F8A.26	-1.7698
ippk-1	-1.76705		rbm-7	-1.76735
paa-1	-1.7653		ippk-1	-1.76705
prpf-4	-1.76485		paa-1	-1.7653
istr-1	-1.7645		prpf-4	-1.76485
wdr-12	-1.76405		istr-1	-1.7645
let-418	-1.764		wdr-12	-1.76405
K08E4.6	-1.7639		let-418	-1.764
R74.7	-1.7638		K08E4.6	-1.7639
Y50D4C.5	-1.7625		R74.7	-1.7638
tag-335	-1.7618		Y50D4C.5	-1.7625
T05A12.4	-1.75965		tag-335	-1.7618
F59A3.2	-1.75915		T05A12.4	-1.75965
ZK1307.8	-1.75895		F59A3.2	-1.75915
mif-1	-1.7587		ZK1307.8	-1.75895
cdk-8	-1.75855		mif-1	-1.7587
gpa-9	-1.75812		cdk-8	-1.75855
B0035.15	-1.7572		gpa-9	-1.75812
F08F8.4	-1.7571		B0035.15	-1.7572
F22G12.5	-1.7565		F08F8.4	-1.7571
hat-1	-1.75625		F22G12.5	-1.7565
rab-10	-1.7562		hat-1	-1.75625
gtf-2H3	-1.75525		rab-10	-1.7562
nuo-2	-1.7548		gtf-2H3	-1.75525
spat-2	-1.7543		nuo-2	-1.7548
W02D9.2	-1.7536		spat-2	-1.7543
ech-2	-1.7532		W02D9.2	-1.7536
teg-1	-1.75295		ech-2	-1.7532
nmy-2	-1.7529		teg-1	-1.75295
cul-1	-1.7526		nmy-2	-1.7529
uaf-2	-1.7525		cul-1	-1.7526
atx-3	-1.7523		uaf-2	-1.7525
sumv-1	-1.7523		atx-3	-1.7523
vacl-14	-1.7518		sumv-1	-1.7523
nemp-1	-1.75165		vacl-14	-1.7518
ZK512.4	-1.7515		nemp-1	-1.75165
T24H7.3	-1.7493		ZK512.4	-1.7515
F56G4.6	-1.74895		T24H7.3	-1.7493
B0303.4	-1.74839		F56G4.6	-1.74895
F22G12.4	-1.747		B0303.4	-1.74839
tlf-1	-1.7465		F22G12.4	-1.747
C35D10.5	-1.74595		tlf-1	-1.7465
smo-1	-1.745		C35D10.5	-1.74595
T28F4.4	-1.7444		smo-1	-1.745
pign-1	-1.74364		T28F4.4	-1.7444
mut-16	-1.7429		pign-1	-1.74364
eri-9	-1.7414		mut-16	-1.7429
F02E9.7	-1.74128		eri-9	-1.7414
cdk-9	-1.7403		F02E9.7	-1.74128
F42H10.2	-1.73995		cdk-9	-1.7403
fic-1	-1.73915		F42H10.2	-1.73995
hda-11	-1.73895		fic-1	-1.73915
xpo-2	-1.73885		hda-11	-1.73895
F43E2.1	-1.7388		xpo-2	-1.73885
apm-1	-1.73845		F43E2.1	-1.7388
ekl-1	-1.7381		apm-1	-1.73845
T12C9.7	-1.73693		ekl-1	-1.7381
tag-280	-1.7368		T12C9.7	-1.73693
sec-5	-1.73665		tag-280	-1.7368
mog-5	-1.73625		sec-5	-1.73665
F53F8.6	-1.7353		mog-5	-1.73625
eak-7	-1.73497		F53F8.6	-1.7353
cey-4	-1.73465		eak-7	-1.73497
K10C3.4	-1.7345		cey-4	-1.73465
ssl-1	-1.73425		K10C3.4	-1.7345
B0495.8	-1.73415		ssl-1	-1.73425
rfc-1	-1.733		B0495.8	-1.73415
orc-3	-1.73195		rfc-1	-1.733
stt-3	-1.7317		orc-3	-1.73195
brc-2	-1.7316		stt-3	-1.7317
dvc-1	-1.7312		brc-2	-1.7316
Y42H9AR.4	-1.73055		dvc-1	-1.7312
rtcb-1	-1.73		Y42H9AR.4	-1.73055
ess-2	-1.72985		rtcb-1	-1.73
rrf-3	-1.72965		ess-2	-1.72985
F56G4.4	-1.7294		rrf-3	-1.72965
madf-8	-1.72815		F56G4.4	-1.7294
dcn-1	-1.7281		madf-8	-1.72815
F56B3.11	-1.7281		dcn-1	-1.7281
W07G4.3	-1.728		F56B3.11	-1.7281
npp-7	-1.7277		W07G4.3	-1.728
bmy-1	-1.7275		npp-7	-1.7277
ari-1.1	-1.727		bmy-1	-1.7275
rsy-1	-1.72685		ari-1.1	-1.727
nuo-3	-1.7265		rsy-1	-1.72685
magu-1	-1.7257		nuo-3	-1.7265
tam-1	-1.7252		magu-1	-1.7257
B0491.1	-1.72485		tam-1	-1.7252
prp-6	-1.7247		B0491.1	-1.72485
C18A3.3	-1.72365		prp-6	-1.7247
C50D2.8	-1.72365		C18A3.3	-1.72365
mdt-26	-1.7231		C50D2.8	-1.72365
C49H3.9	-1.72205		mdt-26	-1.7231
F40F11.4	-1.7219		C49H3.9	-1.72205
ath-1	-1.72185		F40F11.4	-1.7219
parp-1	-1.72135		ath-1	-1.72185
hda-6	-1.72105		parp-1	-1.72135
mlcd-1	-1.7198		hda-6	-1.72105
R12E2.11	-1.7192		mlcd-1	-1.7198
zyg-1	-1.71865		R12E2.11	-1.7192
kbp-3	-1.7182		zyg-1	-1.71865
csb-1	-1.7179		kbp-3	-1.7182
ska-1	-1.7178		csb-1	-1.7179
hyls-1	-1.71765		ska-1	-1.7178
sqv-1	-1.71745		hyls-1	-1.71765
Y71H2AM.6	-1.716		sqv-1	-1.71745
apc-2	-1.71595		Y71H2AM.6	-1.716
dhfr-1	-1.7159		apc-2	-1.71595
F53F4.11	-1.7155		dhfr-1	-1.7159
rpn-7	-1.7155		F53F4.11	-1.7155
disl-2	-1.7149		rpn-7	-1.7155
dus-2	-1.714		disl-2	-1.7149
panl-3	-1.71385		dus-2	-1.714
cfim-2	-1.71345		panl-3	-1.71385
Y41D4A.6	-1.7134		cfim-2	-1.71345
emb-27	-1.7133		Y41D4A.6	-1.7134
dnj-13	-1.7131		emb-27	-1.7133
chch-3	-1.71305		dnj-13	-1.7131
Y57G11C.1147	-1.713		chch-3	-1.71305
rbm-39	-1.71285		Y57G11C.1147	-1.713
B0205.12	-1.71275		rbm-39	-1.71285
lst-5	-1.71265		B0205.12	-1.71275
cux-7	-1.7126		lst-5	-1.71265
cdk-5	-1.71253		cux-7	-1.7126
B0286.1	-1.71145		cdk-5	-1.71253
malt-1	-1.7111		B0286.1	-1.71145
mrps-18A	-1.7109		malt-1	-1.7111
crn-1	-1.71025		mrps-18A	-1.7109
Y59A8B.21	-1.71021		crn-1	-1.71025
xnp-1	-1.71015		Y59A8B.21	-1.71021
Y45F3A.1	-1.7098		xnp-1	-1.71015
dnj-1	-1.708		Y45F3A.1	-1.7098
ent-1	-1.7076		dnj-1	-1.708
coq-5	-1.70705		ent-1	-1.7076
vps-2	-1.7065		coq-5	-1.70705
apg-1	-1.70625		vps-2	-1.7065
swsn-6	-1.70615		apg-1	-1.70625
rpn-10	-1.706		swsn-6	-1.70615
cec-1	-1.70585		rpn-10	-1.706
set-16	-1.7055		cec-1	-1.70585
gfl-1	-1.7051		set-16	-1.7055
trm-1	-1.7049		gfl-1	-1.7051
ppm-1.D	-1.70335		trm-1	-1.7049
dcap-1	-1.7031		ppm-1.D	-1.70335
clh-5	-1.7025		dcap-1	-1.7031
T05H10.1	-1.7021		clh-5	-1.7025
baf-1	-1.70209		T05H10.1	-1.7021
C24F3.2	-1.70125		baf-1	-1.70209
ccdc-47	-1.70095		C24F3.2	-1.70125
M18.6	-1.70095		ccdc-47	-1.70095
eftu-2	-1.70035		M18.6	-1.70095
Y53G8AR.6	-1.7003		eftu-2	-1.70035
hinf-1	-1.69985		Y53G8AR.6	-1.7003
ubxn-4	-1.6991		hinf-1	-1.69985
T21B10.4	-1.69805		ubxn-4	-1.6991
dlat-2	-1.69795		T21B10.4	-1.69805
crh-1	-1.6971		dlat-2	-1.69795
C01G6.5	-1.69673		crh-1	-1.6971
pelo-1	-1.6967		C01G6.5	-1.69673
T24H10.1	-1.6966		pelo-1	-1.6967
drp-1	-1.6962		T24H10.1	-1.6966
C07H6.9	-1.69605		drp-1	-1.6962
stam-1	-1.69595		C07H6.9	-1.69605
Y47H9C.8	-1.69504		stam-1	-1.69595
prp-21	-1.695		Y47H9C.8	-1.69504
fbxc-54	-1.69435		prp-21	-1.695
ragc-1	-1.694		fbxc-54	-1.69435
Y52B11A.10	-1.69395		ragc-1	-1.694
lem-2	-1.69362		Y52B11A.10	-1.69395
nurf-1	-1.693		lem-2	-1.69362
K04F10.3	-1.69175		nurf-1	-1.693
Y71G12B.13	-1.6915		K04F10.3	-1.69175
apd-3	-1.6909		Y71G12B.13	-1.6915
C18E9.4	-1.6909		apd-3	-1.6909
lmp-1	-1.69025		C18E9.4	-1.6909
B0432.10	-1.69008		lmp-1	-1.69025
C18A3.10	-1.689		B0432.10	-1.69008
K01G5.10	-1.689		C18A3.10	-1.689
rab-14	-1.6885		K01G5.10	-1.689
ntl-4	-1.6882		rab-14	-1.6885
drr-2	-1.688		ntl-4	-1.6882
sars-1	-1.688		drr-2	-1.688
fzy-1	-1.68792		sars-1	-1.688
Y54G11A.11	-1.6869		fzy-1	-1.68792
wee-1.3	-1.68655		Y54G11A.11	-1.6869
T24B1.1	-1.68645		wee-1.3	-1.68655
rpap-2	-1.68555		T24B1.1	-1.68645
C01F6.9	-1.6855		rpap-2	-1.68555
C14B9.8	-1.6855		C01F6.9	-1.6855
moa-2	-1.6853		C14B9.8	-1.6855
kbp-1	-1.6849		moa-2	-1.6853
smc-4	-1.6848		kbp-1	-1.6849
npp-21	-1.6845		smc-4	-1.6848
Y41C4A.9	-1.68425		npp-21	-1.6845
tag-77	-1.683		Y41C4A.9	-1.68425
F10D7.5	-1.6828		tag-77	-1.683
lin-7	-1.6827		F10D7.5	-1.6828
F25B4.4	-1.6825		lin-7	-1.6827
qars-1	-1.682		F25B4.4	-1.6825
spe-6	-1.68175		qars-1	-1.682
F41H10.3	-1.6815		spe-6	-1.68175
spdl-1	-1.6814		F41H10.3	-1.6815
capg-2	-1.68135		spdl-1	-1.6814
lonp-1	-1.6811		capg-2	-1.68135
impt-1	-1.68108		lonp-1	-1.6811
vps-18	-1.68075		impt-1	-1.68108
C26E6.12	-1.68035		vps-18	-1.68075
T19B4.5	-1.6802		C26E6.12	-1.68035
mdt-9	-1.679		T19B4.5	-1.6802
skpt-1	-1.67895		mdt-9	-1.679
sod-2	-1.67885		skpt-1	-1.67895
suds-3	-1.6787		sod-2	-1.67885
dnj-5	-1.67855		suds-3	-1.6787
evl-14	-1.67855		dnj-5	-1.67855
dnc-3	-1.67813		evl-14	-1.67855
gly-9	-1.6777		dnc-3	-1.67813
zipt-2.4	-1.6777		gly-9	-1.6777
ppfr-1	-1.6776		zipt-2.4	-1.6777
let-49	-1.6773		ppfr-1	-1.6776
misc-1	-1.676		let-49	-1.6773
Y62E10A.23	-1.67515		misc-1	-1.676
pgam-5	-1.674		Y62E10A.23	-1.67515
prom-1	-1.67325		pgam-5	-1.674
sut-1	-1.67275		prom-1	-1.67325
pdi-3	-1.67245		sut-1	-1.67275
ubh-2	-1.6712		pdi-3	-1.67245
Y45G12B.2	-1.6711		ubh-2	-1.6712
C06H2.2	-1.6708		Y45G12B.2	-1.6711
wdr-60	-1.6708		C06H2.2	-1.6708
nol-10	-1.6702		wdr-60	-1.6708
K06H7.7	-1.6694		nol-10	-1.6702
ubxn-6	-1.66935		K06H7.7	-1.6694
T04H1.2	-1.66895		ubxn-6	-1.66935
nuo-6	-1.66795		T04H1.2	-1.66895
tbb-1	-1.6676		nuo-6	-1.66795
picc-1	-1.66755		tbb-1	-1.6676
ubxn-3	-1.6675		picc-1	-1.66755
rbm-25	-1.667		ubxn-3	-1.6675
atg-3	-1.6665		rbm-25	-1.667
C01F6.14	-1.66576		atg-3	-1.6665
F49E8.7	-1.66565		C01F6.14	-1.66576
F55A12.5	-1.6651		F49E8.7	-1.66565
F25B5.6	-1.66455		F55A12.5	-1.6651
tasp-1	-1.66395		F25B5.6	-1.66455
abhd-12	-1.66295		tasp-1	-1.66395
mrpl-34	-1.6623		abhd-12	-1.66295
ctf-8	-1.662		mrpl-34	-1.6623
unc-57	-1.66125		ctf-8	-1.662
pcn-1	-1.66035		unc-57	-1.66125
T04H1.13	-1.6602		pcn-1	-1.66035
unc-11	-1.6584		T04H1.13	-1.6602
letm-1	-1.65835		unc-11	-1.6584
W03C9.5	-1.6578		letm-1	-1.65835
mrpl-15	-1.65725		W03C9.5	-1.6578
lin-15B	-1.65705		mrpl-15	-1.65725
snb-1	-1.6564		lin-15B	-1.65705
F43C11.6	-1.65625		snb-1	-1.6564
mtch-1	-1.6545		F43C11.6	-1.65625
B0464.6	-1.65399		mtch-1	-1.6545
W07E6.2	-1.65375		B0464.6	-1.65399
kup-1	-1.6525		W07E6.2	-1.65375
Y53G8AR.8	-1.65235		kup-1	-1.6525
nduf-7	-1.6497		Y53G8AR.8	-1.65235
Y55F3AM.9	-1.6497		nduf-7	-1.6497
C15C6.3	-1.6496		Y55F3AM.9	-1.6497
cox-10	-1.64905		C15C6.3	-1.6496
ubr-5	-1.6489		cox-10	-1.64905
nuaf-1	-1.6483		ubr-5	-1.6489
gop-1	-1.64765		nuaf-1	-1.6483
Y67D2.7	-1.64765		gop-1	-1.64765
nprl-2	-1.6465		Y67D2.7	-1.64765
smk-1	-1.6465		nprl-2	-1.6465
air-1	-1.6464		smk-1	-1.6465
F53F10.2	-1.64615		air-1	-1.6464
ran-4	-1.64475		F53F10.2	-1.64615
F18A1.7	-1.64445		ran-4	-1.64475
rsks-1	-1.64305		F18A1.7	-1.64445
Y81G3A.1	-1.64195		rsks-1	-1.64305
rde-10	-1.64185		Y81G3A.1	-1.64195
F28A10.13	-1.64165		rde-10	-1.64185
pld-1	-1.6416		F28A10.13	-1.64165
ppk-1	-1.6413		pld-1	-1.6416
npp-10	-1.641		ppk-1	-1.6413
nstp-5	-1.64075		npp-10	-1.641
syf-2	-1.6407		nstp-5	-1.64075
ggtb-1	-1.64025		syf-2	-1.6407
T26A8.4	-1.6398		ggtb-1	-1.64025
Y41E3.7	-1.6395		T26A8.4	-1.6398
itsn-1	-1.639		Y41E3.7	-1.6395
Y54E10BR.4	-1.6385		itsn-1	-1.639
Y54E10A.6	-1.6384		Y54E10BR.4	-1.6385
gtsf-1	-1.6375		Y54E10A.6	-1.6384
rbx-1	-1.63745		gtsf-1	-1.6375
usp-5	-1.637		rbx-1	-1.63745
mig-22	-1.63685		usp-5	-1.637
otub-2	-1.6366		mig-22	-1.63685
rab-30	-1.6366		otub-2	-1.6366
F28B3.5	-1.6365		rab-30	-1.6366
ncbp-1	-1.63603		F28B3.5	-1.6365
R08D7.1	-1.63585		ncbp-1	-1.63603
F34D10.4	-1.6353		R08D7.1	-1.63585
sur-6	-1.63518		F34D10.4	-1.6353
krr-1	-1.635		sur-6	-1.63518
nol-16	-1.635		krr-1	-1.635
obr-4	-1.6344		nol-16	-1.635
rga-4	-1.63367		obr-4	-1.6344
ZC376.6	-1.6323		rga-4	-1.63367
C50D2.5	-1.632		ZC376.6	-1.6323
xpa-1	-1.632		C50D2.5	-1.632
mtss-1	-1.63055		xpa-1	-1.632
fem-1	-1.6305		mtss-1	-1.63055
mrpl-16	-1.63035		fem-1	-1.6305
prmt-9	-1.63019		mrpl-16	-1.63035
dbr-1	-1.62935		prmt-9	-1.63019
K07C5.3	-1.6292		dbr-1	-1.62935
catp-6	-1.62895		K07C5.3	-1.6292
Y69A2AR.3	-1.6285		catp-6	-1.62895
C44B7.12	-1.62807		Y69A2AR.3	-1.6285
F55A11.1	-1.628		C44B7.12	-1.62807
tin-13	-1.62785		F55A11.1	-1.628
C25H3.11	-1.62733		tin-13	-1.62785
B0334.4	-1.6273		C25H3.11	-1.62733
cid-1	-1.62695		B0334.4	-1.6273
F10C2.4	-1.62685		cid-1	-1.62695
mex-1	-1.62637		F10C2.4	-1.62685
C25A1.15	-1.62634		mex-1	-1.62637
lsl-1	-1.62634		C25A1.15	-1.62634
ehbp-1	-1.6261		lsl-1	-1.62634
pas-1	-1.6254		ehbp-1	-1.6261
marc-6	-1.62465		pas-1	-1.6254
smcr-8	-1.62465		marc-6	-1.62465
lnkn-1	-1.62413		smcr-8	-1.62465
C24D10.6	-1.62385		lnkn-1	-1.62413
cyk-4	-1.6238		C24D10.6	-1.62385
B0546.4	-1.62357		cyk-4	-1.6238
E02D9.1	-1.623		B0546.4	-1.62357
mix-1	-1.62275		E02D9.1	-1.623
mnat-1	-1.6225		mix-1	-1.62275
Y54E5B.2	-1.6223		mnat-1	-1.6225
ZK637.14	-1.62146		Y54E5B.2	-1.6223
spt-5	-1.6214		ZK637.14	-1.62146
alx-1	-1.62125		spt-5	-1.6214
Y106G6D.5	-1.621		alx-1	-1.62125
ncap-1	-1.62025		Y106G6D.5	-1.621
sms-2	-1.6198		ncap-1	-1.62025
zer-1	-1.61975		sms-2	-1.6198
F10E9.4	-1.61965		zer-1	-1.61975
B0416.5	-1.61955		F10E9.4	-1.61965
DY3.8	-1.61955		B0416.5	-1.61955
gpap-1	-1.6195		DY3.8	-1.61955
C34D4.4	-1.61905		gpap-1	-1.6195
Y17G7B.20	-1.61905		C34D4.4	-1.61905
rpn-2	-1.6189		Y17G7B.20	-1.61905
mrck-1	-1.61855		rpn-2	-1.6189
pas-3	-1.6184		mrck-1	-1.61855
ubc-25	-1.6184		pas-3	-1.6184
cnep-1	-1.61825		ubc-25	-1.6184
wdr-5.2	-1.618		cnep-1	-1.61825
uev-1	-1.61726		wdr-5.2	-1.618
him-10	-1.61715		uev-1	-1.61726
pis-1	-1.61705		him-10	-1.61715
tufm-1	-1.6165		pis-1	-1.61705
hop-1	-1.61585		tufm-1	-1.6165
F25B5.3	-1.61575		hop-1	-1.61585
Y42H9AR.1	-1.6155		F25B5.3	-1.61575
vps-22	-1.61524		Y42H9AR.1	-1.6155
larp-5	-1.61515		vps-22	-1.61524
asd-1	-1.614		larp-5	-1.61515
T16G1.9	-1.61335		asd-1	-1.614
kbp-4	-1.613		T16G1.9	-1.61335
swsn-2.2	-1.6126		kbp-4	-1.613
erfa-3	-1.6125		swsn-2.2	-1.6126
Y54E5A.7	-1.6123		erfa-3	-1.6125
C31E10.6	-1.6115		Y54E5A.7	-1.6123
gcna-1	-1.6115		C31E10.6	-1.6115
set-17	-1.61145		gcna-1	-1.6115
mdt-8	-1.611		set-17	-1.61145
R11D1.10	-1.6109		mdt-8	-1.611
mett-10	-1.61065		R11D1.10	-1.6109
syx-5	-1.6105		mett-10	-1.61065
eif-2Bepsilon	-1.6102		syx-5	-1.6105
tag-72	-1.6099		eif-2Bepsilon	-1.6102
lsm-4	-1.6098		tag-72	-1.6099
rfp-1	-1.60975		lsm-4	-1.6098
C02F5.12	-1.6093		rfp-1	-1.60975
F55A11.7	-1.609		C02F5.12	-1.6093
Y53C12A.10	-1.6087		F55A11.7	-1.609
Y71G12B.30	-1.60824		Y53C12A.10	-1.6087
natc-1	-1.6077		Y71G12B.30	-1.60824
R10D12.13	-1.6077		natc-1	-1.6077
gpc-2	-1.607		R10D12.13	-1.6077
mrpl-18	-1.6067		gpc-2	-1.607
gss-1	-1.6065		mrpl-18	-1.6067
ppm-1.A	-1.6063		gss-1	-1.6065
msh-5	-1.6061		ppm-1.A	-1.6063
rde-2	-1.60555		msh-5	-1.6061
ZK632.10	-1.6055		rde-2	-1.60555
golg-4	-1.6045		ZK632.10	-1.6055
ran-3	-1.60395		golg-4	-1.6045
C45B11.9	-1.60363		ran-3	-1.60395
eif-3.J	-1.6036		C45B11.9	-1.60363
nhr-8	-1.6031		eif-3.J	-1.6036
ctps-1	-1.603		nhr-8	-1.6031
mrpl-40	-1.6025		ctps-1	-1.603
nrd-1	-1.60245		mrpl-40	-1.6025
ZK512.2	-1.60215		nrd-1	-1.60245
cox-16	-1.602		ZK512.2	-1.60215
R05D11.5	-1.6019		cox-16	-1.602
sld-2	-1.6007		R05D11.5	-1.6019
ncs-2	-1.60055		sld-2	-1.6007
eif-2gamma	-1.5996		ncs-2	-1.60055
cpna-3	-1.5995		eif-2gamma	-1.5996
rps-12	-1.599		cpna-3	-1.5995
fbxc-44	-1.59881		rps-12	-1.599
eif-3.D	-1.59875		fbxc-44	-1.59881
lmd-1	-1.5984		eif-3.D	-1.59875
W04D2.4	-1.598		lmd-1	-1.5984
tag-63	-1.59735		W04D2.4	-1.598
mpz-5	-1.59705		tag-63	-1.59735
F32B6.3	-1.59695		mpz-5	-1.59705
tbc-1	-1.5955		F32B6.3	-1.59695
R74.10	-1.5952		tbc-1	-1.5955
patr-1	-1.59505		R74.10	-1.5952
F58B3.6	-1.59475		patr-1	-1.59505
mrpl-35	-1.59475		F58B3.6	-1.59475
smg-2	-1.5945		mrpl-35	-1.59475
dyf-3	-1.5936		smg-2	-1.5945
ZK643.2	-1.593		dyf-3	-1.5936
suco-1	-1.5925		ZK643.2	-1.593
trr-1	-1.5925		suco-1	-1.5925
Y54G2A.18	-1.59225		trr-1	-1.5925
T21E3.2	-1.5916		Y54G2A.18	-1.59225
unc-32	-1.591		T21E3.2	-1.5916
T12D8.10	-1.59055		unc-32	-1.591
ctr-9	-1.5905		T12D8.10	-1.59055
phf-15	-1.5905		ctr-9	-1.5905
rab-18	-1.59045		phf-15	-1.5905
C08B11.9	-1.59025		rab-18	-1.59045
mog-1	-1.58985		C08B11.9	-1.59025
mrpl-12	-1.5895		mog-1	-1.58985
C50B6.3	-1.58925		mrpl-12	-1.5895
eif-3.K	-1.58872		C50B6.3	-1.58925
F32D8.5	-1.58855		eif-3.K	-1.58872
Y73F8A.27	-1.58825		F32D8.5	-1.58855
mev-1	-1.5881		Y73F8A.27	-1.58825
lpd-9	-1.5877		mev-1	-1.5881
T08D2.1	-1.5877		lpd-9	-1.5877
Y73B3A.18	-1.58735		T08D2.1	-1.5877
mboa-7	-1.58675		Y73B3A.18	-1.58735
mics-1	-1.5867		mboa-7	-1.58675
selt-1.1	-1.5867		mics-1	-1.5867
tdp-1	-1.58645		selt-1.1	-1.5867
F13G3.6	-1.58605		tdp-1	-1.58645
rbm-12	-1.586		F13G3.6	-1.58605
hrpf-1	-1.585		rbm-12	-1.586
tin-9.2	-1.585		hrpf-1	-1.585
F10E9.3	-1.58462		tin-9.2	-1.585
hars-1	-1.58445		F10E9.3	-1.58462
arx-2	-1.58405		hars-1	-1.58445
F13B9.1	-1.58385		arx-2	-1.58405
mrpl-38	-1.58325		F13B9.1	-1.58385
B0207.6	-1.58295		mrpl-38	-1.58325
lis-1	-1.58275		B0207.6	-1.58295
vgln-1	-1.5825		lis-1	-1.58275
csnk-1	-1.5824		vgln-1	-1.5825
rod-1	-1.58217		csnk-1	-1.5824
Y39E4B.10	-1.5818		rod-1	-1.58217
mib-1	-1.5814		Y39E4B.10	-1.5818
rbc-2	-1.581		mib-1	-1.5814
dnc-2	-1.58065		rbc-2	-1.581
F42A10.5	-1.58065		dnc-2	-1.58065
Y105E8A.3	-1.57985		F42A10.5	-1.58065
B0280.9	-1.5798		Y105E8A.3	-1.57985
hasp-1	-1.57936		B0280.9	-1.5798
gras-1	-1.57915		hasp-1	-1.57936
lsm-7	-1.57905		gras-1	-1.57915
C05C10.5	-1.5788		lsm-7	-1.57905
ZK1098.1	-1.5785		C05C10.5	-1.5788
nhl-2	-1.57815		ZK1098.1	-1.5785
C18H9.3	-1.57795		nhl-2	-1.57815
F12F6.1	-1.57785		C18H9.3	-1.57795
mcu-1	-1.57775		F12F6.1	-1.57785
F19F10.9	-1.5773		mcu-1	-1.57775
ooc-3	-1.5765		F19F10.9	-1.5773
hmp-1	-1.57629		ooc-3	-1.5765
tag-340	-1.57575		hmp-1	-1.57629
T07D4.5	-1.5751		tag-340	-1.57575
tofu-5	-1.57485		T07D4.5	-1.5751
acs-4	-1.57475		tofu-5	-1.57485
knl-2	-1.57435		acs-4	-1.57475
pap-1	-1.57335		knl-2	-1.57435
spk-1	-1.573		pap-1	-1.57335
mrpl-14	-1.5725		spk-1	-1.573
Y116A8C.9	-1.5725		mrpl-14	-1.5725
fat-4	-1.5723		Y116A8C.9	-1.5725
syp-2	-1.5721		fat-4	-1.5723
T24B8.3	-1.572		syp-2	-1.5721
ZK688.5	-1.5719		T24B8.3	-1.572
abce-1	-1.57185		ZK688.5	-1.5719
jmjd-4	-1.5717		abce-1	-1.57185
mrpl-28	-1.57166		jmjd-4	-1.5717
R11H6.2	-1.57155		mrpl-28	-1.57166
tsp-12	-1.57115		R11H6.2	-1.57155
ZK546.2	-1.571		tsp-12	-1.57115
tomm-7	-1.57075		ZK546.2	-1.571
dna-2	-1.5705		tomm-7	-1.57075
sir-2.1	-1.57005		dna-2	-1.5705
mask-1	-1.5695		sir-2.1	-1.57005
natb-1	-1.5695		mask-1	-1.5695
Y54F10AM.15	-1.5695		natb-1	-1.5695
set-2	-1.56936		Y54F10AM.15	-1.5695
D2023.6	-1.56885		set-2	-1.56936
gsp-2	-1.5685		D2023.6	-1.56885
D2030.4	-1.56825		gsp-2	-1.5685
mtr-4	-1.56825		D2030.4	-1.56825
F42A9.8	-1.5679		mtr-4	-1.56825
hcp-6	-1.5676		F42A9.8	-1.5679
Y41C4A.11	-1.56735		hcp-6	-1.5676
W04A8.1	-1.56725		Y41C4A.11	-1.56735
npp-4	-1.5669		W04A8.1	-1.56725
perm-3	-1.56655		npp-4	-1.5669
C47D12.2	-1.5665		perm-3	-1.56655
rab-7	-1.5665		C47D12.2	-1.5665
coa-3	-1.566		rab-7	-1.5665
idha-1	-1.566		coa-3	-1.566
F19F10.11	-1.5659		idha-1	-1.566
ced-5	-1.56555		F19F10.11	-1.5659
lgg-2	-1.56545		ced-5	-1.56555
fbxb-85	-1.56465		lgg-2	-1.56545
npp-16	-1.5646		fbxb-85	-1.56465
allo-1	-1.56445		npp-16	-1.5646
cup-15	-1.56365		allo-1	-1.56445
pph-6	-1.56363		cup-15	-1.56365
coq-8	-1.56336		pph-6	-1.56363
T13F2.2	-1.56325		coq-8	-1.56336
sel-5	-1.56255		T13F2.2	-1.56325
sam-4	-1.5625		sel-5	-1.56255
mei-1	-1.56195		sam-4	-1.5625
tap-1	-1.5619		mei-1	-1.56195
fib-1	-1.5616		tap-1	-1.5619
wdfy-2	-1.56155		fib-1	-1.5616
Y51F10.11	-1.56075		wdfy-2	-1.56155
nol-14	-1.5595		Y51F10.11	-1.56075
tcer-1	-1.5595		nol-14	-1.5595
sdhb-1	-1.5591		tcer-1	-1.5595
F57B10.5	-1.55878		sdhb-1	-1.5591
sec-22	-1.55865		F57B10.5	-1.55878
skr-18	-1.55855		sec-22	-1.55865
F37C12.1	-1.558		skr-18	-1.55855
hip-1	-1.558		F37C12.1	-1.558
F30F8.5	-1.5578		hip-1	-1.558
mrps-15	-1.55765		F30F8.5	-1.5578
icln-1	-1.5575		mrps-15	-1.55765
mesp-1	-1.5573		icln-1	-1.5575
dars-1	-1.5569		mesp-1	-1.5573
F26E4.7	-1.5563		dars-1	-1.5569
gei-6	-1.556		F26E4.7	-1.5563
nipi-3	-1.5554		gei-6	-1.556
gfm-1	-1.55535		nipi-3	-1.5554
rsp-3	-1.554		gfm-1	-1.55535
B0285.3	-1.5537		rsp-3	-1.554
C18A3.9	-1.55355		B0285.3	-1.5537
Y50D7A.8	-1.55305		C18A3.9	-1.55355
hmgr-1	-1.5529		Y50D7A.8	-1.55305
dnj-20	-1.55275		hmgr-1	-1.5529
cosa-1	-1.55235		dnj-20	-1.55275
R02F2.4	-1.5522		cosa-1	-1.55235
cyn-11	-1.552		R02F2.4	-1.5522
ZK643.5	-1.552		cyn-11	-1.552
plp-2	-1.55195		ZK643.5	-1.552
brc-1	-1.55185		plp-2	-1.55195
spd-5	-1.5517		brc-1	-1.55185
Y71H2AM.11	-1.55128		spd-5	-1.5517
gls-1	-1.5505		Y71H2AM.11	-1.55128
crld-1	-1.55021		gls-1	-1.5505
algn-13	-1.55		crld-1	-1.55021
ZK632.9	-1.54975		algn-13	-1.55
C53B4.3	-1.5497		ZK632.9	-1.54975
B0361.11	-1.54955		C53B4.3	-1.5497
mrpl-1	-1.5495		B0361.11	-1.54955
tag-342	-1.549		mrpl-1	-1.5495
F09E5.10	-1.54865		tag-342	-1.549
taf-12	-1.54852		F09E5.10	-1.54865
git-1	-1.5484		taf-12	-1.54852
rnp-7	-1.5484		git-1	-1.5484
pes-9	-1.5481		rnp-7	-1.5484
math-33	-1.548		pes-9	-1.5481
srh-24	-1.54798		math-33	-1.548
sep-1	-1.54785		srh-24	-1.54798
epg-6	-1.54775		sep-1	-1.54785
tufm-2	-1.5477		epg-6	-1.54775
Y6B3B.4	-1.5472		tufm-2	-1.5477
aman-2	-1.54715		Y6B3B.4	-1.5472
Y106G6H.16	-1.54695		aman-2	-1.54715
flap-1	-1.54675		Y106G6H.16	-1.54695
R05D3.8	-1.54552		flap-1	-1.54675
lron-10	-1.5453		R05D3.8	-1.54552
gpr-2	-1.54515		lron-10	-1.5453
adr-1	-1.545		gpr-2	-1.54515
C26D10.3	-1.545		adr-1	-1.545
T03F1.12	-1.54495		C26D10.3	-1.545
mrps-24	-1.544		T03F1.12	-1.54495
npp-2	-1.544		mrps-24	-1.544
npp-25	-1.544		npp-2	-1.544
nsf-1	-1.544		npp-25	-1.544
rsr-2	-1.5435		nsf-1	-1.544
sax-2	-1.54345		rsr-2	-1.5435
dxbp-1	-1.543		sax-2	-1.54345
pfkb-1.2	-1.5429		dxbp-1	-1.543
K03B4.2	-1.54205		pfkb-1.2	-1.5429
B0041.12	-1.54175		K03B4.2	-1.54205
fcho-1	-1.54175		B0041.12	-1.54175
ptc-1	-1.54175		fcho-1	-1.54175
B0035.3	-1.5415		ptc-1	-1.54175
men-1	-1.54005		B0035.3	-1.5415
Y37E11AM.2	-1.54		men-1	-1.54005
urm-1	-1.5396		Y37E11AM.2	-1.54
unc-33	-1.53912		urm-1	-1.5396
pas-4	-1.539		unc-33	-1.53912
bub-1	-1.5389		pas-4	-1.539
mbf-1	-1.53845		bub-1	-1.5389
Y67D2.2	-1.53845		mbf-1	-1.53845
dnj-2	-1.53825		Y67D2.2	-1.53845
arl-8	-1.538		dnj-2	-1.53825
tiar-1	-1.5375		arl-8	-1.538
Y54H5A.1	-1.5375		tiar-1	-1.5375
ced-9	-1.5373		Y54H5A.1	-1.5375
F44G4.3	-1.5373		ced-9	-1.5373
F08G2.4	-1.53725		F44G4.3	-1.5373
B0495.5	-1.537		F08G2.4	-1.53725
rde-1	-1.5365		B0495.5	-1.537
ZK484.6	-1.53615		rde-1	-1.5365
Y62E10A.20	-1.53605		ZK484.6	-1.53615
Y56A3A.31	-1.53599		Y62E10A.20	-1.53605
pas-2	-1.53595		Y56A3A.31	-1.53599
acs-19	-1.5358		pas-2	-1.53595
B0041.5	-1.53545		acs-19	-1.5358
F44E2.8	-1.53535		B0041.5	-1.53545
Y75B8A.14	-1.53505		F44E2.8	-1.53535
rpn-13	-1.535		Y75B8A.14	-1.53505
nasp-1	-1.5344		rpn-13	-1.535
rbx-2	-1.53435		nasp-1	-1.5344
R05D3.2	-1.53408		rbx-2	-1.53435
cyb-1	-1.53255		R05D3.2	-1.53408
vha-8	-1.5325		cyb-1	-1.53255
nifk-1	-1.5324		vha-8	-1.5325
pph-4.1	-1.5324		nifk-1	-1.5324
skr-19	-1.5323		pph-4.1	-1.5324
emc-6	-1.53185		skr-19	-1.5323
Y106G6H.14	-1.53142		emc-6	-1.53185
top-2	-1.53095		Y106G6H.14	-1.53142
npp-14	-1.53015		top-2	-1.53095
Y60A3A.9	-1.52995		npp-14	-1.53015
hcf-1	-1.52985		Y60A3A.9	-1.52995
cye-1	-1.52971		hcf-1	-1.52985
vbh-1	-1.5295		cye-1	-1.52971
mpc-1	-1.52938		vbh-1	-1.5295
atp-1	-1.529		mpc-1	-1.52938
F46C5.9	-1.529		atp-1	-1.529
algn-10	-1.52865		F46C5.9	-1.529
Y59A8B.24	-1.52855		algn-10	-1.52865
K07C5.2	-1.52815		Y59A8B.24	-1.52855
atp-5	-1.528		K07C5.2	-1.52815
ubc-20	-1.528		atp-5	-1.528
rbbp-5	-1.52785		ubc-20	-1.528
emc-1	-1.5275		rbbp-5	-1.52785
npp-9	-1.5265		emc-1	-1.5275
dcap-2	-1.52575		npp-9	-1.5265
pbs-7	-1.52575		dcap-2	-1.52575
eat-6	-1.5255		pbs-7	-1.52575
T22C1.5	-1.5253		eat-6	-1.5255
pfd-4	-1.52485		T22C1.5	-1.5253
rps-22	-1.5245		pfd-4	-1.52485
wve-1	-1.524		rps-22	-1.5245
fbxa-206	-1.52355		wve-1	-1.524
B0035.22	-1.5233		fbxa-206	-1.52355
F26E4.4	-1.523		B0035.22	-1.5233
Y119C1A.1	-1.5227		F26E4.4	-1.523
F25H8.2	-1.52145		Y119C1A.1	-1.5227
T13F2.6	-1.52145		F25H8.2	-1.52145
abcf-3	-1.5206		T13F2.6	-1.52145
set-3	-1.52055		abcf-3	-1.5206
din-1	-1.52022		set-3	-1.52055
dlst-1	-1.51975		din-1	-1.52022
enu-3.2	-1.5194		dlst-1	-1.51975
ZK512.8	-1.51935		enu-3.2	-1.5194
dpy-22	-1.5193		ZK512.8	-1.51935
R11A8.1	-1.51915		dpy-22	-1.5193
C53A5.2	-1.519		R11A8.1	-1.51915
rpt-2	-1.519		C53A5.2	-1.519
ilcr-2	-1.5186		rpt-2	-1.519
C49C3.15	-1.51832		ilcr-2	-1.5186
akap-1	-1.51755		C49C3.15	-1.51832
C56G2.22	-1.51755		akap-1	-1.51755
C56G2.3	-1.51755		C56G2.22	-1.51755
ZK430.7	-1.5175		C56G2.3	-1.51755
Y71G12A.4	-1.5173		ZK430.7	-1.5175
F58H1.3	-1.5165		Y71G12A.4	-1.5173
C42C1.19	-1.51635		F58H1.3	-1.5165
cct-7	-1.5161		C42C1.19	-1.51635
jhdm-1	-1.5155		cct-7	-1.5161
rnp-5	-1.515		jhdm-1	-1.5155
C34B2.8	-1.51485		rnp-5	-1.515
hmg-1.1	-1.5145		C34B2.8	-1.51485
aars-1	-1.5141		hmg-1.1	-1.5145
moag-4	-1.514		aars-1	-1.5141
sws-1	-1.51395		moag-4	-1.514
mrps-10	-1.5135		sws-1	-1.51395
Y47G6A.3	-1.51325		mrps-10	-1.5135
col-71	-1.513		Y47G6A.3	-1.51325
trpp-6	-1.5128		col-71	-1.513
emb-4	-1.5126		trpp-6	-1.5128
F53F4.12	-1.5125		emb-4	-1.5126
Y41E3.1	-1.51225		F53F4.12	-1.5125
cids-1	-1.512		Y41E3.1	-1.51225
Y60A3A.8	-1.51155		cids-1	-1.512
R12C12.6	-1.511		Y60A3A.8	-1.51155
syf-1	-1.51085		R12C12.6	-1.511
rpl-13	-1.5105		syf-1	-1.51085
unc-69	-1.5105		rpl-13	-1.5105
tipn-1	-1.51025		unc-69	-1.5105
kars-1	-1.51		tipn-1	-1.51025
vps-36	-1.5096		kars-1	-1.51
R07E5.7	-1.5092		vps-36	-1.5096
pifk-1	-1.50909		R07E5.7	-1.5092
prp-4	-1.50865		pifk-1	-1.50909
C47E12.2	-1.50855		prp-4	-1.50865
nars-1	-1.5085		C47E12.2	-1.50855
cdc-7	-1.50835		nars-1	-1.5085
T01G9.2	-1.50815		cdc-7	-1.50835
erh-1	-1.508		T01G9.2	-1.50815
mat-1	-1.5075		erh-1	-1.508
Y67H2A.2	-1.5075		mat-1	-1.5075
F35D11.4	-1.5074		Y67H2A.2	-1.5075
nstp-10	-1.5074		F35D11.4	-1.5074
smc-6	-1.5072		nstp-10	-1.5074
cyn-3	-1.5071		smc-6	-1.5072
gmps-1	-1.507		cyn-3	-1.5071
W02H5.11	-1.507		gmps-1	-1.507
F26F4.9	-1.5062		W02H5.11	-1.507
sca-1	-1.50585		F26F4.9	-1.5062
ZK809.5	-1.5053		sca-1	-1.50585
nyn-2	-1.5052		ZK809.5	-1.5053
Y67D2.5	-1.5046		nyn-2	-1.5052
tag-307	-1.5042		Y67D2.5	-1.5046
kbp-5	-1.504		tag-307	-1.5042
agl-1	-1.50385		kbp-5	-1.504
acl-4	-1.5035		agl-1	-1.50385
pri-2	-1.5035		acl-4	-1.5035
perm-1	-1.50345		pri-2	-1.5035
Y56A3A.19	-1.5034		perm-1	-1.50345
islo-1	-1.503		Y56A3A.19	-1.5034
Y92H12BR.2	-1.503		islo-1	-1.503
dscc-1	-1.5029		Y92H12BR.2	-1.503
F56C11.3	-1.5029		dscc-1	-1.5029
ddx-17	-1.50205		F56C11.3	-1.5029
Y105E8A.2	-1.502		ddx-17	-1.50205
grld-1	-1.5015		Y105E8A.2	-1.502
cor-1	-1.50109		grld-1	-1.5015
dpy-21	-1.5007		cor-1	-1.50109
emc-5	-1.5004		dpy-21	-1.5007
rpb-7	-1.5		emc-5	-1.5004
rpt-5	-1.5		rpb-7	-1.5
M01F1.3	-1.49995		rpt-5	-1.5
hpo-12	-1.4995		M01F1.3	-1.49995
sec-23	-1.4995		hpo-12	-1.4995
C24G6.13	-1.4993		sec-23	-1.4995
C25A1.1	-1.49765		C24G6.13	-1.4993
F25G6.9	-1.49755		C25A1.1	-1.49765
R04F11.3	-1.4965		F25G6.9	-1.49755
mep-1	-1.4962		R04F11.3	-1.4965
Y55F3AR.2	-1.496		mep-1	-1.4962
app-1	-1.49551		Y55F3AR.2	-1.496
rbc-1	-1.4955		app-1	-1.49551
isp-1	-1.4949		rbc-1	-1.4955
clec-87	-1.4948		isp-1	-1.4949
dnj-16	-1.49465		clec-87	-1.4948
atp-3	-1.4945		dnj-16	-1.49465
dhs-11	-1.49198		atp-3	-1.4945
F54E7.9	-1.4915		dhs-11	-1.49198
T22C1.12	-1.49146		F54E7.9	-1.4915
mrps-18.C	-1.49135		T22C1.12	-1.49146
Y56A3A.16	-1.49115		mrps-18.C	-1.49135
klp-15	-1.4908		Y56A3A.16	-1.49115
mdt-19	-1.49		klp-15	-1.4908
gsp-1	-1.4898		mdt-19	-1.49
mog-2	-1.48885		gsp-1	-1.4898
calu-2	-1.4885		mog-2	-1.48885
cox-7C	-1.4885		calu-2	-1.4885
ntl-11	-1.4885		cox-7C	-1.4885
pqn-41	-1.4885		ntl-11	-1.4885
F13G3.15	-1.48845		pqn-41	-1.4885
F49E8.8	-1.4884		F13G3.15	-1.48845
cct-3	-1.4876		F49E8.8	-1.4884
rpoa-49	-1.48755		cct-3	-1.4876
exoc-7	-1.48705		rpoa-49	-1.48755
F13H10.8	-1.4865		exoc-7	-1.48705
madd-3	-1.48635		F13H10.8	-1.4865
tfg-1	-1.4862		madd-3	-1.48635
vps-16	-1.48607		tfg-1	-1.4862
Y66D12A.16	-1.48554		vps-16	-1.48607
rbmx-2	-1.485		Y66D12A.16	-1.48554
let-60	-1.48475		rbmx-2	-1.485
W03C9.1	-1.48445		let-60	-1.48475
M01F1.4	-1.484		W03C9.1	-1.48445
rnf-113	-1.4839		M01F1.4	-1.484
tgn-38	-1.4839		rnf-113	-1.4839
cec-5	-1.48385		tgn-38	-1.4839
fnta-1	-1.4835		cec-5	-1.48385
K04G7.1	-1.4835		fnta-1	-1.4835
snr-7	-1.4835		K04G7.1	-1.4835
bath-44	-1.48342		snr-7	-1.4835
M02B7.2	-1.4826		bath-44	-1.48342
F54D5.9	-1.48255		M02B7.2	-1.4826
cyk-3	-1.4825		F54D5.9	-1.48255
F33H2.6	-1.4825		cyk-3	-1.4825
gkow-1	-1.4821		F33H2.6	-1.4825
Y48A6C.4	-1.48205		gkow-1	-1.4821
rec-1	-1.48183		Y48A6C.4	-1.48205
stl-1	-1.4818		rec-1	-1.48183
sec-24.1	-1.4813		stl-1	-1.4818
vha-4	-1.48125		sec-24.1	-1.4813
tag-325	-1.48055		vha-4	-1.48125
nhr-86	-1.48035		tag-325	-1.48055
lpd-2	-1.4801		nhr-86	-1.48035
Y47D3A.14	-1.4795		lpd-2	-1.4801
C18F10.7	-1.4794		Y47D3A.14	-1.4795
cul-3	-1.47935		C18F10.7	-1.4794
C29A12.1	-1.4787		cul-3	-1.47935
rde-12	-1.47845		C29A12.1	-1.4787
tceb-3	-1.47835		rde-12	-1.47845
F32D1.5	-1.478		tceb-3	-1.47835
F39H11.1	-1.478		F32D1.5	-1.478
rpa-1	-1.478		F39H11.1	-1.478
eri-3	-1.4778		rpa-1	-1.478
ndk-1	-1.4778		eri-3	-1.4778
viln-1	-1.47735		ndk-1	-1.4778
cls-2	-1.47715		viln-1	-1.47735
F48E8.8	-1.477		cls-2	-1.47715
htz-1	-1.477		F48E8.8	-1.477
dlat-1	-1.47695		htz-1	-1.477
F22D6.2	-1.47665		dlat-1	-1.47695
rad-26	-1.47665		F22D6.2	-1.47665
ile-1	-1.4766		rad-26	-1.47665
nit-1	-1.47655		ile-1	-1.4766
C16C10.4	-1.4765		nit-1	-1.47655
fitm-2	-1.4765		C16C10.4	-1.4765
ech-5	-1.47635		fitm-2	-1.4765
copz-1	-1.47625		ech-5	-1.47635
Y54G2A.75	-1.47595		copz-1	-1.47625
piga-1	-1.4759		Y54G2A.75	-1.47595
arx-3	-1.47565		piga-1	-1.4759
orc-2	-1.4756		arx-3	-1.47565
F55A11.8	-1.47558		orc-2	-1.4756
ubc-19	-1.4755		F55A11.8	-1.47558
sna-2	-1.47545		ubc-19	-1.4755
par-2	-1.475		sna-2	-1.47545
rpt-6	-1.475		par-2	-1.475
sec-31	-1.47495		rpt-6	-1.475
T25B9.8	-1.47473		sec-31	-1.47495
D2096.5	-1.4746		T25B9.8	-1.47473
hsp-6	-1.4745		D2096.5	-1.4746
prdx-2	-1.47435		hsp-6	-1.4745
F59C6.5	-1.4742		prdx-2	-1.47435
pezo-1	-1.47405		F59C6.5	-1.4742
C18E9.5	-1.47365		pezo-1	-1.47405
C06A5.3	-1.4736		C18E9.5	-1.47365
exos-4.1	-1.4735		C06A5.3	-1.4736
T01B7.5	-1.4735		exos-4.1	-1.4735
C42C1.12	-1.4734		T01B7.5	-1.4735
F13G3.7	-1.4732		C42C1.12	-1.4734
crls-1	-1.47305		F13G3.7	-1.4732
H21P03.2	-1.473		crls-1	-1.47305
ucr-11	-1.473		H21P03.2	-1.473
arp-11	-1.4725		ucr-11	-1.473
F59E12.17	-1.4725		arp-11	-1.4725
B0491.5	-1.47225		F59E12.17	-1.4725
daf-10	-1.47225		B0491.5	-1.47225
swsn-4	-1.47225		daf-10	-1.47225
pqn-20	-1.472		swsn-4	-1.47225
smg-5	-1.4717		pqn-20	-1.472
R10E4.1	-1.47095		smg-5	-1.4717
eaf-1	-1.46975		R10E4.1	-1.47095
rpt-3	-1.4695		eaf-1	-1.46975
Y69A2AR.21	-1.4695		rpt-3	-1.4695
C03B8.3	-1.46905		Y69A2AR.21	-1.4695
wago-4	-1.469		C03B8.3	-1.46905
Y39B6A.3	-1.469		wago-4	-1.469
F33H2.2	-1.46873		Y39B6A.3	-1.469
tax-6	-1.4682		F33H2.2	-1.46873
chn-1	-1.46805		tax-6	-1.4682
lnp-1	-1.4678		chn-1	-1.46805
F44E2.3	-1.46757		lnp-1	-1.4678
apb-1	-1.4675		F44E2.3	-1.46757
nlp-4	-1.4675		apb-1	-1.4675
C36B1.14	-1.46725		nlp-4	-1.4675
lin-9	-1.467		C36B1.14	-1.46725
sucl-2	-1.467		lin-9	-1.467
rbm-42	-1.4665		sucl-2	-1.467
ZK1127.5	-1.4665		rbm-42	-1.4665
nol-58	-1.466		ZK1127.5	-1.4665
C37C3.9	-1.4655		nol-58	-1.466
pabp-2	-1.4655		C37C3.9	-1.4655
spn-4	-1.46495		pabp-2	-1.4655
R07E4.5	-1.46475		spn-4	-1.46495
C44H4.4	-1.4645		R07E4.5	-1.46475
M04B2.4	-1.4645		C44H4.4	-1.4645
lpd-5	-1.46355		M04B2.4	-1.4645
rpl-38	-1.4635		lpd-5	-1.46355
Y73E7A.6	-1.4634		rpl-38	-1.4635
dph-3	-1.46335		Y73E7A.6	-1.4634
T07F8.4	-1.46335		dph-3	-1.46335
pak-2	-1.46327		T07F8.4	-1.46335
aly-2	-1.4631		pak-2	-1.46327
C37C3.18	-1.463		aly-2	-1.4631
dad-1	-1.463		C37C3.18	-1.463
spo-11	-1.46255		dad-1	-1.463
ivd-1	-1.4623		spo-11	-1.46255
ima-1	-1.4621		ivd-1	-1.4623
vti-1	-1.4621		ima-1	-1.4621
adpr-1	-1.462		vti-1	-1.4621
mxl-2	-1.462		adpr-1	-1.462
row-1	-1.4619		mxl-2	-1.462
taf-7.2	-1.4618		row-1	-1.4619
Y73E7A.1	-1.46125		taf-7.2	-1.4618
C47E12.3	-1.4604		Y73E7A.1	-1.46125
hach-1	-1.46015		C47E12.3	-1.4604
rpia-1	-1.45965		hach-1	-1.46015
C07E3.9	-1.45955		rpia-1	-1.45965
R12B2.2	-1.45935		C07E3.9	-1.45955
Y45F10D.4	-1.45915		R12B2.2	-1.45935
Y66D12A.7	-1.4588		Y45F10D.4	-1.45915
F21D5.7	-1.4585		Y66D12A.7	-1.4588
C35D10.1	-1.45845		F21D5.7	-1.4585
rme-6	-1.45757		C35D10.1	-1.45845
nop-1	-1.4575		rme-6	-1.45757
T16G1.18	-1.4575		nop-1	-1.4575
tag-322	-1.45745		T16G1.18	-1.4575
cyn-4	-1.457		tag-322	-1.45745
ubc-6	-1.4566		cyn-4	-1.457
toe-4	-1.4561		ubc-6	-1.4566
emb-1	-1.4559		toe-4	-1.4561
F20D1.1	-1.45585		emb-1	-1.4559
mbtr-1	-1.4558		F20D1.1	-1.45585
T05A12.3	-1.45575		mbtr-1	-1.4558
cdc-42	-1.4555		T05A12.3	-1.45575
F09E5.7	-1.45549		cdc-42	-1.4555
F09G8.7	-1.45518		F09E5.7	-1.45549
C29E4.13	-1.4548		F09G8.7	-1.45518
otpl-7	-1.45442		C29E4.13	-1.4548
arr-1	-1.45402		otpl-7	-1.45442
slrp-1	-1.45375		arr-1	-1.45402
rnp-1	-1.45335		slrp-1	-1.45375
C45G9.7	-1.453		rnp-1	-1.45335
W02B12.10	-1.45285		C45G9.7	-1.453
D1007.8	-1.45195		W02B12.10	-1.45285
suca-1	-1.45185		D1007.8	-1.45195
glo-4	-1.45175		suca-1	-1.45185
tmem-131	-1.45135		glo-4	-1.45175
R107.5	-1.45105		tmem-131	-1.45135
mars-1	-1.451		R107.5	-1.45105
spcs-3	-1.45085		mars-1	-1.451
bre-5	-1.45075		spcs-3	-1.45085
cit-1.1	-1.4505		bre-5	-1.45075
edc-3	-1.4497		cit-1.1	-1.4505
rab-19	-1.4496		edc-3	-1.4497
F25H8.1	-1.4495		rab-19	-1.4496
snr-1	-1.4495		F25H8.1	-1.4495
nhr-10	-1.4491		snr-1	-1.4495
ain-1	-1.44855		nhr-10	-1.4491
zfp-3	-1.4485		ain-1	-1.44855
dpl-1	-1.448		zfp-3	-1.4485
F57A10.2	-1.4478		dpl-1	-1.448
C25H3.9	-1.4475		F57A10.2	-1.4478
F15D3.6	-1.4475		C25H3.9	-1.4475
acl-2	-1.4472		F15D3.6	-1.4475
T28F2.2	-1.44715		acl-2	-1.4472
Y92H12BR.3	-1.4465		T28F2.2	-1.44715
usp-14	-1.44645		Y92H12BR.3	-1.4465
copb-1	-1.44505		usp-14	-1.44645
T20D3.5	-1.445		copb-1	-1.44505
aly-3	-1.44465		T20D3.5	-1.445
M01E5.3	-1.44405		aly-3	-1.44465
T13H5.4	-1.44405		M01E5.3	-1.44405
bli-6	-1.444		T13H5.4	-1.44405
W04B5.3	-1.4436		bli-6	-1.444
Y61A9LA.3	-1.4435		W04B5.3	-1.4436
mrps-18C	-1.4433		Y61A9LA.3	-1.4435
Y66D12A.9	-1.44309		mrps-18C	-1.4433
Y37E11AL.3	-1.4429		Y66D12A.9	-1.44309
prx-11	-1.44255		Y37E11AL.3	-1.4429
nog-1	-1.4425		prx-11	-1.44255
mrpl-48	-1.4421		nog-1	-1.4425
lmn-1	-1.44205		mrpl-48	-1.4421
R11H6.5	-1.4419		lmn-1	-1.44205
nra-3	-1.44185		R11H6.5	-1.4419
tsp-21	-1.4416		nra-3	-1.44185
bcl-7	-1.441		tsp-21	-1.4416
rpb-8	-1.4409		bcl-7	-1.441
rme-8	-1.4407		rpb-8	-1.4409
hpo-40	-1.44045		rme-8	-1.4407
cfim-1	-1.44035		hpo-40	-1.44045
tag-175	-1.44		cfim-1	-1.44035
nfi-1	-1.43973		tag-175	-1.44
tsfm-1	-1.4395		nfi-1	-1.43973
lsm-3	-1.43945		tsfm-1	-1.4395
W04G3.5	-1.4392		lsm-3	-1.43945
dhhc-14	-1.43905		W04G3.5	-1.4392
dli-1	-1.4387		dhhc-14	-1.43905
clu-1	-1.4385		dli-1	-1.4387
slr-2	-1.43805		clu-1	-1.4385
ced-7	-1.43685		slr-2	-1.43805
nubp-1	-1.4368		ced-7	-1.43685
T23H2.3	-1.43665		nubp-1	-1.4368
sqd-1	-1.4353		T23H2.3	-1.43665
R05G6.4	-1.435		sqd-1	-1.4353
F43G9.12	-1.43485		R05G6.4	-1.435
kin-10	-1.43455		F43G9.12	-1.43485
sftd-3	-1.4345		kin-10	-1.43455
F54A3.6	-1.4333		sftd-3	-1.4345
rad-8	-1.433		F54A3.6	-1.4333
F35C5.12	-1.43264		rad-8	-1.433
pbs-6	-1.4325		F35C5.12	-1.43264
sup-46	-1.4325		pbs-6	-1.4325
unc-40	-1.4325		sup-46	-1.4325
Y39B6A.37	-1.4325		unc-40	-1.4325
rga-1	-1.4313		Y39B6A.37	-1.4325
pges-2	-1.431		rga-1	-1.4313
T28C6.7	-1.43087		pges-2	-1.431
wdr-23	-1.43077		T28C6.7	-1.43087
F40F8.1	-1.43035		wdr-23	-1.43077
fntb-1	-1.43		F40F8.1	-1.43035
Y54E5A.5	-1.42955		fntb-1	-1.43
F08B6.1	-1.42885		Y54E5A.5	-1.42955
Y71H2AM.3	-1.42885		F08B6.1	-1.42885
mmcm-1	-1.42874		Y71H2AM.3	-1.42885
epg-8	-1.4284		mmcm-1	-1.42874
ubq-1	-1.42815		epg-8	-1.4284
F23C8.5	-1.428		ubq-1	-1.42815
fust-1	-1.428		F23C8.5	-1.428
prx-13	-1.42795		fust-1	-1.428
sel-2	-1.42769		prx-13	-1.42795
F38A5.2	-1.4275		sel-2	-1.42769
ZK1248.15	-1.4275		F38A5.2	-1.4275
T04F3.4	-1.42745		ZK1248.15	-1.4275
swd-2.2	-1.42715		T04F3.4	-1.42745
F32H2.10	-1.4271		swd-2.2	-1.42715
pyk-1	-1.42695		F32H2.10	-1.4271
gcsh-2	-1.42655		pyk-1	-1.42695
M110.3	-1.426		gcsh-2	-1.42655
elpc-1	-1.42595		M110.3	-1.426
ZK973.9	-1.4253		elpc-1	-1.42595
polq-1	-1.42515		ZK973.9	-1.4253
dsh-1	-1.4251		polq-1	-1.42515
F10E7.11	-1.42477		dsh-1	-1.4251
cuc-1	-1.4245		F10E7.11	-1.42477
F25H9.6	-1.4245		cuc-1	-1.4245
sut-2	-1.4245		F25H9.6	-1.4245
rars-1	-1.42445		sut-2	-1.4245
ogdh-1	-1.42365		rars-1	-1.42445
B0524.6	-1.4235		ogdh-1	-1.42365
Y71G12B.10	-1.4235		B0524.6	-1.4235
vps-50	-1.4223		Y71G12B.10	-1.4235
pqn-39	-1.4222		vps-50	-1.4223
tag-272	-1.42216		pqn-39	-1.4222
nasp-2	-1.42215		tag-272	-1.42216
cit-1.2	-1.422		nasp-2	-1.42215
cri-3	-1.422		cit-1.2	-1.422
let-504	-1.42135		cri-3	-1.422
D1046.16	-1.42134		let-504	-1.42135
C15H9.5	-1.4207		D1046.16	-1.42134
klc-1	-1.4203		C15H9.5	-1.4207
nap-1	-1.42		klc-1	-1.4203
tag-267	-1.42		nap-1	-1.42
bmk-1	-1.41975		tag-267	-1.42
chd-3	-1.41971		bmk-1	-1.41975
tsn-1	-1.4195		chd-3	-1.41971
vhl-1	-1.4189		tsn-1	-1.4195
nduf-2.2	-1.41875		vhl-1	-1.4189
cku-80	-1.41865		nduf-2.2	-1.41875
F20D12.12	-1.41865		cku-80	-1.41865
F25H9.7	-1.418		F20D12.12	-1.41865
T04A8.8	-1.418		F25H9.7	-1.418
coh-3	-1.41795		T04A8.8	-1.418
K07E3.1	-1.41785		coh-3	-1.41795
Y94H6A.5	-1.41755		K07E3.1	-1.41785
ung-1	-1.41745		Y94H6A.5	-1.41755
gob-1	-1.41726		ung-1	-1.41745
F55G1.9	-1.41715		gob-1	-1.41726
B0024.13	-1.41705		F55G1.9	-1.41715
vps-24	-1.417		B0024.13	-1.41705
mrps-34	-1.4167		vps-24	-1.417
F19F10.12	-1.41665		mrps-34	-1.4167
B0205.8	-1.4166		F19F10.12	-1.41665
K02D10.1	-1.41605		B0205.8	-1.4166
kin-3	-1.416		K02D10.1	-1.41605
slc-25A42	-1.4155		kin-3	-1.416
ZK686.3	-1.4155		slc-25A42	-1.4155
tpp-2	-1.41515		ZK686.3	-1.4155
F12A10.8	-1.41395		tpp-2	-1.41515
F32D8.4	-1.4139		F12A10.8	-1.41395
H14E04.2	-1.41372		F32D8.4	-1.4139
akir-1	-1.41365		H14E04.2	-1.41372
sco-1	-1.4135		akir-1	-1.41365
C24D10.4	-1.41285		sco-1	-1.4135
Y67H2A.10	-1.41284		C24D10.4	-1.41285
com-1	-1.41265		Y67H2A.10	-1.41284
paqr-2	-1.4121		com-1	-1.41265
snrp-27	-1.41185		paqr-2	-1.4121
F41G3.6	-1.4118		snrp-27	-1.41185
C08H9.16	-1.4115		F41G3.6	-1.4118
iars-1	-1.4115		C08H9.16	-1.4115
prp-31	-1.411		iars-1	-1.4115
R06C1.4	-1.411		prp-31	-1.411
spd-1	-1.41075		R06C1.4	-1.411
F33H1.4	-1.41074		spd-1	-1.41075
Y34D9A.3	-1.4095		F33H1.4	-1.41074
smut-1	-1.40895		Y34D9A.3	-1.4095
reps-1	-1.4087		smut-1	-1.40895
cas-1	-1.40825		reps-1	-1.4087
kdin-1	-1.4081		cas-1	-1.40825
ama-1	-1.4078		kdin-1	-1.4081
F27D4.7	-1.4071		ama-1	-1.4078
rab-39	-1.407		F27D4.7	-1.4071
C37A2.8	-1.4055		rab-39	-1.407
spg-7	-1.4045		C37A2.8	-1.4055
tiar-2	-1.4045		spg-7	-1.4045
B0024.11	-1.4039		tiar-2	-1.4045
F53H4.4	-1.40375		B0024.11	-1.4039
thoc-2	-1.40366		F53H4.4	-1.40375
F45E4.6	-1.4035		thoc-2	-1.40366
nprt-1	-1.403		F45E4.6	-1.4035
vha-13	-1.40284		nprt-1	-1.403
D1054.1	-1.4025		vha-13	-1.40284
C24H12.4	-1.40135		D1054.1	-1.4025
F57C2.5	-1.40135		C24H12.4	-1.40135
T07A9.15	-1.401		F57C2.5	-1.40135
sacy-1	-1.40095		T07A9.15	-1.401
T28D6.6	-1.4005		sacy-1	-1.40095
C01B10.4	-1.40045		T28D6.6	-1.4005
adr-2	-1.40036		C01B10.4	-1.40045
pif-1	-1.39996		adr-2	-1.40036
scpl-4	-1.3995		pif-1	-1.39996
timm-23	-1.3995		scpl-4	-1.3995
F42G8.10	-1.39915		timm-23	-1.3995
C48B6.10	-1.399		F42G8.10	-1.39915
W03F8.3	-1.3989		C48B6.10	-1.399
B0464.9	-1.39865		W03F8.3	-1.3989
dnsn-1	-1.3985		B0464.9	-1.39865
VW02B12L.2	-1.39845		dnsn-1	-1.3985
Y102A5C.2	-1.3981		VW02B12L.2	-1.39845
C45G9.5	-1.3977		Y102A5C.2	-1.3981
unc-70	-1.3977		C45G9.5	-1.3977
T28D9.11	-1.39715		unc-70	-1.3977
cec-10	-1.3965		T28D9.11	-1.39715
Y57E12AL.6	-1.396		cec-10	-1.3965
ahsa-1	-1.39565		Y57E12AL.6	-1.396
snpc-4	-1.39555		ahsa-1	-1.39565
gcst-1	-1.3949		snpc-4	-1.39555
haf-4	-1.3947		gcst-1	-1.3949
ZK1098.3	-1.39415		haf-4	-1.3947
snr-5	-1.394		ZK1098.3	-1.39415
rsp-4	-1.3938		snr-5	-1.394
exos-3	-1.3937		rsp-4	-1.3938
C56A3.4	-1.39365		exos-3	-1.3937
K07A12.5	-1.39325		C56A3.4	-1.39365
rpl-31	-1.393		K07A12.5	-1.39325
rmh-2	-1.39225		rpl-31	-1.393
har-1	-1.3915		rmh-2	-1.39225
gska-3	-1.39141		har-1	-1.3915
egl-4	-1.39125		gska-3	-1.39141
F54D11.4	-1.391		egl-4	-1.39125
F52B5.3	-1.39		F54D11.4	-1.391
gsr-1	-1.38999		F52B5.3	-1.39
C18E9.2	-1.3897		gsr-1	-1.38999
pisy-1	-1.3895		C18E9.2	-1.3897
F10E7.6	-1.38855		pisy-1	-1.3895
dcs-1	-1.3885		F10E7.6	-1.38855
nduf-6	-1.3885		dcs-1	-1.3885
dnj-19	-1.38805		nduf-6	-1.3885
C02B10.4	-1.388		dnj-19	-1.38805
K08D10.13	-1.388		C02B10.4	-1.388
F02E9.5	-1.3866		K08D10.13	-1.388
bckd-1B	-1.38638		F02E9.5	-1.3866
skr-1	-1.3858		bckd-1B	-1.38638
unc-64	-1.38565		skr-1	-1.3858
chp-1	-1.3855		unc-64	-1.38565
Y54G11A.17	-1.3845		chp-1	-1.3855
Y57G11C.3	-1.3845		Y54G11A.17	-1.3845
T10C6.6	-1.3842		Y57G11C.3	-1.3845
eea-1	-1.384		T10C6.6	-1.3842
K07A1.17	-1.3836		eea-1	-1.384
rer-1	-1.383		K07A1.17	-1.3836
let-413	-1.38275		rer-1	-1.383
ncl-1	-1.38251		let-413	-1.38275
blos-4	-1.38216		ncl-1	-1.38251
swan-1	-1.38213		blos-4	-1.38216
F53F4.10	-1.382		swan-1	-1.38213
cox-5A	-1.3815		F53F4.10	-1.382
F45H10.3	-1.38115		cox-5A	-1.3815
tbg-1	-1.3809		F45H10.3	-1.38115
pole-2	-1.3806		tbg-1	-1.3809
nlp-12	-1.3789		pole-2	-1.3806
abi-1	-1.37805		nlp-12	-1.3789
Y95B8A.6	-1.37692		abi-1	-1.37805
E02H1.1	-1.3768		Y95B8A.6	-1.37692
C25D7.9	-1.3767		E02H1.1	-1.3768
rad-54	-1.3765		C25D7.9	-1.3767
hum-1	-1.37604		rad-54	-1.3765
mrps-17	-1.376		hum-1	-1.37604
tre-1	-1.376		mrps-17	-1.376
gei-14	-1.37585		tre-1	-1.376
W02B12.11	-1.3745		gei-14	-1.37585
gld-3	-1.3738		W02B12.11	-1.3745
ulp-4	-1.37346		gld-3	-1.3738
elo-1	-1.3734		ulp-4	-1.37346
dnj-22	-1.373		elo-1	-1.3734
Y57E12AL.1	-1.373		dnj-22	-1.373
ceh-100	-1.37257		Y57E12AL.1	-1.373
hmg-12	-1.372		ceh-100	-1.37257
Y48G1A.1	-1.37171		hmg-12	-1.372
tag-296	-1.3715		Y48G1A.1	-1.37171
fbxc-23	-1.37125		tag-296	-1.3715
hda-1	-1.37115		fbxc-23	-1.37125
ceh-20	-1.37065		hda-1	-1.37115
Y119D3B.12	-1.3695		ceh-20	-1.37065
erm-1	-1.36936		Y119D3B.12	-1.3695
dlc-1	-1.3688		erm-1	-1.36936
F21F3.7	-1.36875		dlc-1	-1.3688
alh-9	-1.3685		F21F3.7	-1.36875
C33A12.1	-1.3685		alh-9	-1.3685
nhr-76	-1.36819		C33A12.1	-1.3685
eif-3.H	-1.36805		nhr-76	-1.36819
D2030.3	-1.3675		eif-3.H	-1.36805
hmgs-1	-1.367		D2030.3	-1.3675
Y53H1A.2	-1.367		hmgs-1	-1.367
F52H2.7	-1.36585		Y53H1A.2	-1.367
hpo-11	-1.3658		F52H2.7	-1.36585
T14G10.5	-1.3655		hpo-11	-1.3658
T24C4.5	-1.36495		T14G10.5	-1.3655
vnut-1	-1.36479		T24C4.5	-1.36495
snpc-1.1	-1.3645		vnut-1	-1.36479
orc-5	-1.364		snpc-1.1	-1.3645
sftb-1	-1.364		orc-5	-1.364
nol-6	-1.36305		sftb-1	-1.364
T01C3.2	-1.36305		nol-6	-1.36305
T08G11.1	-1.36298		T01C3.2	-1.36305
Y51H7C.3	-1.3629		T08G11.1	-1.36298
spcs-2	-1.3625		Y51H7C.3	-1.3629
F13E6.1	-1.36225		spcs-2	-1.3625
mecr-1	-1.3622		F13E6.1	-1.36225
eif-2D	-1.3615		mecr-1	-1.3622
T19A6.1	-1.3614		eif-2D	-1.3615
R07E4.3	-1.36125		T19A6.1	-1.3614
icap-1	-1.36061		R07E4.3	-1.36125
vps-35	-1.3601		icap-1	-1.36061
let-70	-1.36		vps-35	-1.3601
F32D8.14	-1.3599		let-70	-1.36
Y59A8B.12	-1.35955		F32D8.14	-1.3599
ccar-1	-1.3595		Y59A8B.12	-1.35955
F27D4.4	-1.3595		ccar-1	-1.3595
mrpl-45	-1.3595		F27D4.4	-1.3595
Y37E3.1	-1.3592		mrpl-45	-1.3595
mrpl-9	-1.359		Y37E3.1	-1.3592
coa-4	-1.3589		mrpl-9	-1.359
mdt-6	-1.3585		coa-4	-1.3589
R02F2.7	-1.35805		mdt-6	-1.3585
mrpl-17	-1.358		R02F2.7	-1.35805
ZK652.6	-1.358		mrpl-17	-1.358
cdf-1	-1.3577		ZK652.6	-1.358
figl-1	-1.357		cdf-1	-1.3577
tost-1	-1.357		figl-1	-1.357
tbc-11	-1.35675		tost-1	-1.357
Y71F9AL.11	-1.35658		tbc-11	-1.35675
daf-3	-1.35655		Y71F9AL.11	-1.35658
skp-1	-1.3565		daf-3	-1.35655
gpr-1	-1.3562		skp-1	-1.3565
rheb-1	-1.356		gpr-1	-1.3562
cisd-3.1	-1.35585		rheb-1	-1.356
T27F7.4	-1.3555		cisd-3.1	-1.35585
emr-1	-1.35505		T27F7.4	-1.3555
C54G4.9	-1.3548		emr-1	-1.35505
catp-8	-1.35455		C54G4.9	-1.3548
vha-1	-1.3545		catp-8	-1.35455
ech-4	-1.3543		vha-1	-1.3545
C35B1.2	-1.3537		ech-4	-1.3543
R06F6.8	-1.3535		C35B1.2	-1.3537
dbn-1	-1.3535		R06F6.8	-1.3535
Y82E9BR.16	-1.35345		dbn-1	-1.3535
kin-2	-1.35309		Y82E9BR.16	-1.35345
stip-1	-1.35255		kin-2	-1.35309
T20D3.14	-1.35235		stip-1	-1.35255
cdc-6	-1.352		T20D3.14	-1.35235
sdha-2	-1.3518		cdc-6	-1.352
rad-50	-1.35125		sdha-2	-1.3518
F26D11.1	-1.35072		rad-50	-1.35125
clpf-1	-1.35045		F26D11.1	-1.35072
F49E7.2	-1.3503		clpf-1	-1.35045
scc-3	-1.35		F49E7.2	-1.3503
hmp-2	-1.34865		scc-3	-1.35
tba-1	-1.3485		hmp-2	-1.34865
R10E4.11	-1.34835		tba-1	-1.3485
egl-45	-1.348		R10E4.11	-1.34835
F09G2.2	-1.348		egl-45	-1.348
epc-1	-1.3475		F09G2.2	-1.348
oaz-1	-1.347		epc-1	-1.3475
ifg-1	-1.3465		oaz-1	-1.347
F26F2.7	-1.34644		ifg-1	-1.3465
K10D2.5	-1.34615		F26F2.7	-1.34644
T23B12.6	-1.3456		K10D2.5	-1.34615
coq-3	-1.3455		T23B12.6	-1.3456
nsun-4	-1.34498		coq-3	-1.3455
ZK973.1	-1.34435		nsun-4	-1.34498
hsp-3	-1.3438		ZK973.1	-1.34435
klp-13	-1.3429		hsp-3	-1.3438
E01A2.2	-1.34275		klp-13	-1.3429
npp-12	-1.342		E01A2.2	-1.34275
C17E4.6	-1.3415		npp-12	-1.342
C41D11.3	-1.3415		C17E4.6	-1.3415
dohh-1	-1.3415		C41D11.3	-1.3415
prp-8	-1.3415		dohh-1	-1.3415
rab-1	-1.3415		prp-8	-1.3415
mif-3	-1.341		rab-1	-1.3415
rpl-11.1	-1.341		mif-3	-1.341
ubxn-1	-1.34065		rpl-11.1	-1.341
mdh-1	-1.34		ubxn-1	-1.34065
Y14H12B.2	-1.33975		mdh-1	-1.34
plc-4	-1.3395		Y14H12B.2	-1.33975
Y24F12A.1	-1.3395		plc-4	-1.3395
Y92H12A.5	-1.33905		Y24F12A.1	-1.3395
T25B9.9	-1.3387		Y92H12A.5	-1.33905
lsy-2	-1.33835		T25B9.9	-1.3387
F30F8.9	-1.3383		lsy-2	-1.33835
eif-1.A	-1.3375		F30F8.9	-1.3383
C08B6.8	-1.337		eif-1.A	-1.3375
eef-2	-1.33655		C08B6.8	-1.337
cct-6	-1.336		eef-2	-1.33655
ani-1	-1.3355		cct-6	-1.336
Y39A1A.21	-1.3355		ani-1	-1.3355
Y39A1A.22	-1.3355		Y39A1A.21	-1.3355
cdk-11.1	-1.335		Y39A1A.22	-1.3355
unc-59	-1.335		cdk-11.1	-1.335
tcc-1	-1.3348		unc-59	-1.335
nra-4	-1.33475		tcc-1	-1.3348
T12G3.11	-1.3345		nra-4	-1.33475
C37H5.5	-1.334		T12G3.11	-1.3345
spat-1	-1.3337		C37H5.5	-1.334
ttx-7	-1.3335		spat-1	-1.3337
R01H2.8	-1.33345		ttx-7	-1.3335
pcaf-1	-1.3332		R01H2.8	-1.33345
F53H2.3	-1.33313		pcaf-1	-1.3332
ccnk-1	-1.3325		F53H2.3	-1.33313
rpl-12	-1.3325		ccnk-1	-1.3325
D2005.3	-1.3323		rpl-12	-1.3325
K04C2.3	-1.33222		D2005.3	-1.3323
bath-42	-1.332		K04C2.3	-1.33222
fog-2	-1.33048		bath-42	-1.332
C36E6.2	-1.33045		fog-2	-1.33048
mcd-1	-1.33031		C36E6.2	-1.33045
alh-1	-1.3303		mcd-1	-1.33031
tofu-4	-1.33025		alh-1	-1.3303
cox-5B	-1.33		tofu-4	-1.33025
rps-8	-1.33		cox-5B	-1.33
lid-1	-1.32985		rps-8	-1.33
rnp-3	-1.32976		lid-1	-1.32985
Y32G9A.2	-1.32965		rnp-3	-1.32976
hcp-4	-1.32955		Y32G9A.2	-1.32965
chs-1	-1.32912		hcp-4	-1.32955
ZK1128.1	-1.32905		chs-1	-1.32912
F07F6.2	-1.329		ZK1128.1	-1.32905
him-19	-1.32896		F07F6.2	-1.329
rpb-4	-1.3285		him-19	-1.32896
ddi-1	-1.32835		rpb-4	-1.3285
T02E1.2	-1.32805		ddi-1	-1.32835
eif-6	-1.328		T02E1.2	-1.32805
W09C5.1	-1.328		eif-6	-1.328
pus-1	-1.3275		W09C5.1	-1.328
rad-51	-1.32727		pus-1	-1.3275
R05F9.9	-1.32705		rad-51	-1.32727
ZC477.3	-1.327		R05F9.9	-1.32705
qdpr-1	-1.32675		ZC477.3	-1.327
zhit-3	-1.32675		qdpr-1	-1.32675
unc-116	-1.32655		zhit-3	-1.32675
C45G3.3	-1.3265		unc-116	-1.32655
C25D7.10	-1.3261		C45G3.3	-1.3265
set-31	-1.326		C25D7.10	-1.3261
sri-5	-1.326		set-31	-1.326
glit-1	-1.32595		sri-5	-1.326
rpl-26	-1.3255		glit-1	-1.32595
trap-2	-1.3255		rpl-26	-1.3255
Y55F3AM.13	-1.325		trap-2	-1.3255
F57B9.1	-1.32495		Y55F3AM.13	-1.325
gdi-1	-1.32485		F57B9.1	-1.32495
tag-51	-1.3245		gdi-1	-1.32485
ZK686.2	-1.3245		tag-51	-1.3245
rpb-3	-1.324		ZK686.2	-1.3245
mrps-21	-1.3235		rpb-3	-1.324
C01G6.4	-1.32261		mrps-21	-1.3235
ceh-92	-1.3226		C01G6.4	-1.32261
pph-5	-1.3225		ceh-92	-1.3226
C06A5.6	-1.3216		pph-5	-1.3225
inf-1	-1.3215		C06A5.6	-1.3216
rap-2	-1.3213		inf-1	-1.3215
C31E10.5	-1.3212		rap-2	-1.3213
T10B5.4	-1.321		C31E10.5	-1.3212
R04F11.2	-1.3205		T10B5.4	-1.321
cey-2	-1.32005		R04F11.2	-1.3205
unc-50	-1.32		cey-2	-1.32005
wrm-1	-1.31996		unc-50	-1.32
pir-1	-1.31995		wrm-1	-1.31996
gst-43	-1.3195		pir-1	-1.31995
zoo-1	-1.31913		gst-43	-1.3195
B0336.13	-1.31902		zoo-1	-1.31913
atm-1	-1.319		B0336.13	-1.31902
pqn-87	-1.319		atm-1	-1.319
ptps-1	-1.31895		pqn-87	-1.319
mbd-2	-1.31885		ptps-1	-1.31895
chd-7	-1.31825		mbd-2	-1.31885
mrps-23	-1.3179		chd-7	-1.31825
ZK632.2	-1.31775		mrps-23	-1.3179
cel-1	-1.3176		ZK632.2	-1.31775
C23G10.7	-1.3175		cel-1	-1.3176
mrps-7	-1.3175		C23G10.7	-1.3175
pbs-5	-1.3175		mrps-7	-1.3175
cyn-7	-1.31705		pbs-5	-1.3175
ldp-1	-1.3166		cyn-7	-1.31705
R07E5.17	-1.3165		ldp-1	-1.3166
gpb-2	-1.3163		R07E5.17	-1.3165
C49C3.6	-1.3161		gpb-2	-1.3163
B0393.3	-1.31573		C49C3.6	-1.3161
lin-28	-1.3156		B0393.3	-1.31573
rsu-1	-1.3154		lin-28	-1.3156
R07G3.7	-1.31482		rsu-1	-1.3154
F08B4.7	-1.3145		R07G3.7	-1.31482
F35G12.7	-1.31425		F08B4.7	-1.3145
adm-4	-1.31395		F35G12.7	-1.31425
C42C1.13	-1.3139		adm-4	-1.31395
ept-1	-1.31342		C42C1.13	-1.3139
ZK688.9	-1.31305		ept-1	-1.31342
psf-1	-1.313		ZK688.9	-1.31305
rbr-2	-1.3117		psf-1	-1.313
F34D10.3	-1.31167		rbr-2	-1.3117
elpc-4	-1.31165		F34D10.3	-1.31167
F53H1.4	-1.31135		elpc-4	-1.31165
F19C6.2	-1.31096		F53H1.4	-1.31135
mre-11	-1.3108		F19C6.2	-1.31096
Y53C10A.6	-1.31015		mre-11	-1.3108
C35A5.8	-1.31012		Y53C10A.6	-1.31015
F13G3.10	-1.31		C35A5.8	-1.31012
F08G12.3	-1.3097		F13G3.10	-1.31
gei-8	-1.3097		F08G12.3	-1.3097
ddl-1	-1.30964		gei-8	-1.3097
chpf-1	-1.3094		ddl-1	-1.30964
W06E11.1	-1.3092		chpf-1	-1.3094
fipp-1	-1.309		W06E11.1	-1.3092
abu-13	-1.30895		fipp-1	-1.309
Y57A10A.29	-1.30865		abu-13	-1.30895
cogc-6	-1.3086		Y57A10A.29	-1.30865
tbb-2	-1.308		cogc-6	-1.3086
ZK795.2	-1.3079		tbb-2	-1.308
nfyc-1	-1.3075		ZK795.2	-1.3079
thoc-1	-1.3075		nfyc-1	-1.3075
haf-2	-1.30705		thoc-1	-1.3075
ssb-1	-1.307		haf-2	-1.30705
Y110A7A.9	-1.307		ssb-1	-1.307
lin-24	-1.30689		Y110A7A.9	-1.307
cdl-1	-1.30665		lin-24	-1.30689
cyc-1	-1.30645		cdl-1	-1.30665
csc-1	-1.30604		cyc-1	-1.30645
kle-2	-1.30585		csc-1	-1.30604
riok-2	-1.30575		kle-2	-1.30585
H06H21.37	-1.3055		riok-2	-1.30575
toe-1	-1.30545		H06H21.37	-1.3055
wdr-20	-1.305		toe-1	-1.30545
pals-22	-1.3045		wdr-20	-1.305
C34D10.1	-1.30445		pals-22	-1.3045
akt-1	-1.3044		C34D10.1	-1.30445
Y55B1AR.2	-1.3041		akt-1	-1.3044
ceh-21	-1.30385		Y55B1AR.2	-1.3041
set-32	-1.30355		ceh-21	-1.30385
snpn-1	-1.3035		set-32	-1.30355
Y55D9A.2	-1.30305		snpn-1	-1.3035
ric-19	-1.303		Y55D9A.2	-1.30305
gcy-6	-1.30296		ric-19	-1.303
pen-2	-1.3029		gcy-6	-1.30296
sym-4	-1.3028		pen-2	-1.3029
F54C4.4	-1.3025		sym-4	-1.3028
rack-1	-1.3025		F54C4.4	-1.3025
tag-266	-1.3025		rack-1	-1.3025
cyn-12	-1.30225		tag-266	-1.3025
T02H6.11	-1.302		cyn-12	-1.30225
C16A3.6	-1.3016		T02H6.11	-1.302
F55F10.1	-1.3012		C16A3.6	-1.3016
mboa-6	-1.30115		F55F10.1	-1.3012
C08B6.18	-1.301		mboa-6	-1.30115
marc-3	-1.30076		C08B6.18	-1.301
crn-7	-1.3004		marc-3	-1.30076
dhs-2	-1.30015		crn-7	-1.3004
lin-52	-1.3		dhs-2	-1.30015
arid-1	-1.29965		lin-52	-1.3
cids-2	-1.2996		arid-1	-1.29965
pcs-1	-1.29935		cids-2	-1.2996
tdpt-1	-1.299		pcs-1	-1.29935
klp-19	-1.29875		tdpt-1	-1.299
Y106G6A.4	-1.29785		klp-19	-1.29875
pot-1	-1.2977		Y106G6A.4	-1.29785
C25D7.15	-1.29665		pot-1	-1.2977
slc-25A32	-1.29665		C25D7.15	-1.29665
pcbd-1	-1.2965		slc-25A32	-1.29665
hpr-17	-1.2963		pcbd-1	-1.2965
mei-2	-1.29615		hpr-17	-1.2963
gna-1	-1.2959		mei-2	-1.29615
upp-1	-1.2959		gna-1	-1.2959
C17E4.11	-1.29545		upp-1	-1.2959
mrps-25	-1.295		C17E4.11	-1.29545
aakb-2	-1.2942		mrps-25	-1.295
vps-20	-1.29355		aakb-2	-1.2942
jmjc-1	-1.29315		vps-20	-1.29355
micu-1	-1.29315		jmjc-1	-1.29315
cct-1	-1.293		micu-1	-1.29315
Y71F9B.6	-1.293		cct-1	-1.293
F30A10.9	-1.2925		Y71F9B.6	-1.293
mlc-5	-1.2925		F30A10.9	-1.2925
rpoa-12	-1.2924		mlc-5	-1.2925
snpc-1.2	-1.29185		rpoa-12	-1.2924
W02H5.2	-1.29095		snpc-1.2	-1.29185
mrpl-51	-1.2907		W02H5.2	-1.29095
dnj-8	-1.29028		mrpl-51	-1.2907
dtmk-1	-1.29		dnj-8	-1.29028
msh-2	-1.28962		dtmk-1	-1.29
aka-1	-1.2895		msh-2	-1.28962
lmtr-3	-1.2895		aka-1	-1.2895
C05D11.9	-1.28945		lmtr-3	-1.2895
nol-56	-1.28905		C05D11.9	-1.28945
T01H3.5	-1.289		nol-56	-1.28905
gon-14	-1.28895		T01H3.5	-1.289
stau-1	-1.28875		gon-14	-1.28895
syx-18	-1.28865		stau-1	-1.28875
mek-1	-1.2881		syx-18	-1.28865
acl-3	-1.2875		mek-1	-1.2881
dnj-11	-1.287		acl-3	-1.2875
hpo-15	-1.28669		dnj-11	-1.287
aps-1	-1.2865		hpo-15	-1.28669
mcm-7	-1.2865		aps-1	-1.2865
let-363	-1.28632		mcm-7	-1.2865
haf-6	-1.2863		let-363	-1.28632
C39F7.5	-1.286		haf-6	-1.2863
scc-1	-1.2855		C39F7.5	-1.286
pbs-3	-1.28545		scc-1	-1.2855
tmbi-4	-1.2854		pbs-3	-1.28545
C45B2.6	-1.285		tmbi-4	-1.2854
R04F11.5	-1.285		C45B2.6	-1.285
dnj-7	-1.2846		R04F11.5	-1.285
mel-46	-1.2845		dnj-7	-1.2846
dnc-1	-1.284		mel-46	-1.2845
dpff-1	-1.284		dnc-1	-1.284
C01G10.10	-1.28354		dpff-1	-1.284
cisd-3.2	-1.28335		C01G10.10	-1.28354
mtm-6	-1.2833		cisd-3.2	-1.28335
ZC434.4	-1.2831		mtm-6	-1.2833
F49C12.9	-1.283		ZC434.4	-1.2831
C56G2.15	-1.2829		F49C12.9	-1.283
cbd-1	-1.2827		C56G2.15	-1.2829
lcmt-1	-1.2827		cbd-1	-1.2827
C49C3.7	-1.28266		lcmt-1	-1.2827
BE0003N10.1	-1.2825		C49C3.7	-1.28266
F35A5.8	-1.2824		BE0003N10.1	-1.2825
vps-25	-1.28235		F35A5.8	-1.2824
copd-1	-1.282		vps-25	-1.28235
F29B9.11	-1.282		copd-1	-1.282
F11C1.7	-1.2818		F29B9.11	-1.282
bli-4	-1.2812		F11C1.7	-1.2818
usp-33	-1.281		bli-4	-1.2812
elo-3	-1.2807		usp-33	-1.281
C55A6.10	-1.28065		elo-3	-1.2807
sao-1	-1.28015		C55A6.10	-1.28065
mrpl-2	-1.27943		sao-1	-1.28015
nfya-1	-1.2791		mrpl-2	-1.27943
nmt-1	-1.279		nfya-1	-1.2791
T07A5.5	-1.279		nmt-1	-1.279
cchl-1	-1.2789		T07A5.5	-1.279
C27F2.10	-1.27875		cchl-1	-1.2789
smgl-2	-1.27835		C27F2.10	-1.27875
swsn-1	-1.27828		smgl-2	-1.27835
F48C1.3	-1.27795		swsn-1	-1.27828
T15B7.15	-1.2775		F48C1.3	-1.27795
F08D12.12	-1.2765		T15B7.15	-1.2775
rab-5	-1.2765		F08D12.12	-1.2765
fbxa-66	-1.27615		rab-5	-1.2765
acin-1	-1.2755		fbxa-66	-1.27615
clec-91	-1.2753		acin-1	-1.2755
mce-1	-1.275		clec-91	-1.2753
ppm-1.G	-1.275		mce-1	-1.275
snf-10	-1.27487		ppm-1.G	-1.275
C34F6.7	-1.27475		snf-10	-1.27487
eef-1G	-1.2735		C34F6.7	-1.27475
dyn-1	-1.2729		eef-1G	-1.2735
Y38C1BA.1	-1.2727		dyn-1	-1.2729
C29E4.15	-1.2725		Y38C1BA.1	-1.2727
F56C9.6	-1.27195		C29E4.15	-1.2725
Y53F4B.19	-1.27063		F56C9.6	-1.27195
Y69H2.7	-1.26965		Y53F4B.19	-1.27063
pqn-59	-1.2695		Y69H2.7	-1.26965
enpl-1	-1.269		pqn-59	-1.2695
gip-2	-1.26875		enpl-1	-1.269
lap-2	-1.26865		gip-2	-1.26875
F23C8.8	-1.26845		lap-2	-1.26865
T20F10.2	-1.26805		F23C8.8	-1.26845
T28D9.1	-1.2678		T20F10.2	-1.26805
txdc-9	-1.2675		T28D9.1	-1.2678
C32F10.8	-1.26705		txdc-9	-1.2675
rla-2	-1.2665		C32F10.8	-1.26705
Y75B8A.23	-1.2664		rla-2	-1.2665
rps-28	-1.266		Y75B8A.23	-1.2664
pqn-53	-1.26535		rps-28	-1.266
cyb-3	-1.265		pqn-53	-1.26535
saeg-2	-1.26496		cyb-3	-1.265
C49H3.6	-1.26485		saeg-2	-1.26496
nud-2	-1.26455		C49H3.6	-1.26485
arx-6	-1.2641		nud-2	-1.26455
W03F9.2	-1.264		arx-6	-1.2641
W07E6.5	-1.2625		W03F9.2	-1.264
prmt-7	-1.2624		W07E6.5	-1.2625
Y61A9LA.10	-1.262		prmt-7	-1.2624
hpo-8	-1.26175		Y61A9LA.10	-1.262
hst-6	-1.26175		hpo-8	-1.26175
C27C12.1	-1.2616		hst-6	-1.26175
K08F4.3	-1.2615		C27C12.1	-1.2616
ttb-1	-1.261		K08F4.3	-1.2615
W08F4.3	-1.261		ttb-1	-1.261
dyrb-1	-1.26085		W08F4.3	-1.261
Y39A3CL.3	-1.2605		dyrb-1	-1.26085
ppgn-1	-1.25975		Y39A3CL.3	-1.2605
hmg-4	-1.2595		ppgn-1	-1.25975
Y75B8A.16	-1.25925		hmg-4	-1.2595
eef-1B.1	-1.259		Y75B8A.16	-1.25925
Y14H12B.1	-1.25875		eef-1B.1	-1.259
mrpl-36	-1.2586		Y14H12B.1	-1.25875
mboa-2	-1.25855		mrpl-36	-1.2586
wago-1	-1.2584		mboa-2	-1.25855
ucr-1	-1.258		wago-1	-1.2584
plk-3	-1.2579		ucr-1	-1.258
D1054.3	-1.25765		plk-3	-1.2579
eif-2beta	-1.25755		D1054.3	-1.25765
chdp-1	-1.2574		eif-2beta	-1.25755
tsen-34	-1.2566		chdp-1	-1.2574
R148.3	-1.2564		tsen-34	-1.2566
ima-3	-1.2563		R148.3	-1.2564
Y43F4B.9	-1.25619		ima-3	-1.2563
C06B3.7	-1.2556		Y43F4B.9	-1.25619
sdz-1	-1.25495		C06B3.7	-1.2556
lmd-2	-1.25485		sdz-1	-1.25495
gas-1	-1.25425		lmd-2	-1.25485
ZK1098.2	-1.2541		gas-1	-1.25425
abcf-1	-1.254		ZK1098.2	-1.2541
T01H3.2	-1.25395		abcf-1	-1.254
tat-1	-1.25355		T01H3.2	-1.25395
C26H9A.4	-1.25325		tat-1	-1.25355
sqv-3	-1.253		C26H9A.4	-1.25325
Y57G11C.43	-1.253		sqv-3	-1.253
ZK809.3	-1.2528		Y57G11C.43	-1.253
Y75B8A.31	-1.252		ZK809.3	-1.2528
vps-26	-1.2516		Y75B8A.31	-1.252
[truncated: 5,475 more rows]

## Sheet: zr1804
gene	lfc_K4me3_set_16		log2FC<-1
snrp-200	-1.64705		gene	lfc_K4me3_set_16
hmg-1.1	-1.57415		snrp-200	-1.64705
rfc-3	-1.50115		hmg-1.1	-1.57415
T22F3.2	-1.459		rfc-3	-1.50115
ubq-1	-1.38545		T22F3.2	-1.459
dpy-11	-1.3702		ubq-1	-1.38545
rpl-11.1	-1.37		dpy-11	-1.3702
Y69A2AR.3	-1.3685		rpl-11.1	-1.37
F48A11.4	-1.3395		Y69A2AR.3	-1.3685
C39E9.11	-1.3235		F48A11.4	-1.3395
egl-27	-1.304		C39E9.11	-1.3235
Y62F5A.9	-1.3023		egl-27	-1.304
F28A10.13	-1.28215		Y62F5A.9	-1.3023
mep-1	-1.2729		F28A10.13	-1.28215
tpxl-1	-1.2717		mep-1	-1.2729
C09G4.4	-1.26715		tpxl-1	-1.2717
C05C10.7	-1.2648		C09G4.4	-1.26715
alfa-1	-1.2623		C05C10.7	-1.2648
T26A5.8	-1.26		alfa-1	-1.2623
sca-1	-1.25955		T26A5.8	-1.26
alh-4	-1.25685		sca-1	-1.25955
K01G5.8	-1.248		alh-4	-1.25685
drsh-1	-1.24675		K01G5.8	-1.248
acdh-13	-1.2296		drsh-1	-1.24675
F23F1.10	-1.22815		acdh-13	-1.2296
R119.3	-1.22515		F23F1.10	-1.22815
pkn-1	-1.21875		R119.3	-1.22515
raga-1	-1.2077		pkn-1	-1.21875
taf-9	-1.2077		raga-1	-1.2077
C27H5.2	-1.19958		taf-9	-1.2077
srxa-10	-1.1992		C27H5.2	-1.19958
unc-60	-1.19635		srxa-10	-1.1992
F53E2.2	-1.19055		unc-60	-1.19635
ufd-3	-1.19045		F53E2.2	-1.19055
C47B2.2	-1.172		ufd-3	-1.19045
T23G11.11	-1.17105		C47B2.2	-1.172
Y75B12B.3	-1.1705		T23G11.11	-1.17105
Y14H12B.1	-1.16995		Y75B12B.3	-1.1705
C07H6.2	-1.1685		Y14H12B.1	-1.16995
lig-4	-1.1685		C07H6.2	-1.1685
cks-1	-1.1672		lig-4	-1.1685
W01A8.2	-1.16305		cks-1	-1.1672
W06H8.6	-1.15975		W01A8.2	-1.16305
F17C11.26	-1.1587		W06H8.6	-1.15975
sas-6	-1.1545		F17C11.26	-1.1587
mel-32	-1.1517		sas-6	-1.1545
atg-2	-1.14913		mel-32	-1.1517
T05G5.5	-1.1485		atg-2	-1.14913
cyn-3	-1.1478		T05G5.5	-1.1485
pacs-1	-1.1462		cyn-3	-1.1478
allo-1	-1.14535		pacs-1	-1.1462
T04A8.7	-1.14205		allo-1	-1.14535
swsn-7	-1.14195		T04A8.7	-1.14205
Y43F4B.7	-1.1405		swsn-7	-1.14195
ensa-1	-1.14045		Y43F4B.7	-1.1405
F57G12.1	-1.1389		ensa-1	-1.14045
K11H12.1	-1.136		F57G12.1	-1.1389
got-2.2	-1.13519		K11H12.1	-1.136
arf-6	-1.1325		got-2.2	-1.13519
ztf-15	-1.1323		arf-6	-1.1325
tbc-1	-1.1285		ztf-15	-1.1323
rba-1	-1.12745		tbc-1	-1.1285
C25D7.10	-1.1254		rba-1	-1.12745
snpc-3.4	-1.122		C25D7.10	-1.1254
rps-12	-1.121		snpc-3.4	-1.122
clec-178	-1.11953		rps-12	-1.121
C33D9.3	-1.118		clec-178	-1.11953
srbc-58	-1.11745		C33D9.3	-1.118
Y43B11AR.3	-1.117		srbc-58	-1.11745
cyk-3	-1.1165		Y43B11AR.3	-1.117
guk-1	-1.11575		cyk-3	-1.1165
F37C4.5	-1.115		guk-1	-1.11575
pkc-3	-1.115		F37C4.5	-1.115
lido-10	-1.1149		pkc-3	-1.115
grk-1	-1.11345		lido-10	-1.1149
lpd-6	-1.10915		grk-1	-1.11345
npp-10	-1.1075		lpd-6	-1.10915
mlh-1	-1.10652		npp-10	-1.1075
rmh-1	-1.106		mlh-1	-1.10652
crt-1	-1.1045		rmh-1	-1.106
lin-52	-1.104		crt-1	-1.1045
let-92	-1.1035		lin-52	-1.104
pdi-1	-1.1035		let-92	-1.1035
F26A3.4	-1.10175		pdi-1	-1.1035
bet-2	-1.10061		F26A3.4	-1.10175
pisy-1	-1.0995		bet-2	-1.10061
cts-1	-1.099		pisy-1	-1.0995
rpa-1	-1.09775		cts-1	-1.099
B0416.5	-1.0965		rpa-1	-1.09775
rde-12	-1.09415		B0416.5	-1.0965
C47E8.11	-1.093		rde-12	-1.09415
sft-4	-1.093		C47E8.11	-1.093
snpc-1.1	-1.0925		sft-4	-1.093
bag-1	-1.09075		snpc-1.1	-1.0925
T21B10.3	-1.0895		bag-1	-1.09075
Y57E12AL.1	-1.0895		T21B10.3	-1.0895
rho-1	-1.0891		Y57E12AL.1	-1.0895
erh-2	-1.08905		rho-1	-1.0891
nhr-47	-1.0885		erh-2	-1.08905
Y53F4B.11	-1.0885		nhr-47	-1.0885
taf-6.2	-1.087		Y53F4B.11	-1.0885
akir-1	-1.0861		taf-6.2	-1.087
C26D10.3	-1.086		akir-1	-1.0861
xpo-1	-1.086		C26D10.3	-1.086
mdt-6	-1.085		xpo-1	-1.086
mpc-1	-1.083		mdt-6	-1.085
pdha-1	-1.0829		mpc-1	-1.083
nurf-1	-1.081		pdha-1	-1.0829
pbs-5	-1.081		nurf-1	-1.081
ZK632.9	-1.081		pbs-5	-1.081
F46F11.7	-1.08		ZK632.9	-1.081
fipp-1	-1.0785		F46F11.7	-1.08
din-1	-1.0782		fipp-1	-1.0785
prx-11	-1.0775		din-1	-1.0782
coa-7	-1.07635		prx-11	-1.0775
vars-1	-1.07465		coa-7	-1.07635
phf-15	-1.0745		vars-1	-1.07465
Y39G10AR.9	-1.074		phf-15	-1.0745
dna-2	-1.072		Y39G10AR.9	-1.074
otub-3	-1.0719		dna-2	-1.072
mtrr-1	-1.0715		otub-3	-1.0719
F42A6.6	-1.071		mtrr-1	-1.0715
tipn-1	-1.071		F42A6.6	-1.071
Y119D3B.12	-1.071		tipn-1	-1.071
aco-2	-1.0705		Y119D3B.12	-1.071
T10B5.3	-1.0705		aco-2	-1.0705
ldp-1	-1.0704		T10B5.3	-1.0705
emc-5	-1.07		ldp-1	-1.0704
nud-2	-1.0684		emc-5	-1.07
hsp-110	-1.068		nud-2	-1.0684
tag-209	-1.06735		hsp-110	-1.068
ZK1098.1	-1.067		tag-209	-1.06735
eif-6	-1.066		ZK1098.1	-1.067
gsp-1	-1.06535		eif-6	-1.066
W02H5.11	-1.0645		gsp-1	-1.06535
zip-9	-1.06335		W02H5.11	-1.0645
M03F4.6	-1.05975		zip-9	-1.06335
ooc-3	-1.0575		M03F4.6	-1.05975
clpf-1	-1.057		ooc-3	-1.0575
Y56A3A.22	-1.057		clpf-1	-1.057
kbp-4	-1.0555		Y56A3A.22	-1.057
iff-1	-1.0545		kbp-4	-1.0555
ire-1	-1.0545		iff-1	-1.0545
eef-1B.1	-1.053		ire-1	-1.0545
wdr-48	-1.053		eef-1B.1	-1.053
F32D8.11	-1.05035		wdr-48	-1.053
M02B1.3	-1.0492		F32D8.11	-1.05035
drr-2	-1.049		M02B1.3	-1.0492
spin-4	-1.0475		drr-2	-1.049
M04B2.2	-1.04735		spin-4	-1.0475
icap-1	-1.0468		M04B2.2	-1.04735
ddl-1	-1.04566		icap-1	-1.0468
pfn-1	-1.04565		ddl-1	-1.04566
spcs-1	-1.04515		pfn-1	-1.04565
mrpl-51	-1.0437		spcs-1	-1.04515
mcrs-1	-1.0435		mrpl-51	-1.0437
lmp-1	-1.042		mcrs-1	-1.0435
C47E12.2	-1.0395		lmp-1	-1.042
rps-22	-1.0395		C47E12.2	-1.0395
pgl-3	-1.03795		rps-22	-1.0395
F59A2.5	-1.037		pgl-3	-1.03795
smgl-1	-1.03665		F59A2.5	-1.037
smg-9	-1.03655		smgl-1	-1.03665
emb-30	-1.036		smg-9	-1.03655
mrpl-45	-1.036		emb-30	-1.036
pqm-1	-1.0355		mrpl-45	-1.036
vps-33.2	-1.03475		pqm-1	-1.0355
mek-1	-1.0344		vps-33.2	-1.03475
mdh-1	-1.034		mek-1	-1.0344
F12F6.1	-1.03295		mdh-1	-1.034
F22D6.2	-1.0325		F12F6.1	-1.03295
dhhc-6	-1.0324		F22D6.2	-1.0325
Y14H12B.2	-1.03195		dhhc-6	-1.0324
smn-1	-1.0315		Y14H12B.2	-1.03195
rla-1	-1.03		smn-1	-1.0315
C08B11.9	-1.02955		rla-1	-1.03
rpl-1	-1.029		C08B11.9	-1.02955
nono-1	-1.0285		rpl-1	-1.029
acdh-10	-1.02835		nono-1	-1.0285
T20G5.9	-1.0275		acdh-10	-1.02835
F55A11.1	-1.027		T20G5.9	-1.0275
his-72	-1.0255		F55A11.1	-1.027
madf-11	-1.025		his-72	-1.0255
nuo-6	-1.025		madf-11	-1.025
cyn-9	-1.0245		nuo-6	-1.025
pqn-87	-1.024		cyn-9	-1.0245
spr-3	-1.02385		pqn-87	-1.024
ehbp-1	-1.0235		spr-3	-1.02385
F53F8.6	-1.023		ehbp-1	-1.0235
usp-3	-1.0225		F53F8.6	-1.023
nhr-48	-1.02242		usp-3	-1.0225
R04E5.9	-1.0223		nhr-48	-1.02242
vdac-1	-1.022		R04E5.9	-1.0223
rbc-1	-1.0216		vdac-1	-1.022
cnnm-2	-1.02115		rbc-1	-1.0216
rpc-2	-1.0211		cnnm-2	-1.02115
lbp-9	-1.021		rpc-2	-1.0211
algn-8	-1.02095		lbp-9	-1.021
dro-1	-1.0207		algn-8	-1.02095
tct-1	-1.02		dro-1	-1.0207
Y71F9AL.9	-1.02		tct-1	-1.02
F37A4.2	-1.0195		Y71F9AL.9	-1.02
uvs-1	-1.0195		F37A4.2	-1.0195
epn-1	-1.019		uvs-1	-1.0195
F56C11.3	-1.0182		epn-1	-1.019
ztf-8	-1.018		F56C11.3	-1.0182
ccf-1	-1.016		ztf-8	-1.018
dlc-1	-1.016		ccf-1	-1.016
pyk-1	-1.016		dlc-1	-1.016
lmn-1	-1.01535		pyk-1	-1.016
nmy-2	-1.0151		lmn-1	-1.01535
fem-1	-1.014		nmy-2	-1.0151
F10G7.9	-1.0135		fem-1	-1.014
par-2	-1.012		F10G7.9	-1.0135
B0495.8	-1.01		par-2	-1.012
rpn-5	-1.0095		B0495.8	-1.01
apc-17	-1.0091		rpn-5	-1.0095
R05D11.5	-1.00905		apc-17	-1.0091
cogc-4	-1.009		R05D11.5	-1.00905
Y71G12B.13	-1.009		cogc-4	-1.009
C29E4.13	-1.0085		Y71G12B.13	-1.009
npp-4	-1.0081		C29E4.13	-1.0085
tag-63	-1.00765		npp-4	-1.0081
cyn-13	-1.0075		tag-63	-1.00765
cnx-1	-1.00665		cyn-13	-1.0075
mcu-1	-1.00635		cnx-1	-1.00665
mig-38	-1.0056		mcu-1	-1.00635
Y56A3A.18	-1.00535		mig-38	-1.0056
rps-13	-1.005		Y56A3A.18	-1.00535
sfxn-1.5	-1.0047		rps-13	-1.005
bath-40	-1.0045		sfxn-1.5	-1.0047
rad-50	-1.0037		bath-40	-1.0045
Y116A8C.43	-1.0035		rad-50	-1.0037
neg-1	-1.0033		Y116A8C.43	-1.0035
Y75B12B.11	-1.0019		neg-1	-1.0033
F53F4.11	-1.0005		Y75B12B.11	-1.0019
zyg-11	-1		F53F4.11	-1.0005
ubxn-3	-0.9985		zyg-11	-1
fndc-1	-0.99795
gst-9	-0.9965
acl-4	-0.9964
dap-3	-0.99555
cls-2	-0.99525
R12E2.11	-0.9947
idh-1	-0.9943
npp-15	-0.994
set-16	-0.994
hsp-1	-0.9936
Y69A2AR.21	-0.993
F41G3.6	-0.9921
swsn-6	-0.992
W08F4.3	-0.992
R05D3.2	-0.9912
W05F2.6	-0.991
gpd-3	-0.99095
dhs-11	-0.99075
R05G6.5	-0.9905
T07A9.15	-0.9905
acbp-4	-0.9902
perm-3	-0.99
sms-3	-0.9891
C14B1.2	-0.989
F45F2.10	-0.988
set-17	-0.988
sws-1	-0.988
gtsf-1	-0.9875
rbbp-5	-0.9875
rsr-2	-0.9875
emre-1	-0.986985
prp-6	-0.9865
taf-11.3	-0.9865
mrps-21	-0.986
H19N07.3	-0.9858
ncl-1	-0.98525
uba-1	-0.98515
T09F3.7	-0.98501
tag-51	-0.9845
F40F11.3	-0.984
W07G4.3	-0.9835
T09F3.2	-0.98329
hyls-1	-0.983
mrpl-17	-0.983
lin-15B	-0.9821
let-70	-0.9805
dpy-22	-0.98035
Y73F8A.26	-0.9803
R12E2.13	-0.98
sart-3	-0.98
C37A2.7	-0.9795
F18A1.7	-0.9795
vgln-1	-0.979
Y54F10AL.1	-0.979
F28A12.3	-0.97835
nhr-88	-0.9778
cox-5B	-0.9775
tag-294	-0.9774
dvc-1	-0.977
Y55F3AR.2	-0.977
ZK430.7	-0.977
nipi-3	-0.9767
dnc-1	-0.9765
nxt-1	-0.9765
ola-1	-0.9755
nhr-76	-0.9753
hrpf-1	-0.974
Y25C1A.8	-0.974
cars-1	-0.973
mut-15	-0.972
F19C6.2	-0.9719
fat-4	-0.97115
rab-10	-0.971
F13E6.1	-0.9703
eat-6	-0.97
rbm-3.2	-0.97
suca-1	-0.9685
Y22D7AL.10	-0.968
nol-14	-0.9675
rpb-10	-0.9675
fic-1	-0.9669
lron-13	-0.96665
metr-1	-0.9665
nstp-10	-0.9665
T26C11.9	-0.9665
Y111B2A.12	-0.9665
atl-1	-0.966
wapl-1	-0.965
rrf-3	-0.9645
W02F12.4	-0.964095
F49E8.7	-0.9635
rab-18	-0.9625
rpb-8	-0.96235
rbm-7	-0.962
nduf-2.2	-0.9611
mre-11	-0.961
fitm-2	-0.9605
F32D1.5	-0.96
madf-8	-0.9595
T13C2.6	-0.9595
Y75B8A.24	-0.9595
lap-2	-0.9594
W09C5.1	-0.959
T24B8.3	-0.95735
T06E8.8	-0.95695
pdr-1	-0.9565
T24B8.2	-0.9565
Y95B8A.6	-0.95615
stam-1	-0.9558
C08F8.2	-0.9555
sptl-3	-0.95425
pph-6	-0.95395
Y22D7AL.6	-0.95395
chpf-1	-0.95385
atm-1	-0.953
coa-5	-0.953
R12C12.6	-0.9525
Y34B4A.7	-0.95155
kel-3	-0.9515
vpr-1	-0.9515
sao-1	-0.9513
pms-2	-0.95115
ttx-7	-0.95025
cox-6B	-0.95
dcs-1	-0.95
nhr-86	-0.949
F57B10.4	-0.94765
orc-5	-0.9475
Y51H7C.41	-0.947
pfs-2	-0.9465
hmp-2	-0.94605
polk-1	-0.94525
B0546.3	-0.945
C37A2.6	-0.9445
cebp-1	-0.944415
R107.5	-0.94155
cyy-1	-0.9415
rars-1	-0.9415
set-4	-0.94145
F25B5.6	-0.94105
hda-11	-0.9405
ify-1	-0.9405
pfkb-1.2	-0.9404
T07D4.5	-0.94
par-5	-0.939
F09E5.11	-0.9385
tag-30	-0.9382
Y63D3A.7	-0.938
B0491.6	-0.937
mmaa-1	-0.9365
nfyc-1	-0.9365
Y111B2A.3	-0.9365
C24H12.4	-0.936
met-1	-0.936
ran-1	-0.936
dhhc-4	-0.93575
enpl-1	-0.9355
fars-3	-0.9355
C07D8.6	-0.9351
Y55F3AM.9	-0.935
ragc-1	-0.934
swp-1	-0.934
hmp-1	-0.9338
bath-36	-0.9335
F49C12.9	-0.9335
kbp-3	-0.9335
F12A10.8	-0.93325
F44G4.3	-0.933
patr-1	-0.933
B0286.1	-0.9325
prp-38	-0.93245
algn-10	-0.93215
unc-59	-0.932
F58G1.2	-0.9315
nog-1	-0.9315
F02E9.7	-0.93115
glt-3	-0.93105
pro-3	-0.931
ccch-3	-0.9308
F32H2.10	-0.9305
sma-9	-0.929665
F23C8.5	-0.9295
alh-9	-0.929
K01G5.5	-0.929
F01G12.18	-0.928705
vps-50	-0.928
Y24F12A.1	-0.928
hif-1	-0.9279
T08B2.15	-0.92755
nprl-2	-0.9275
smg-1	-0.9275
B0280.9	-0.927
slc-17.2	-0.927
hgap-1	-0.92655
vamp-7	-0.92645
F44E5.1	-0.92625
Y56A3A.31	-0.92625
Y18D10A.4	-0.9258
acs-4	-0.9257
rpn-7	-0.9255
eif-2alpha	-0.9254
T05B11.7	-0.9252
ahcy-1	-0.925
Y17G9B.8	-0.9242
gly-10	-0.924
ska-3	-0.924
Y77E11A.7	-0.924
ubxn-1	-0.923
ears-2	-0.9225
T05G5.4	-0.9225
C56C10.11	-0.922
sur-5	-0.9211
ncs-2	-0.921
ncap-1	-0.92095
mtm-5	-0.92035
tsg-101	-0.9203
K11H3.3	-0.92005
syx-5	-0.92
T01C3.2	-0.92
cey-1	-0.9196
C04F5.9	-0.9195
chat-1	-0.9195
imb-1	-0.9195
top-2	-0.919
R102.4	-0.9182
C26F1.3	-0.9175
rsa-1	-0.9175
pgam-5	-0.9165
tufm-1	-0.9165
Y55F3AM.13	-0.9165
cux-7	-0.9155
Y65A5A.1	-0.9155
W07E11.1	-0.91545
tba-1	-0.915
lips-17	-0.91465
sep-1	-0.9141
edg-1	-0.914
hpo-11	-0.9139
pas-4	-0.9135
stn-2	-0.913365
D1054.1	-0.913
mrps-28	-0.913
T06E6.1	-0.913
gpr-2	-0.9125
stc-1	-0.9123
C05C10.5	-0.91215
ubc-6	-0.912
dnsn-1	-0.9115
F53F10.2	-0.9115
rpl-14	-0.9115
smo-1	-0.9115
sqv-8	-0.9115
figl-1	-0.911
gcna-1	-0.911
hinf-1	-0.91
ucr-1	-0.9095
F32F2.4	-0.90941
mrps-14	-0.9093
T21B10.4	-0.909
pars-2	-0.90885
ptps-1	-0.9088
ZK930.7	-0.90866
ftt-2	-0.90865
nmad-1	-0.908
prg-1	-0.90785
eri-1	-0.9078
F21F3.6	-0.90775
ivd-1	-0.90775
rfs-1	-0.90745
dpf-7	-0.907435
sec-6	-0.90675
set-3	-0.9065
cpna-3	-0.9055
T09A5.15	-0.9055
cdl-1	-0.90523
hpo-29	-0.905
tag-151	-0.90465
C17H12.2	-0.9045
ain-1	-0.90415
xpo-2	-0.904
Y67H2A.2	-0.904
chch-3	-0.9035
rpl-9	-0.9035
mdt-30	-0.9031
pld-1	-0.9031
nfki-1	-0.9025
pph-4.1	-0.9025
rab-14	-0.9025
rps-1	-0.9025
mef-2	-0.902355
ulp-4	-0.90205
clu-1	-0.902
pab-2	-0.902
Y106G6H.6	-0.902
F34D10.4	-0.9012
ccdc-47	-0.901
W02H5.2	-0.901
Y111B2A.1	-0.901
ZK180.8	-0.901
vha-2	-0.9005
zip-4	-0.9005
col-38	-0.9
lmtr-3	-0.9
vha-1	-0.9
viln-1	-0.89985
kin-10	-0.8997
cct-8	-0.899
gei-8	-0.89875
dnj-16	-0.8987
Y52B11A.8	-0.89865
him-14	-0.8986
aip-1	-0.8985
T07A9.14	-0.8985
D1043.1	-0.89805
M01E11.2	-0.898
T04H1.13	-0.898
F23C8.8	-0.89765
F54E7.9	-0.8975
col-71	-0.897
hip-1	-0.8965
klc-1	-0.8965
Y48G1C.8	-0.8965
algn-13	-0.895
D1037.1	-0.895
nlp-4	-0.895
rpi-2	-0.8945
T07E3.3	-0.8945
Y48G8AL.7	-0.8945
cil-1	-0.89425
fipr-17	-0.894
atp-1	-0.8935
pde-6	-0.89346
C50F4.16	-0.8926
T04H1.2	-0.8925
W03F9.2	-0.8925
Y39H10A.6	-0.892396
sqv-3	-0.892
agt-1	-0.8915
rps-20	-0.8915
C47E8.4	-0.891
npp-21	-0.8905
C27C12.4	-0.89005
sars-1	-0.8895
Y81G3A.1	-0.8895
Y57A10A.1	-0.8892
E01A2.5	-0.889
jmjd-1.2	-0.889
T28D9.1	-0.8889
acdh-12	-0.8888
uev-1	-0.88875
chdp-1	-0.88865
him-3	-0.8885
Y87G2A.1	-0.8885
ekl-4	-0.888
rbx-1	-0.888
atp-5	-0.8875
Y92H12BR.3	-0.8875
dpm-3	-0.887
suds-3	-0.887
vps-15	-0.887
fut-3	-0.8865
rpl-38	-0.8865
wdr-5.3	-0.8865
kin-19	-0.886
jtr-1	-0.886
F07A11.1	-0.88575
K07F5.14	-0.885516
mcm-7	-0.8855
ubc-12	-0.8855
upp-1	-0.88475
bcs-1	-0.8845
C37C3.2	-0.8845
cdk-1	-0.8845
F56E10.1	-0.8845
ran-3	-0.8845
eak-7	-0.8844
Y75B8A.33	-0.88435
coq-3	-0.8835
wago-4	-0.8835
F44E2.7	-0.88325
mdt-26	-0.883
rps-28	-0.883
rib-2	-0.8825
W03F9.1	-0.8825
Y69A2AR.31	-0.88245
air-1	-0.882
F15B10.3	-0.88155
F56G4.4	-0.881
nasp-1	-0.8805
cdc-5L	-0.88
pelo-1	-0.88
zyg-1	-0.88
gpr-1	-0.87965
R05D3.8	-0.87955
cyn-7	-0.87875
Y45F10D.7	-0.8785
Y56A3A.19	-0.8775
gpd-2	-0.87725
K05F1.10	-0.87725
F48E8.8	-0.877
nst-1	-0.877
R05F9.6	-0.8768
rpl-41.1	-0.8765
mxl-2	-0.876
tsn-1	-0.876
F35G12.7	-0.8755
F56G4.6	-0.8755
klp-15	-0.8755
zfp-3	-0.8755
srh-24	-0.8753
dnj-29	-0.875
set-26	-0.875
D2045.2	-0.8745
mut-2	-0.874
tkt-1	-0.874
F55A11.4	-0.87355
F20D1.3	-0.87351
imp-2	-0.8735
otub-1	-0.8735
moag-4	-0.873
sid-1	-0.873
lin-35	-0.8725
mdt-9	-0.8725
csnk-1	-0.8724
nlp-12	-0.87215
ZK632.2	-0.87205
F39B2.3	-0.872
icd-2	-0.872
rpl-22	-0.872
Y54G11A.2	-0.872
D2030.7	-0.8715
rps-16	-0.8715
Y54G2A.75	-0.8715
sedl-1	-0.871105
C34D10.5	-0.87078
eef-1G	-0.8705
Y53G8AR.9	-0.8705
puf-9	-0.87035
Y54G2A.18	-0.87
B0035.3	-0.8695
rnp-5	-0.8695
F43G6.16	-0.8694
Y71F9B.2	-0.8692
sms-2	-0.86865
Y63D3A.8	-0.8685
C06B3.7	-0.868395
ran-2	-0.86805
K07A12.5	-0.868
R06F6.12	-0.868
rps-29	-0.8675
xnd-1	-0.8675
C55B7.11	-0.8673
cyc-2.1	-0.867
har-1	-0.867
hpo-18	-0.867
pcf-11	-0.867
acl-3	-0.8665
itsn-1	-0.8665
pab-1	-0.8665
rec-8	-0.8665
scc-1	-0.8665
sri-5	-0.8665
pinn-1	-0.866
ufm-1	-0.866
Y62E10A.2	-0.866
art-1	-0.86595
T24H7.2	-0.86565
gst-27	-0.865555
F20D12.12	-0.8655
F27C1.2	-0.8655
tam-1	-0.8652
F41H10.3	-0.865
slc-25A32	-0.865
tag-77	-0.865
ent-2	-0.86485
dohh-1	-0.8645
F53B1.2	-0.86425
cdd-2	-0.864
ddx-19	-0.864
mrpl-49	-0.864
rps-6	-0.864
uaf-2	-0.864
mrpl-50	-0.86355
bli-6	-0.8635
ribo-1	-0.8635
tgt-1	-0.8635
ctf-4	-0.863
F13G3.10	-0.863
F29B9.11	-0.863
dnj-10	-0.8625
mesp-1	-0.8625
T24B8.7	-0.8625
ZK643.5	-0.862
T05H4.11	-0.86185
nipa-1	-0.86165
cyb-1	-0.8615
dcap-1	-0.8615
exo-3	-0.8615
sam-4	-0.8615
Y41D4B.4	-0.8615
T05F1.2	-0.86115
D1007.5	-0.861
eif-2gamma	-0.861
ccr-4	-0.8605
B0464.6	-0.86005
pbs-3	-0.86005
ape-1	-0.86
rde-1	-0.86
Y67D2.5	-0.86
C16C10.13	-0.8598
F01G4.5	-0.8595
trap-4	-0.8595
hmg-1.2	-0.85935
gasr-8	-0.85915
mrps-18A	-0.859
rpt-6	-0.859
F53F10.8	-0.85875
fntb-1	-0.8585
M01G5.1	-0.8585
F26F12.3	-0.85802
T22D1.17	-0.8577
nprt-1	-0.8575
rbc-2	-0.8575
rpl-27	-0.8575
rps-27	-0.8575
T12G3.11	-0.8575
Y73B3A.18	-0.8575
erfa-3	-0.857
prp-31	-0.857
nrfl-1	-0.8569
toc-1	-0.8565
kin-14	-0.85645
coh-3	-0.85635
icln-1	-0.856
snpc-1.2	-0.8557
W08E12.7	-0.8555
F59F4.3	-0.85533
K10C3.4	-0.855
rsp-4	-0.85455
ctps-1	-0.8545
knl-3	-0.854
cdc-6	-0.854
mrpl-48	-0.854
tbb-2	-0.854
vig-1	-0.854
oef-1	-0.85395
Y66D12A.9	-0.8538
F54F2.6	-0.85365
C02F5.12	-0.8535
nifk-1	-0.8535
Y62E10A.23	-0.8535
Y75B8A.31	-0.8535
nduf-7	-0.8531
krr-1	-0.853
R74.10	-0.8529
lin-54	-0.8525
mspn-1	-0.8525
nsun-4	-0.85225
zip-2	-0.8521
C01B10.4	-0.852
C47D12.2	-0.852
K08F4.3	-0.852
T25G3.3	-0.852
lron-10	-0.85185
rbm-39	-0.8515
F23H11.2	-0.85135
brc-2	-0.851
F53F4.12	-0.851
mcm-10	-0.851
sut-1	-0.851
K07C5.9	-0.8506
nol-10	-0.8505
T27E9.2	-0.8505
ZK616.5	-0.8505
sly-1	-0.8501
gly-7	-0.8495
set-9	-0.8495
Y17G9B.5	-0.8495
R05F9.9	-0.8493
nkb-3	-0.849175
bmk-1	-0.84905
F59E12.17	-0.849
R10D12.13	-0.849
sec-24.2	-0.849
Y54F10AM.15	-0.849
vha-12	-0.8484
F07H5.13	-0.84838
T23D8.3	-0.84835
uev-3	-0.84835
htp-2	-0.848
mrps-10	-0.848
Y92H12BR.2	-0.848
cav-2	-0.8475
rpl-3	-0.8475
thoc-3	-0.8475
F41H10.4	-0.847
rpl-31	-0.847
nhr-14	-0.84675
tag-353	-0.8465
C01G10.7	-0.8455
EEED8.10	-0.8455
lgg-2	-0.8452
cct-3	-0.845
mbf-1	-0.845
polh-1	-0.845
pro-1	-0.845
ubl-1	-0.845
F37F2.2	-0.84475
cgh-1	-0.8445
rgr-1	-0.8445
C53B4.3	-0.844
spd-2	-0.844
R12B2.6	-0.8436
F44E5.17	-0.8435
F56C9.10	-0.8435
rpn-10	-0.8435
Y71H2AM.6	-0.8435
M106.3	-0.84335
egrh-2	-0.84305
spcs-2	-0.843
str-206	-0.842685
F53F4.14	-0.842665
C29H12.2	-0.8425
larp-5	-0.8425
snx-6	-0.8425
T22C1.5	-0.84225
gpb-1	-0.842
nuo-3	-0.842
sftb-2	-0.842
spd-5	-0.842
Y82E9BR.19	-0.842
F13H10.8	-0.8415
F53G12.9	-0.8415
Y54E10BR.4	-0.8415
rpoa-12	-0.8412
T16G1.9	-0.8411
F07F6.8	-0.84105
abcf-3	-0.841
Y62E10A.24	-0.841
tbb-1	-0.8405
fbxc-23	-0.84
rpl-24.1	-0.84
rpn-1	-0.84
dlst-1	-0.8395
C15H9.9	-0.8394
F13G3.6	-0.839
rsp-6	-0.839
B0491.1	-0.83895
sur-6	-0.83865
lnp-1	-0.8386
maph-1.1	-0.8386
ctf-8	-0.83855
act-1	-0.8385
imp-3	-0.8385
npp-3	-0.8385
sas-4	-0.8385
htp-1	-0.838
daf-5	-0.83775
act-2	-0.8375
F54C4.4	-0.8375
phb-1	-0.8375
reps-1	-0.8375
F55A12.5	-0.83745
mrps-18.C	-0.83725
cas-1	-0.837
natb-1	-0.837
sld-2	-0.837
Y71F9B.6	-0.837
ain-2	-0.83691
clpp-1	-0.8365
Y67D2.4	-0.8365
polq-1	-0.83645
epg-7	-0.83635
cdgs-1	-0.836
rpl-36.A	-0.836
spat-2	-0.836
C34C12.8	-0.8355
gtbp-1	-0.8355
mes-6	-0.8355
Y73E7A.6	-0.8355
Y43D4A.5	-0.8351
pop-1	-0.83485
mog-2	-0.8346
rps-30	-0.8345
imb-3	-0.8344
rec-1	-0.8343
cup-2	-0.834
snf-6	-0.834
knl-2	-0.8335
mei-1	-0.8335
catp-8	-0.83285
sem-5	-0.8326
W07E6.5	-0.8325
Y41D4A.6	-0.8325
dnj-5	-0.83245
vps-51	-0.83225
lin-61	-0.83215
ddb-1	-0.832
T12D8.10	-0.832
Y38E10A.24	-0.832
T05E7.3	-0.8318
B0334.4	-0.8315
F53H1.1	-0.8315
pptr-1	-0.8315
T05H10.1	-0.8315
rps-17	-0.8312
abcf-1	-0.831
hrg-1	-0.831
C14B9.8	-0.8305
nhr-71	-0.83035
apg-1	-0.83
bre-5	-0.83
C48B6.3	-0.83
rpoa-2	-0.83
sec-23	-0.83
C36B1.11	-0.8295
wdfy-2	-0.8291
M04F3.5	-0.829
C06A5.3	-0.8285
F08D12.12	-0.8285
nduf-6	-0.8285
T28D9.11	-0.8285
Y49A3A.3	-0.8285
csn-1	-0.828
hpo-9	-0.828
coq-4	-0.82795
C14B1.3	-0.8279
B0041.8	-0.8275
Y43F8C.7	-0.8275
saeg-2	-0.8271
cyb-3	-0.827
mib-1	-0.827
nars-1	-0.827
plin-1	-0.8267
atx-2	-0.8265
cogc-6	-0.8265
jmjd-4	-0.8265
mig-22	-0.8265
T10C6.6	-0.8265
kel-20	-0.8264
F33D4.4	-0.826015
rps-19	-0.826
scpl-4	-0.826
R07E3.4	-0.82599
F25B5.5	-0.825715
C01F6.9	-0.8255
hsp-60	-0.8255
R04F11.3	-0.8255
F32B4.4	-0.82535
sec-31	-0.82525
gdh-1	-0.82475
panl-3	-0.8245
rbm-3.1	-0.8245
ddx-23	-0.82435
mtss-1	-0.823
Y37E3.8	-0.823
imph-1	-0.8226
atg-3	-0.8225
F08G12.3	-0.8225
inx-7	-0.8225
wdr-60	-0.8225
C37H5.5	-0.822
ggtb-1	-0.822
hcp-6	-0.822
hpo-8	-0.822
stt-3	-0.822
cdk-9	-0.821
mnat-1	-0.821
pbs-2	-0.821
Y53C12B.1	-0.821
Y54G2A.11	-0.82065
C32F10.8	-0.82055
B0207.6	-0.8205
coa-3	-0.8205
tctn-1	-0.8205
got-1.2	-0.82045
sco-1	-0.82
mfn-1	-0.81995
ZK154.6	-0.8199
cup-14	-0.8195
prdx-2	-0.81945
dagl-2	-0.819
ZK622.1	-0.819
F18H3.1	-0.81865
rnh-1.0	-0.81855
aars-1	-0.8185
slr-2	-0.81835
Y53G8AL.2	-0.81815
F33H1.3	-0.818
Y60A3A.9	-0.818
F09G2.8	-0.81785
C01H6.8	-0.81768
F54A3.6	-0.8175
gcc-2	-0.8175
ifet-1	-0.8175
lact-3	-0.8175
eef-2	-0.81715
ift-43	-0.817
arf-1.2	-0.8167
T08G11.1	-0.8166
C24F3.2	-0.8165
npp-9	-0.8165
T11G6.2	-0.8165
Y57G11C.1147	-0.8165
fkb-2	-0.816
sup-35	-0.816
unc-69	-0.816
cdc-7	-0.8155
daf-31	-0.8155
rpl-28	-0.8155
tag-72	-0.8155
nkb-1	-0.815205
mrpl-2	-0.81515
F59B2.15	-0.8151
Y50D4C.5	-0.815
Y97E10AR.6	-0.8149
K01G5.10	-0.8145
C30B5.2	-0.814
fbxa-145	-0.814
grld-1	-0.814
rpl-16	-0.814
spe-39	-0.814
R07G3.7	-0.8138
htz-1	-0.8135
mlcd-1	-0.8135
B0285.3	-0.8133
C24G6.13	-0.813
eef-1A.1	-0.813
mrps-25	-0.813
let-502	-0.81295
T02G5.7	-0.81265
ets-6	-0.81245
F25B5.3	-0.812
pezo-1	-0.81195
dab-1	-0.8119
unc-70	-0.8119
F55G1.6	-0.81155
D1007.10	-0.8115
T27A3.7	-0.8115
ubc-25	-0.8115
rpl-5	-0.8112
mrg-1	-0.811
acly-1	-0.8107
cox-6C	-0.8105
T01B7.5	-0.8105
Y41D4A.4	-0.8105
F45E4.6	-0.81
Y47D3A.14	-0.81
F14E5.2	-0.8099
wht-3	-0.8099
B0524.6	-0.8095
F59C6.5	-0.8095
icp-1	-0.8095
mat-1	-0.8095
vps-36	-0.8092
drap-1	-0.809
lsm-1	-0.809
C32D5.6	-0.80868
cif-1	-0.8086
plk-3	-0.8085
rpl-39	-0.8085
M01E5.3	-0.80835
F34D10.3	-0.8082
aps-3	-0.808
dscc-1	-0.808
mrck-1	-0.8077
mrpl-23	-0.80763
F44G4.1	-0.8076
ctsa-1	-0.80755
eri-3	-0.8075
rpt-5	-0.8075
Y69A2AR.18	-0.8075
dnj-13	-0.80725
B0546.4	-0.8069
lin-9	-0.8065
pqn-20	-0.8065
tsfm-1	-0.8065
baf-1	-0.8064
F33H1.4	-0.8064
Y38E10A.22	-0.806
Y57E12AL.6	-0.806
wdr-23	-0.80585
srh-269	-0.80555
Y105E8A.14	-0.805
taf-4	-0.805
C50B8.6	-0.80455
slrp-1	-0.8043
Y43F4B.5	-0.80413
tram-1	-0.804
cbd-1	-0.8038
M110.3	-0.8035
rpl-33	-0.8035
Y71F9AL.8	-0.8035
Y75B8A.25	-0.8035
gpc-2	-0.803
T05A12.4	-0.803
T06D8.9	-0.803
cyp-44A1	-0.80255
nuo-2	-0.80255
T22D1.8	-0.8025
C17D12.7	-0.802
F32A11.1	-0.802
lsm-7	-0.802
rde-8	-0.802
epg-4	-0.80185
E02C12.12	-0.80165
F32B6.3	-0.8015
nra-2	-0.8015
C36B1.14	-0.80115
lpd-7	-0.801
pmp-3	-0.801
tcab-1	-0.801
Y71F9AL.12	-0.801
mvk-1	-0.800935
gpx-2	-0.80062
coq-5	-0.8005
D1054.3	-0.8005
golg-4	-0.8005
lgg-1	-0.8005
trm-1	-0.8005
W08E3.4	-0.8005
wdr-12	-0.8005
orc-4	-0.80035
smr-1	-0.8001
cox-16	-0.8
gsp-2	-0.8
rpb-3	-0.8
akt-1	-0.79955
capg-2	-0.7995
exos-3	-0.7995
phf-14	-0.7995
mans-2	-0.79945
tag-131	-0.79944
dhs-22	-0.7992
C14B1.8	-0.79915
let-767	-0.79855
Y47D3A.1	-0.79855
atp-3	-0.7985
K08D10.13	-0.7985
unc-115	-0.7984
nstp-2	-0.7983
T25B9.8	-0.79755
car-1	-0.7965
mrps-15	-0.7965
T08D2.1	-0.7965
dbn-1	-0.79635
try-1	-0.79635
bir-2	-0.796
Y73B6BL.23	-0.796
inft-2	-0.79585
pfn-2	-0.7957
arl-8	-0.7955
hcp-4	-0.7955
mboa-2	-0.7955
wee-1.3	-0.7955
iars-2	-0.7953
ZK673.2	-0.7953
wnk-1	-0.79521
F54D5.7	-0.7951
spe-45	-0.795
swan-1	-0.79475
Y75B8A.23	-0.79465
lst-4	-0.7945
K10D2.8	-0.7942
dlat-1	-0.794
F56C9.3	-0.794
Y54F10AM.5	-0.794
ani-2	-0.79385
F55A3.2	-0.7936
F38A5.2	-0.7935
rab-19	-0.79345
B0024.11	-0.793
math-33	-0.793
Y39E4B.5	-0.793
C16B8.3	-0.7927
C29A12.1	-0.79265
mex-5	-0.7925
dip-2	-0.79245
adbp-1	-0.7922
air-2	-0.792
F01D4.5	-0.792
C35D10.1	-0.7915
dnj-2	-0.791
rnp-1	-0.791
arle-14	-0.7905
ubxn-6	-0.7905
F28H1.1	-0.790115
D2023.6	-0.79
set-1	-0.79
skpt-1	-0.79
Y61A9LA.10	-0.79
ZC262.2	-0.79
mlk-1	-0.7897
tcc-1	-0.7896
dli-1	-0.7895
K08E4.6	-0.7895
lin-53	-0.7895
M01F1.3	-0.7895
ppm-1.A	-0.7895
rbmx-2	-0.7895
teg-1	-0.7895
Y54E5B.2	-0.7895
Y60A3A.8	-0.7895
ostb-1	-0.78925
F22F7.8	-0.7892
dif-1	-0.78905
D1046.2	-0.789
F53A3.7	-0.789
snb-1	-0.789
spo-11	-0.7889
B0432.10	-0.78855
B0035.22	-0.7885
rps-18	-0.7885
W03C9.1	-0.7885
unc-84	-0.788405
ced-9	-0.788
rla-0	-0.788
tofu-4	-0.788
B0348.10	-0.7879
Y106G6A.1	-0.7879
cyp-31A2	-0.7877
tftc-3	-0.78755
nbet-1	-0.7875
rha-1	-0.7875
rpl-4	-0.7875
algn-2	-0.78725
B0024.13	-0.787
gei-6	-0.787
T07A5.5	-0.787
vbh-1	-0.787
F22F7.2	-0.78681
T28D6.6	-0.7865
F48C1.3	-0.78645
C37C3.18	-0.786
cdc-37	-0.786
exos-4.1	-0.786
hxk-2	-0.786
F56H9.2	-0.7858
F40F8.3	-0.78565
F55F10.1	-0.7855
xrep-4	-0.7855
T21E12.3	-0.78545
prx-13	-0.7852
F33D11.10	-0.785065
hpo-28	-0.785
nuo-1	-0.785
pfd-4	-0.785
swsn-4	-0.785
ZK1058.3	-0.784565
mrpl-34	-0.7845
mthf-1	-0.78445
Y24D9A.7	-0.7842
F49E8.8	-0.784
hrpk-1	-0.7837
C01G10.10	-0.78355
his-64	-0.7835
csn-6	-0.78315
plc-4	-0.783
T15B7.15	-0.783
H28G03.1	-0.7827
C14B9.10	-0.7825
nfx-1	-0.7825
psf-1	-0.7825
byn-1	-0.7822
cct-7	-0.782
ntl-3	-0.782
R04F11.2	-0.782
syp-2	-0.782
nuaf-1	-0.78185
cox-15	-0.7815
pgl-1	-0.7815
rla-2	-0.7815
srw-95	-0.7815
tba-2	-0.7815
vha-4	-0.7815
bmy-1	-0.7815
hum-2	-0.7813
T25B9.9	-0.78105
arx-5	-0.781
F57B9.1	-0.781
mif-3	-0.781
pdi-3	-0.781
hyl-2	-0.78095
C18E9.4	-0.7805
Y39B6A.3	-0.7805
M01F1.4	-0.78045
Y54G2A.28	-0.78025
tbc-6	-0.780135
idha-1	-0.78
T07A9.10	-0.78
Y51H4A.15	-0.78
rnp-4	-0.7798
him-1	-0.7795
rpac-19	-0.7795
Y15E3A.5	-0.77905
abhd-12	-0.779
gly-9	-0.779
mev-1	-0.779
rad-8	-0.779
vha-3	-0.779
xnp-1	-0.779
ampd-1	-0.77875
Y53C10A.5	-0.77875
dao-5	-0.77825
bckd-1B	-0.77805
let-49	-0.778
zipt-1	-0.778
M02B7.2	-0.7775
npp-16	-0.7775
nol-6	-0.77725
C06H2.2	-0.777
F25H2.6	-0.777
nop-1	-0.777
hop-1	-0.7765
rpl-30	-0.7765
Y37E3.1	-0.7765
epc-1	-0.776
npp-7	-0.776
vha-8	-0.776
Y57G11C.14	-0.77565
mboa-6	-0.7755
nrf-6	-0.7755
ikke-1	-0.775195
sid-3	-0.775025
F54H12.5	-0.775
men-1	-0.7749
Y51H7C.3	-0.7749
prp-21	-0.7745
alx-1	-0.774
Y47G6A.3	-0.774
ndg-4	-0.7738
sec-11	-0.7737
mrpl-42	-0.7736
T19A6.1	-0.7735
K04F10.3	-0.77345
lis-1	-0.773
unc-32	-0.773
F08G5.3	-0.77295
nstp-5	-0.7728
C18B12.4	-0.77265
F26D11.1	-0.77205
C37C3.9	-0.772
Y95B8A.8	-0.7719
memo-1	-0.77185
ubql-1	-0.7715
tag-267	-0.7715
tin-13	-0.7715
aspm-1	-0.771
rsy-1	-0.771
scbp-2	-0.771
skp-1	-0.771
F46E10.3	-0.7708
R10E4.1	-0.7705
T20F10.2	-0.7703
W03F8.3	-0.7702
pid-2	-0.77015
B0205.8	-0.77
cnep-1	-0.77
D1046.16	-0.77
F10B5.2	-0.77
tag-335	-0.77
trcs-2	-0.76955
T24C4.5	-0.7695
K08D12.3	-0.769
atg-9	-0.76895
fnta-1	-0.7685
Y51H1A.3	-0.7685
tag-321	-0.76805
chp-1	-0.768
F19F10.9	-0.768
F30F8.1	-0.768
gss-1	-0.768
dbr-1	-0.7679
W05H9.4	-0.7678
Y67D2.2	-0.7675
rbm-25	-0.767
rpl-7	-0.767
let-504	-0.7665
oaz-1	-0.7665
T04A8.8	-0.7665
tomm-7	-0.7665
unc-40	-0.7665
ZK686.3	-0.7665
T16G1.18	-0.76615
F31E3.2	-0.7661
alh-8	-0.766
F21F3.7	-0.766
lsy-13	-0.766
rde-2	-0.766
ric-8	-0.76595
T23F2.5	-0.7656
F46H5.2	-0.76555
rfc-1	-0.7655
rmh-2	-0.7655
rnp-7	-0.7655
rpb-12	-0.7655
T10B5.4	-0.7655
F49E8.6	-0.76545
csa-1	-0.765
emb-27	-0.765
F58A4.6	-0.765
R01H2.8	-0.765
snt-2	-0.765
C13F10.8	-0.7645
pbs-1	-0.7645
R151.2	-0.7645
pign-1	-0.76445
W09B6.5	-0.7644
F09E5.7	-0.76415
F43E2.1	-0.764
suco-1	-0.764
Y116A8C.9	-0.764
W04D12.1	-0.76382
tag-272	-0.76355
mpst-1	-0.7635
spe-48	-0.7635
thoc-7	-0.7635
hsp-3	-0.76345
eat-3	-0.7634
trap-3	-0.763
C04G6.2	-0.76245
C50D2.5	-0.762
coh-4	-0.762
sup-26	-0.76195
cey-2	-0.7615
vps-2	-0.7615
exos-1	-0.761
puf-12	-0.761
C10G8.8	-0.7608
T23F6.3	-0.7605
T18D3.6	-0.7604
F59A6.11	-0.7603
ash-2	-0.76
C34C12.4	-0.759975
eif-1.A	-0.7595
gpap-1	-0.7595
paa-1	-0.7592
sec-8	-0.759
swd-2.1	-0.7588
fat-2	-0.7585
hpo-4	-0.7585
rpoa-49	-0.7585
T20D3.5	-0.75845
evl-20	-0.75835
ilcr-2	-0.75835
ifg-1	-0.758
ttc-7	-0.758
arp-6	-0.75785
srh-49	-0.7578
2L52.1	-0.7577
ppfr-4	-0.7575
D1005.10	-0.7573
lpin-1	-0.7572
cfim-2	-0.757
F22G12.5	-0.757
T09B4.2	-0.757
txdc-9	-0.757
C09G9.1	-0.75675
atp-4	-0.7565
C13F10.6	-0.7565
K04C2.2	-0.7565
lir-2	-0.7565
ppk-2	-0.7565
rps-26	-0.7565
Y87G2A.18	-0.7565
Y97E10C.1	-0.7564
cids-1	-0.756
Y71H2AM.4	-0.756
ept-1	-0.75585
eri-5	-0.7555
lsl-1	-0.7553
qars-1	-0.755
Y94H6A.5	-0.75495
aps-2	-0.7548
alh-1	-0.75465
fzr-1	-0.7546
lpd-2	-0.7545
ani-1	-0.7545
rpl-12	-0.7545
spn-4	-0.7545
wago-1	-0.7545
zyg-8	-0.7545
Y71A12C.2	-0.7543
calf-1	-0.754
inf-1	-0.754
pph-5	-0.754
rpl-21	-0.754
tric-1B.2	-0.754
trr-1	-0.754
ZC434.3	-0.754
spr-2	-0.7538
ZC506.1	-0.7536
acl-2	-0.7535
F29B9.5	-0.7535
F35D11.4	-0.7535
nol-16	-0.7535
Y52B11A.10	-0.7535
pqn-39	-0.7532
ptc-1	-0.75315
nbs-1	-0.753
Y71H2AM.20	-0.753
swsn-1	-0.7526
H06H21.37	-0.7525
set-31	-0.75245
seu-1	-0.75215
dnj-12	-0.752
F09G2.2	-0.752
F22G12.4	-0.752
F26E4.7	-0.752
flap-1	-0.752
mdt-8	-0.752
fbxa-206	-0.75195
Y23H5A.2	-0.7519
W04C9.6	-0.7515
Y66D12A.21	-0.75145
C34B2.8	-0.751
rab-11.1	-0.751
Y53C12A.6	-0.751
mtm-6	-0.75055
mog-1	-0.7505
prom-1	-0.7505
R06C7.2	-0.7505
rsp-8	-0.7505
C33A11.2	-0.7502
micu-1	-0.75
F08G2.4	-0.74965
D2096.7	-0.7495
rps-10	-0.7495
selt-1.1	-0.7495
W01H2.2	-0.7495
Y57G11C.43	-0.7494
ZK112.4	-0.7494
aps-1	-0.749
F25B4.4	-0.749
moa-2	-0.749
F42A10.5	-0.7485
Y59A8B.12	-0.7485
Y41C4A.9	-0.7485
nucb-1	-0.7483
C08H9.16	-0.748
lonp-1	-0.748
nhl-2	-0.748
hel-1	-0.74795
vps-37	-0.7479
C06A6.2	-0.7477
dhhc-14	-0.7477
let-716	-0.7477
acin-1	-0.7475
anoh-2	-0.7475
atg-7	-0.7475
skr-19	-0.7475
F22D3.4	-0.74712
W02B12.11	-0.747
spg-7	-0.74665
mlc-5	-0.7465
R13A5.7	-0.7462
sdha-2	-0.74615
lin-56	-0.74613
F21D5.7	-0.746
hsr-9	-0.746
C07A9.9	-0.7456
C34E10.12	-0.7455
jhdm-1	-0.7455
rpia-1	-0.7455
pct-1	-0.74515
agl-1	-0.745
ahsa-1	-0.745
C34E10.10	-0.745
cid-1	-0.745
lex-1	-0.745
Y71G12B.10	-0.745
ztf-4	-0.74493
zyg-12	-0.7448
R11D1.10	-0.7445
spk-1	-0.7445
Y92H12A.5	-0.7445
rfth-1	-0.74445
aho-3	-0.7444
aakb-2	-0.744
D2030.4	-0.744
F10E7.6	-0.744
rabn-5	-0.744
xpa-1	-0.74385
Y48G1A.1	-0.74375
algn-5	-0.7435
B0334.5	-0.7435
C35B1.2	-0.7435
C41D11.3	-0.7435
C42C1.13	-0.7435
npp-8	-0.7435
rps-7	-0.7435
zhp-2	-0.743
C25H3.9	-0.7425
dpf-3	-0.7425
rps-21	-0.742
tag-296	-0.742
W09C5.7	-0.742
tag-307	-0.7419
syx-18	-0.74175
dsh-2	-0.741749
F40F8.1	-0.7415
rsp-3	-0.7415
C05C10.3	-0.7413
crls-1	-0.741
rbm-42	-0.741
tag-340	-0.741
F13C5.2	-0.740995
tbcc-1	-0.7408
nhr-101	-0.7406
apm-1	-0.7405
cox-10	-0.7405
elo-1	-0.7405
F49C12.12	-0.7405
F21D5.3	-0.74008
abcf-2	-0.74
arf-1.1	-0.74
E01A2.1	-0.74
lsm-4	-0.74
Y45F10D.4	-0.74
Y45F3A.1	-0.7398
F57C9.4	-0.7396
cdc-48.2	-0.7395
cri-3	-0.7395
ctns-1	-0.7395
thoc-1	-0.7395
W04B5.3	-0.7395
Y41E3.7	-0.7395
ippk-1	-0.739
M01F1.8	-0.739
T09F3.4	-0.739
spl-1	-0.73885
K02B12.7	-0.7388
pst-2	-0.7385
sec-24.1	-0.7385
adm-2	-0.738065
T02H6.11	-0.738
W04A8.2	-0.738
act-3	-0.7379
F52A8.1	-0.7379
C25D7.15	-0.73785
C24D10.6	-0.7375
R06C1.4	-0.7375
F53H2.3	-0.7368
cpg-8	-0.73665
F25H2.12	-0.7365
unc-50	-0.7365
T24G10.2	-0.7365
Y18D10A.3	-0.73635
C28H8.3	-0.7363
F02E8.4	-0.7363
pdi-2	-0.736145
arx-6	-0.736
ceh-21	-0.736
nhr-8	-0.736
C45G3.3	-0.73595
sftb-1	-0.7355
Y53G8AR.6	-0.7355
K08E3.5	-0.7351
rfp-1	-0.735
rga-1	-0.735
rpl-41.2	-0.735
bath-41	-0.7345
mppa-1	-0.7345
snr-3	-0.7345
pdcd-2	-0.73425
kap-1	-0.73415
aagr-3	-0.734
F57A10.2	-0.734
rbm-5	-0.734
W01G7.4	-0.734
Y110A2AR.1	-0.734
fbxa-106	-0.7339
F56D1.1	-0.733871
pup-2	-0.73375
C18H9.3	-0.7335
erfa-1	-0.7335
F18H3.4	-0.7335
F26A3.7	-0.7335
hda-1	-0.7335
smg-2	-0.7335
spdl-1	-0.7335
C41G7.9	-0.73305
arx-2	-0.733
F53F4.10	-0.733
hasp-1	-0.733
ric-19	-0.733
rpa-4	-0.733
snr-7	-0.733
JC8.4	-0.732865
C34F6.7	-0.73285
C26E6.12	-0.7325
fars-1	-0.7325
rps-8	-0.7325
mut-7	-0.732
nfya-1	-0.732
sec-61	-0.732
ztf-13	-0.731955
mlc-4	-0.73185
tag-325	-0.7318
arch-1	-0.7315
cec-5	-0.7315
ech-2	-0.7315
F46B6.6	-0.7315
C07A12.7	-0.73145
dnc-3	-0.7314
nuo-4	-0.73126
mtm-3	-0.731
syf-2	-0.731
C26D10.4	-0.73095
mdt-18	-0.73089
attf-6	-0.7305
daf-41	-0.7305
egl-45	-0.7305
gen-1	-0.7305
app-1	-0.73035
Y69A2AR.16	-0.73015
hrpu-2	-0.730055
adpr-1	-0.73
cdc-26	-0.7299
mpc-2	-0.72955
C09D4.4	-0.7295
mdf-2	-0.7295
R04F11.5	-0.7295
rfc-4	-0.7295
F10D7.5	-0.7294
stau-1	-0.7293
B0336.7	-0.729
M04B2.4	-0.729
rad-23	-0.729
ZK546.2	-0.729
nra-3	-0.72875
hsb-1	-0.7285
K04G7.1	-0.7285
wwp-1	-0.7285
T25G3.4	-0.72839
sucl-1	-0.72835
mrpl-36	-0.728
psr-1	-0.72795
mig-32	-0.72775
rskn-1	-0.72755
Y37D8A.4	-0.72755
hmg-12	-0.7275
rbx-2	-0.7275
C25A1.20	-0.727
fbxc-54	-0.727
npp-25	-0.727
rpl-2	-0.727
Y62E10A.20	-0.727
prmt-5	-0.7265
rgs-5	-0.7265
vwa-8	-0.7265
Y41C4A.11	-0.7265
ZC376.6	-0.7265
lin-24	-0.72625
mct-6	-0.72616
bre-4	-0.726
gras-1	-0.726
T07D1.2	-0.72585
sec-12	-0.72564
cogc-2	-0.7255
taf-7.2	-0.7255
Y66D12A.19	-0.7255
egg-4	-0.725
F13G3.7	-0.725
ZK1307.8	-0.725
glo-4	-0.72495
lsm-6	-0.72485
skih-2	-0.7241
rpb-9	-0.72375
pcbd-1	-0.72365
K10B2.4	-0.7235
klp-16	-0.7235
mig-5	-0.7235
lron-7	-0.723485
Y53C12A.10	-0.7234
T07F8.4	-0.7231
lsm-8	-0.72305
T20B12.7	-0.72281
T23G7.3	-0.72265
C53D5.5	-0.7225
fib-1	-0.7225
natc-1	-0.7225
tag-342	-0.7225
ZK470.4	-0.7225
cyp-31A3	-0.72205
cox-4	-0.722
F19F10.12	-0.722
let-19	-0.722
sap-49	-0.721835
F39H11.1	-0.7215
chd-3	-0.7212
eif-3.G	-0.721
F13B9.1	-0.721
R07E5.17	-0.721
rps-2	-0.721
Y111B2A.2	-0.721
Y119C1A.1	-0.721
R12B2.7	-0.72075
hda-6	-0.7205
rpb-6	-0.7205
tost-1	-0.7205
T22C1.1	-0.72035
T26A8.4	-0.72
Y53H1A.2	-0.72
cnt-1	-0.71965
F32E10.5	-0.71955
rsu-1	-0.71945
C46E10.8	-0.71925
vha-9	-0.719
cox-5A	-0.7185
disl-2	-0.7185
eftu-2	-0.7185
lrp-2	-0.71825
tppp-1	-0.71805
F54D11.4	-0.718
lin-49	-0.7178
C39E9.12	-0.7175
cep-1	-0.7175
rpl-23	-0.7175
C44B7.12	-0.71745
gst-1	-0.71745
H14E04.2	-0.71725
har-2	-0.71705
ama-1	-0.717
ubr-1	-0.717
wip-1	-0.717
ptrn-1	-0.7167
cit-1.2	-0.7165
dog-1	-0.7165
tceb-3	-0.71625
Y65B4BL.7	-0.71615
F45H10.3	-0.716
mag-1	-0.716
T19B4.5	-0.716
ZC434.4	-0.716
che-6	-0.7158
R03G5.6	-0.7158
plp-2	-0.71565
ZK622.4	-0.71565
F01G4.4	-0.7156
hsp-4	-0.7155
let-630	-0.7155
R05G6.4	-0.7155
spg-20	-0.7154
anmt-2	-0.71535
cki-2	-0.71515
bub-1	-0.715
magu-1	-0.715
mtch-1	-0.715
C53D6.4	-0.7147
ile-2	-0.7145
Y38F2AR.9	-0.7145
tsp-21	-0.7141
hrp-2	-0.714
rbg-1	-0.714
T01H8.2	-0.714
W09D10.1	-0.714
ntp-1	-0.71375
Y17G7B.21	-0.7135
T19B4.3	-0.7132
kin-2	-0.71305
dph-3	-0.713
dtmk-1	-0.713
zipt-2.4	-0.713
pqn-21	-0.7128
ppgn-1	-0.7125
unc-18	-0.7125
ife-5	-0.712
picc-1	-0.712
rsr-1	-0.712
ZK856.19	-0.712
smp-2	-0.71195
M106.7	-0.7116
F53H1.4	-0.7115
lido-11	-0.7115
timm-23	-0.7115
ZK512.4	-0.7115
gpd-1	-0.7114
atgl-1	-0.71125
pifk-1	-0.71125
T27E4.7	-0.71124
chd-7	-0.71105
F11C1.1	-0.711045
B0041.12	-0.711
gmn-1	-0.711
hrpu-1	-0.711
hsp-6	-0.711
mrps-7	-0.711
ndk-1	-0.711
tdpt-1	-0.711
mett-10	-0.7105
mfap-1	-0.7105
pri-1	-0.7105
tgn-38	-0.7105
pqn-44	-0.710135
nud-1	-0.71
T13F2.2	-0.71
ger-1	-0.70995
osm-8	-0.70973
C37C3.1	-0.7097
B0464.9	-0.7095
sod-1	-0.70945
mif-2	-0.7093
pde-2	-0.7092
mics-1	-0.709
Y54E2A.4	-0.709
gcy-33	-0.7086
ccz-1	-0.7085
npp-11	-0.7085
snpn-1	-0.7085
ubc-20	-0.7085
wve-1	-0.7085
C23G10.1	-0.70825
sqd-1	-0.708
Y39B6A.33	-0.708
R08C7.12	-0.7079
T14B4.1	-0.70783
nhr-49	-0.7077
B0205.12	-0.7075
lpd-9	-0.7075
rod-1	-0.7075
K07H8.10	-0.707
sacy-1	-0.707
ZK632.4	-0.707
hlh-11	-0.7066
B0041.5	-0.7065
bub-3	-0.7065
cit-1.1	-0.7065
emb-4	-0.706
rps-9	-0.706
ZC477.3	-0.706
snpc-4	-0.70565
C02F5.3	-0.7055
cdk-4	-0.7055
rpn-9	-0.7055
Y59E9AL.36	-0.705
ril-1	-0.705
sel-5	-0.705
T03F1.12	-0.705
mrpl-28	-0.7049
gsr-1	-0.70485
Y54G2A.26	-0.70475
ltah-1.1	-0.70465
sax-2	-0.7046
dyf-3	-0.7045
hat-1	-0.7045
R119.5	-0.70409
arl-13	-0.704
dnj-20	-0.704
malt-1	-0.704
tpp-2	-0.704
zif-1	-0.704
C31E10.6	-0.7035
chc-1	-0.7035
tdp-1	-0.7035
F19F10.11	-0.7034
K05C4.7	-0.7032
mab-31	-0.7032
obr-4	-0.70275
hcp-3	-0.70265
Y54G11A.11	-0.7025
[truncated: 5,475 more rows]

## Sheet: zr1504zr1804
gene	lfc_K4me3_set2_set16		log2FC<-1
imb-1	-2.97261		gene	lfc_K4me3_set2_set16
F58D5.5	-2.76985		imb-1	-2.97261
ZK1307.8	-2.74792		F58D5.5	-2.76985
algn-5	-2.73538		ZK1307.8	-2.74792
Y92H12BM.1	-2.70805		algn-5	-2.73538
dnj-29	-2.6797		Y92H12BM.1	-2.70805
C14C10.10	-2.6791		dnj-29	-2.6797
ham-3	-2.67335		C14C10.10	-2.6791
ril-2	-2.66866		ham-3	-2.67335
Y63D3A.8	-2.6662		ril-2	-2.66866
mut-7	-2.66492		Y63D3A.8	-2.6662
cogc-4	-2.66415		mut-7	-2.66492
Y63D3A.7	-2.66345		cogc-4	-2.66415
pptr-1	-2.65934		Y63D3A.7	-2.66345
C14C10.5	-2.65692		pptr-1	-2.65934
R12E2.13	-2.65305		C14C10.5	-2.65692
otub-1	-2.6492		R12E2.13	-2.65305
phf-14	-2.6409		otub-1	-2.6492
F56C9.10	-2.64073		phf-14	-2.6409
smg-1	-2.64005		F56C9.10	-2.64073
F41H10.3	-2.63915		smg-1	-2.64005
F11A10.5	-2.63715		F41H10.3	-2.63915
cpsf-4	-2.62709		F11A10.5	-2.63715
unc-51	-2.6264		cpsf-4	-2.62709
spr-1	-2.61197		unc-51	-2.6264
F22G12.5	-2.59975		spr-1	-2.61197
jtr-1	-2.59275		F22G12.5	-2.59975
Y77E11A.7	-2.59015		jtr-1	-2.59275
F22G12.4	-2.58995		Y77E11A.7	-2.59015
snap-1	-2.58775		F22G12.4	-2.58995
pinn-1	-2.5858		snap-1	-2.58775
Y71G12B.13	-2.5834		pinn-1	-2.5858
npp-15	-2.57361		Y71G12B.13	-2.5834
T11G6.2	-2.56474		npp-15	-2.57361
syx-5	-2.56365		T11G6.2	-2.56474
kin-19	-2.5625		syx-5	-2.56365
C35D10.10	-2.56196		kin-19	-2.5625
Y25C1A.8	-2.56125		C35D10.10	-2.56196
eif-3.I	-2.55771		Y25C1A.8	-2.56125
F45F2.10	-2.55701		eif-3.I	-2.55771
cdc-42	-2.5513		F45F2.10	-2.55701
C48B6.3	-2.5489		cdc-42	-2.5513
bmy-1	-2.5445		C48B6.3	-2.5489
pqn-20	-2.5445		bmy-1	-2.5445
rha-1	-2.5437		pqn-20	-2.5445
Y51H7C.41	-2.54335		rha-1	-2.5437
jhdm-1	-2.54315		Y51H7C.41	-2.54335
ddx-19	-2.54025		jhdm-1	-2.54315
C18H9.3	-2.53461		ddx-19	-2.54025
ttc-4	-2.53341		C18H9.3	-2.53461
symk-1	-2.53105		ttc-4	-2.53341
tlf-1	-2.531		symk-1	-2.53105
sars-1	-2.52868		tlf-1	-2.531
mif-1	-2.5284		sars-1	-2.52868
attf-3	-2.52395		mif-1	-2.5284
misc-1	-2.52355		attf-3	-2.52395
F09E5.11	-2.5219		misc-1	-2.52355
unc-32	-2.5215		F09E5.11	-2.5219
arf-6	-2.51455		unc-32	-2.5215
vgln-1	-2.51375		arf-6	-2.51455
E02D9.1	-2.5071		vgln-1	-2.51375
Y54F10AL.1	-2.50545		E02D9.1	-2.5071
B0546.3	-2.5045		Y54F10AL.1	-2.50545
csn-1	-2.50435		B0546.3	-2.5045
atx-2	-2.5014		csn-1	-2.50435
bath-40	-2.50127		atx-2	-2.5014
aagr-3	-2.4958		bath-40	-2.50127
T15B7.15	-2.48905		aagr-3	-2.4958
Y50D4C.5	-2.48865		T15B7.15	-2.48905
mig-22	-2.48847		Y50D4C.5	-2.48865
ntl-3	-2.48715		mig-22	-2.48847
rsr-2	-2.4858		ntl-3	-2.48715
Y54F10AR.1	-2.48232		rsr-2	-2.4858
mtss-1	-2.48028		Y54F10AR.1	-2.48232
ZK512.4	-2.4796		mtss-1	-2.48028
cdc-14	-2.47885		ZK512.4	-2.4796
arx-5	-2.4766		cdc-14	-2.47885
Y54E2A.4	-2.4752		arx-5	-2.4766
T27A3.7	-2.4746		Y54E2A.4	-2.4752
vha-3	-2.47015		T27A3.7	-2.4746
gss-1	-2.4694		vha-3	-2.47015
rab-10	-2.46767		gss-1	-2.4694
lin-9	-2.4653		rab-10	-2.46767
F44E5.17	-2.46431		lin-9	-2.4653
gsp-2	-2.46395		F44E5.17	-2.46431
F46C5.9	-2.46015		gsp-2	-2.46395
F55A11.1	-2.4581		F46C5.9	-2.46015
phf-15	-2.45585		F55A11.1	-2.4581
ntl-11	-2.4554		phf-15	-2.45585
ilkp-1	-2.45527		ntl-11	-2.4554
uaf-2	-2.4511		ilkp-1	-2.45527
pmp-3	-2.45075		uaf-2	-2.4511
T13C2.6	-2.44658		pmp-3	-2.45075
rpb-10	-2.4457		T13C2.6	-2.44658
uri-1	-2.44448		rpb-10	-2.4457
F13B9.1	-2.4438		uri-1	-2.44448
gpc-2	-2.44045		F13B9.1	-2.4438
Y106G6H.6	-2.44045		gpc-2	-2.44045
gpb-1	-2.44007		Y106G6H.6	-2.44045
kup-1	-2.43975		gpb-1	-2.44007
T24B8.2	-2.4359		kup-1	-2.43975
cox-7C	-2.43575		T24B8.2	-2.4359
malt-1	-2.43545		cox-7C	-2.43575
rbbp-5	-2.43515		malt-1	-2.43545
sut-2	-2.4315		rbbp-5	-2.43515
sec-22	-2.42672		sut-2	-2.4315
rsp-8	-2.4245		sec-22	-2.42672
Y53G8AR.9	-2.4216		rsp-8	-2.4245
mrpl-40	-2.421		Y53G8AR.9	-2.4216
gcc-2	-2.41785		mrpl-40	-2.421
F41H10.4	-2.4174		gcc-2	-2.41785
itsn-1	-2.41595		F41H10.4	-2.4174
B0035.15	-2.41485		itsn-1	-2.41595
F09E5.3	-2.41207		B0035.15	-2.41485
wve-1	-2.41205		F09E5.3	-2.41207
Y61A9LA.3	-2.4107		wve-1	-2.41205
prp-6	-2.4091		Y61A9LA.3	-2.4107
EEED8.10	-2.4085		prp-6	-2.4091
F26A1.13	-2.4061		EEED8.10	-2.4085
T07E3.3	-2.40578		F26A1.13	-2.4061
mrpl-37	-2.40179		T07E3.3	-2.40578
mrpl-12	-2.39755		mrpl-37	-2.40179
attf-6	-2.39476		mrpl-12	-2.39755
C18E9.4	-2.39365		attf-6	-2.39476
Y42H9AR.1	-2.39335		C18E9.4	-2.39365
T19B4.5	-2.39321		Y42H9AR.1	-2.39335
D2045.2	-2.3927		T19B4.5	-2.39321
mcm-10	-2.3919		D2045.2	-2.3927
D1037.1	-2.39112		mcm-10	-2.3919
Y43F8C.7	-2.39075		D1037.1	-2.39112
erfa-3	-2.38975		Y43F8C.7	-2.39075
Y71H2AM.6	-2.3893		erfa-3	-2.38975
mett-10	-2.38919		Y71H2AM.6	-2.3893
magu-1	-2.38855		mett-10	-2.38919
F26A1.1	-2.3877		magu-1	-2.38855
hrpf-1	-2.38745		F26A1.1	-2.3877
F26E4.4	-2.3849		hrpf-1	-2.38745
T24G10.2	-2.3829		F26E4.4	-2.3849
F56B3.11	-2.38212		T24G10.2	-2.3829
tac-1	-2.38092		F56B3.11	-2.38212
fust-1	-2.3782		tac-1	-2.38092
lis-1	-2.37813		fust-1	-2.3782
F13H10.8	-2.3774		lis-1	-2.37813
lin-23	-2.3763		F13H10.8	-2.3774
hxk-2	-2.3762		lin-23	-2.3763
drap-1	-2.37535		hxk-2	-2.3762
pro-3	-2.37535		drap-1	-2.37535
mrpl-15	-2.3749		pro-3	-2.37535
T09A5.15	-2.37134		mrpl-15	-2.3749
mrps-18A	-2.37125		T09A5.15	-2.37134
qars-1	-2.36895		mrps-18A	-2.37125
C18A3.3	-2.36845		qars-1	-2.36895
math-33	-2.36735		C18A3.3	-2.36845
C49H3.9	-2.367		math-33	-2.36735
F07F6.2	-2.367		C49H3.9	-2.367
T13F2.2	-2.36598		F07F6.2	-2.367
nurf-1	-2.36545		T13F2.2	-2.36598
mdt-9	-2.3638		nurf-1	-2.36545
smg-2	-2.36325		mdt-9	-2.3638
exos-4.1	-2.36285		smg-2	-2.36325
C50D2.8	-2.36205		exos-4.1	-2.36285
wdr-48	-2.3618		C50D2.8	-2.36205
nuo-6	-2.35925		wdr-48	-2.3618
cars-1	-2.35898		nuo-6	-2.35925
hinf-1	-2.35895		cars-1	-2.35898
zipt-2.4	-2.3585		hinf-1	-2.35895
R06C1.4	-2.3576		zipt-2.4	-2.3585
cec-10	-2.3565		R06C1.4	-2.3576
xnp-1	-2.3555		cec-10	-2.3565
pph-5	-2.35415		xnp-1	-2.3555
ran-5	-2.35385		pph-5	-2.35415
F53H1.1	-2.35345		ran-5	-2.35385
set-16	-2.35255		F53H1.1	-2.35345
gpap-1	-2.35175		set-16	-2.35255
gmps-1	-2.3517		gpap-1	-2.35175
algn-6	-2.3508		gmps-1	-2.3517
atg-3	-2.35075		algn-6	-2.3508
C37A2.7	-2.3502		atg-3	-2.35075
F26A3.7	-2.3485		C37A2.7	-2.3502
air-2	-2.34789		F26A3.7	-2.3485
K08E4.6	-2.34735		air-2	-2.34789
kbp-4	-2.34585		K08E4.6	-2.34735
hsp-6	-2.3457		kbp-4	-2.34585
F21D5.7	-2.3453		hsp-6	-2.3457
lin-35	-2.34458		F21D5.7	-2.3453
ppk-2	-2.34382		lin-35	-2.34458
ntl-4	-2.3437		ppk-2	-2.34382
sec-23	-2.34355		ntl-4	-2.3437
lex-1	-2.3433		sec-23	-2.34355
suco-1	-2.34325		lex-1	-2.3433
mrps-10	-2.34285		suco-1	-2.34325
npp-25	-2.34075		mrps-10	-2.34285
drr-2	-2.34035		npp-25	-2.34075
agt-2	-2.33969		drr-2	-2.34035
chch-3	-2.33685		agt-2	-2.33969
lin-38	-2.33629		chch-3	-2.33685
hpo-9	-2.33589		lin-38	-2.33629
tufm-1	-2.33445		hpo-9	-2.33589
K01G5.10	-2.33405		tufm-1	-2.33445
ZK632.10	-2.3324		K01G5.10	-2.33405
lgg-3	-2.33196		ZK632.10	-2.3324
npp-21	-2.3318		lgg-3	-2.33196
evl-14	-2.33147		npp-21	-2.3318
smcr-8	-2.3293		evl-14	-2.33147
trr-1	-2.3284		smcr-8	-2.3293
nrd-1	-2.3267		trr-1	-2.3284
nsf-1	-2.3257		nrd-1	-2.3267
F39H11.1	-2.32405		nsf-1	-2.3257
Y42H9AR.4	-2.32075		F39H11.1	-2.32405
F27C1.2	-2.3206		Y42H9AR.4	-2.32075
prp-21	-2.3199		F27C1.2	-2.3206
C50D2.5	-2.3195		prp-21	-2.3199
pas-4	-2.31875		C50D2.5	-2.3195
mxl-2	-2.31655		pas-4	-2.31875
npp-2	-2.31625		mxl-2	-2.31655
ufm-1	-2.3158		npp-2	-2.31625
F58B3.6	-2.31567		ufm-1	-2.3158
hat-1	-2.3147		F58B3.6	-2.31567
bath-41	-2.31215		hat-1	-2.3147
adr-1	-2.312		bath-41	-2.31215
rfc-1	-2.31145		adr-1	-2.312
suca-1	-2.31066		rfc-1	-2.31145
cey-4	-2.30785		suca-1	-2.31066
rbc-2	-2.30785		cey-4	-2.30785
F49C12.12	-2.3072		rbc-2	-2.30785
Y73F8A.27	-2.30715		F49C12.12	-2.3072
fitm-2	-2.3059		Y73F8A.27	-2.30715
snb-1	-2.3047		fitm-2	-2.3059
madf-11	-2.3033		snb-1	-2.3047
C25A1.1	-2.30149		madf-11	-2.3033
hop-1	-2.30141		C25A1.1	-2.30149
rga-1	-2.30084		hop-1	-2.30141
pgam-5	-2.3002		rga-1	-2.30084
W02B12.10	-2.2995		pgam-5	-2.3002
hpo-29	-2.29855		W02B12.10	-2.2995
C39F7.5	-2.29825		hpo-29	-2.29855
mars-1	-2.2953		C39F7.5	-2.29825
dnpp-1	-2.29455		mars-1	-2.2953
rpl-41.1	-2.2938		dnpp-1	-2.29455
C13F10.8	-2.29268		rpl-41.1	-2.2938
selt-1.1	-2.29262		C13F10.8	-2.29268
Y6B3B.4	-2.29253		selt-1.1	-2.29262
ire-1	-2.29038		Y6B3B.4	-2.29253
sqv-8	-2.28945		ire-1	-2.29038
ned-8	-2.2894		sqv-8	-2.28945
ooc-3	-2.2894		ned-8	-2.2894
F58H1.3	-2.2889		ooc-3	-2.2894
mdf-2	-2.28845		F58H1.3	-2.2889
idha-1	-2.288		mdf-2	-2.28845
sumv-1	-2.28623		idha-1	-2.288
ifg-1	-2.2859		sumv-1	-2.28623
arl-8	-2.2851		ifg-1	-2.2859
ppk-1	-2.28418		arl-8	-2.2851
spdl-1	-2.2818		ppk-1	-2.28418
sco-1	-2.2817		spdl-1	-2.2818
C17H12.2	-2.28035		sco-1	-2.2817
bath-42	-2.2798		C17H12.2	-2.28035
prp-8	-2.27905		bath-42	-2.2798
T05H10.1	-2.27777		prp-8	-2.27905
moag-4	-2.2771		T05H10.1	-2.27777
Y41D4A.5	-2.27552		moag-4	-2.2771
T03F1.12	-2.27485		Y41D4A.5	-2.27552
mog-1	-2.27467		T03F1.12	-2.27485
C17E4.6	-2.274		mog-1	-2.27467
mrpl-18	-2.274		C17E4.6	-2.274
rpt-6	-2.27335		mrpl-18	-2.274
mat-1	-2.27275		rpt-6	-2.27335
npp-11	-2.27221		mat-1	-2.27275
C13F10.6	-2.27093		npp-11	-2.27221
Y54F10AM.15	-2.27015		C13F10.6	-2.27093
Y67D2.4	-2.26971		Y54F10AM.15	-2.27015
ubc-20	-2.2692		Y67D2.4	-2.26971
Y110A2AR.1	-2.26877		ubc-20	-2.2692
snf-6	-2.26785		Y110A2AR.1	-2.26877
F32D1.5	-2.26675		snf-6	-2.26785
Y41E3.7	-2.26625		F32D1.5	-2.26675
unc-18	-2.26599		Y41E3.7	-2.26625
C48B6.10	-2.2648		unc-18	-2.26599
rab-8	-2.264		C48B6.10	-2.2648
taf-6.2	-2.26375		rab-8	-2.264
ZC262.2	-2.26345		taf-6.2	-2.26375
rab-1	-2.2634		ZC262.2	-2.26345
Y69A2AR.1	-2.2628		rab-1	-2.2634
usp-5	-2.26045		Y69A2AR.1	-2.2628
tiar-1	-2.2597		usp-5	-2.26045
C07H6.2	-2.2594		tiar-1	-2.2597
C30H6.9	-2.2594		C07H6.2	-2.2594
lig-4	-2.2594		C30H6.9	-2.2594
dhfr-1	-2.2591		lig-4	-2.2594
vps-2	-2.25905		dhfr-1	-2.2591
Y110A7A.9	-2.2586		vps-2	-2.25905
sftb-1	-2.2579		Y110A7A.9	-2.2586
cox-6B	-2.2573		sftb-1	-2.2579
cuc-1	-2.25685		cox-6B	-2.2573
spk-1	-2.25675		cuc-1	-2.25685
F42A10.5	-2.2567		spk-1	-2.25675
clu-1	-2.25585		F42A10.5	-2.2567
hpo-35	-2.2557		clu-1	-2.25585
mig-21	-2.25554		hpo-35	-2.2557
acs-19	-2.2551		mig-21	-2.25554
rbm-25	-2.25445		acs-19	-2.2551
Y50D4A.4	-2.25395		rbm-25	-2.25445
pabp-2	-2.2536		Y50D4A.4	-2.25395
F53F10.2	-2.2534		pabp-2	-2.2536
ska-1	-2.25263		F53F10.2	-2.2534
asg-1	-2.25245		ska-1	-2.25263
dnj-1	-2.25235		asg-1	-2.25245
W04D2.4	-2.2505		dnj-1	-2.25235
sec-5	-2.25035		W04D2.4	-2.2505
Y54E10BR.4	-2.24885		sec-5	-2.25035
rde-8	-2.2487		Y54E10BR.4	-2.24885
Y54F10BM.13	-2.24706		rde-8	-2.2487
ctr-9	-2.247		Y54F10BM.13	-2.24706
eea-1	-2.24505		ctr-9	-2.247
mog-5	-2.24498		eea-1	-2.24505
sds-22	-2.24443		mog-5	-2.24498
dhod-1	-2.24415		sds-22	-2.24443
algn-13	-2.2435		dhod-1	-2.24415
R04F11.5	-2.2435		algn-13	-2.2435
grld-1	-2.2432		R04F11.5	-2.2435
tag-353	-2.2425		grld-1	-2.2432
rab-7	-2.2422		tag-353	-2.2425
rpl-38	-2.2417		rab-7	-2.2422
gtf-2H3	-2.24155		rpl-38	-2.2417
krr-1	-2.24125		gtf-2H3	-2.24155
dnj-20	-2.24063		krr-1	-2.24125
vha-17	-2.2402		dnj-20	-2.24063
tag-296	-2.23945		vha-17	-2.2402
iars-1	-2.23935		tag-296	-2.23945
alx-1	-2.238		iars-1	-2.23935
ubql-1	-2.23695		alx-1	-2.238
mfap-1	-2.2368		ubql-1	-2.23695
pbrm-1	-2.2362		mfap-1	-2.2368
nol-16	-2.23555		pbrm-1	-2.2362
T09B4.2	-2.23435		nol-16	-2.23555
cpna-3	-2.23395		T09B4.2	-2.23435
syf-2	-2.2322		cpna-3	-2.23395
C35D10.5	-2.23175		syf-2	-2.2322
lsm-7	-2.2306		C35D10.5	-2.23175
cox-16	-2.23025		lsm-7	-2.2306
dcn-1	-2.23023		cox-16	-2.23025
gei-6	-2.23015		dcn-1	-2.23023
snr-5	-2.2296		gei-6	-2.23015
nfki-1	-2.22956		snr-5	-2.2296
Y37E11AM.2	-2.22915		nfki-1	-2.22956
ZK546.14	-2.2267		Y37E11AM.2	-2.22915
timm-23	-2.22595		ZK546.14	-2.2267
prpf-4	-2.22589		timm-23	-2.22595
hpo-10	-2.22585		prpf-4	-2.22589
cox-6C	-2.2254		hpo-10	-2.22585
apb-1	-2.22455		cox-6C	-2.2254
Y69A2AR.21	-2.2245		apb-1	-2.22455
dcs-1	-2.22435		Y69A2AR.21	-2.2245
snx-6	-2.22315		dcs-1	-2.22435
R05G6.4	-2.22305		snx-6	-2.22315
eif-2Balpha	-2.2224		R05G6.4	-2.22305
F40F11.4	-2.2221		eif-2Balpha	-2.2224
spe-48	-2.22135		F40F11.4	-2.2221
eif-3.J	-2.2213		spe-48	-2.22135
cdc-6	-2.22045		eif-3.J	-2.2213
hcp-2	-2.22025		cdc-6	-2.22045
glr-6	-2.2192		hcp-2	-2.22025
hpo-8	-2.2192		glr-6	-2.2192
spn-4	-2.21908		hpo-8	-2.2192
nemp-1	-2.21886		spn-4	-2.21908
C47D12.2	-2.21855		nemp-1	-2.21886
par-2	-2.21835		C47D12.2	-2.21855
Y54G11A.17	-2.2153		par-2	-2.21835
cup-2	-2.21515		Y54G11A.17	-2.2153
Y54F10AM.5	-2.21505		cup-2	-2.21515
air-1	-2.2148		Y54F10AM.5	-2.21505
mtrr-1	-2.21194		air-1	-2.2148
rpt-2	-2.2118		mtrr-1	-2.21194
C08B6.8	-2.21105		rpt-2	-2.2118
fic-1	-2.21055		C08B6.8	-2.21105
fbxa-145	-2.2096		fic-1	-2.21055
rgs-5	-2.20878		fbxa-145	-2.2096
emb-27	-2.20775		rgs-5	-2.20878
zyg-11	-2.20755		emb-27	-2.20775
ekl-1	-2.20734		zyg-11	-2.20755
cnx-1	-2.20705		ekl-1	-2.20734
F01D4.5	-2.20628		cnx-1	-2.20705
mdt-19	-2.2062		F01D4.5	-2.20628
zfp-3	-2.20615		mdt-19	-2.2062
B0280.9	-2.20535		zfp-3	-2.20615
icln-1	-2.2041		B0280.9	-2.20535
sup-46	-2.2037		icln-1	-2.2041
him-1	-2.20365		sup-46	-2.2037
K04G7.1	-2.2029		him-1	-2.20365
C29H12.2	-2.20275		K04G7.1	-2.2029
dna-2	-2.2025		C29H12.2	-2.20275
cup-15	-2.2008		dna-2	-2.2025
kbp-3	-2.20035		cup-15	-2.2008
mei-1	-2.19935		kbp-3	-2.20035
M02E1.1	-2.19931		mei-1	-2.19935
clh-5	-2.19825		M02E1.1	-2.19931
lin-7	-2.1982		clh-5	-2.19825
pri-2	-2.1979		lin-7	-2.1982
psf-1	-2.19645		pri-2	-2.1979
Y54G11A.11	-2.19605		psf-1	-2.19645
rps-20	-2.19575		Y54G11A.11	-2.19605
ZK809.5	-2.19428		rps-20	-2.19575
sft-4	-2.19427		ZK809.5	-2.19428
C08B6.18	-2.1939		sft-4	-2.19427
hmgs-1	-2.19385		C08B6.18	-2.1939
Y67H2A.2	-2.19345		hmgs-1	-2.19385
hmgr-1	-2.1923		Y67H2A.2	-2.19345
ehs-1	-2.19156		hmgr-1	-2.1923
C08H9.16	-2.1905		ehs-1	-2.19156
ZK512.2	-2.1905		C08H9.16	-2.1905
W02D9.2	-2.19005		ZK512.2	-2.1905
Y17G7B.20	-2.18995		W02D9.2	-2.19005
aars-1	-2.1898		Y17G7B.20	-2.18995
lmd-1	-2.189		aars-1	-2.1898
ubxn-4	-2.18885		lmd-1	-2.189
ippk-1	-2.18875		ubxn-4	-2.18885
eftu-2	-2.1876		ippk-1	-2.18875
F25B4.4	-2.1866		eftu-2	-2.1876
hda-6	-2.1862		F25B4.4	-2.1866
F29B9.11	-2.18585		hda-6	-2.1862
tgn-38	-2.1852		F29B9.11	-2.18585
ech-2	-2.18465		tgn-38	-2.1852
uvs-1	-2.18405		ech-2	-2.18465
Y52B11A.3	-2.18286		uvs-1	-2.18405
R53.4	-2.1819		Y52B11A.3	-2.18286
cri-3	-2.1786		R53.4	-2.1819
M01G5.1	-2.17775		cri-3	-2.1786
vha-1	-2.177		M01G5.1	-2.17775
Y53F4B.21	-2.17685		vha-1	-2.177
brc-2	-2.17611		Y53F4B.21	-2.17685
npp-8	-2.1759		brc-2	-2.17611
mrps-18C	-2.17545		npp-8	-2.1759
hpo-12	-2.17535		mrps-18C	-2.17545
hyls-1	-2.17485		hpo-12	-2.17535
zyg-1	-2.17285		hyls-1	-2.17485
wdr-20	-2.17145		zyg-1	-2.17285
R06F6.12	-2.1714		wdr-20	-2.17145
syp-2	-2.1712		R06F6.12	-2.1714
cox-10	-2.1709		syp-2	-2.1712
ears-2	-2.1704		cox-10	-2.1709
tcab-1	-2.1701		ears-2	-2.1704
coa-3	-2.17005		tcab-1	-2.1701
gop-1	-2.16972		coa-3	-2.17005
F08F8.4	-2.1696		gop-1	-2.16972
M04F3.5	-2.1691		F08F8.4	-2.1696
mnat-1	-2.16895		M04F3.5	-2.1691
emc-6	-2.16875		mnat-1	-2.16895
prp-4	-2.16815		emc-6	-2.16875
H06H21.37	-2.16795		prp-4	-2.16815
spt-5	-2.16795		H06H21.37	-2.16795
disl-2	-2.1679		spt-5	-2.16795
rpt-5	-2.1669		disl-2	-2.1679
pges-2	-2.1661		rpt-5	-2.1669
sas-6	-2.16585		pges-2	-2.1661
T14G10.5	-2.16585		sas-6	-2.16585
F56G4.4	-2.16415		T14G10.5	-2.16585
F15D3.6	-2.1636		F56G4.4	-2.16415
Y57G11C.1147	-2.1629		F15D3.6	-2.1636
rbm-7	-2.16265		Y57G11C.1147	-2.1629
npp-7	-2.1626		rbm-7	-2.16265
Y82E9BR.19	-2.1619		npp-7	-2.1626
pbs-6	-2.1618		Y82E9BR.19	-2.1619
hip-1	-2.1615		pbs-6	-2.1618
eif-1.A	-2.1612		hip-1	-2.1615
Y119C1A.1	-2.16044		eif-1.A	-2.1612
let-92	-2.15975		Y119C1A.1	-2.16044
rnp-5	-2.1593		let-92	-2.15975
picc-1	-2.15915		rnp-5	-2.1593
rbm-5	-2.1588		picc-1	-2.15915
M110.3	-2.1585		rbm-5	-2.1588
Y57G11C.3	-2.1585		M110.3	-2.1585
letm-1	-2.15685		Y57G11C.3	-2.1585
tin-9.2	-2.15685		letm-1	-2.15685
tric-1B.2	-2.1563		tin-9.2	-2.15685
Y105E8A.2	-2.15605		tric-1B.2	-2.1563
T24B8.7	-2.15485		Y105E8A.2	-2.15605
cyy-1	-2.1543		T24B8.7	-2.15485
glit-1	-2.15375		cyy-1	-2.1543
nprl-2	-2.1534		glit-1	-2.15375
cec-3	-2.15306		nprl-2	-2.1534
ZK632.11	-2.1529		cec-3	-2.15306
brc-1	-2.1524		ZK632.11	-2.1529
Y55F3AM.9	-2.15175		brc-1	-2.1524
F37A4.1	-2.15155		Y55F3AM.9	-2.15175
rnf-1	-2.1507		F37A4.1	-2.15155
tag-72	-2.1506		rnf-1	-2.1507
ZK1127.5	-2.1503		tag-72	-2.1506
ZC518.8	-2.15021		ZK1127.5	-2.1503
swsn-6	-2.15015		ZC518.8	-2.15021
wago-4	-2.14895		swsn-6	-2.15015
rict-1	-2.1477		wago-4	-2.14895
rrf-3	-2.14765		rict-1	-2.1477
T18D3.1	-2.14747		rrf-3	-2.14765
nuo-3	-2.14745		T18D3.1	-2.14747
F25B5.3	-2.1474		nuo-3	-2.14745
W07G4.3	-2.14719		F25B5.3	-2.1474
hira-1	-2.14657		W07G4.3	-2.14719
T08D2.1	-2.1459		hira-1	-2.14657
aman-2	-2.14501		T08D2.1	-2.1459
W02D7.6	-2.14485		aman-2	-2.14501
T24B1.1	-2.14475		W02D7.6	-2.14485
C37C3.9	-2.1446		T24B1.1	-2.14475
hif-1	-2.1445		C37C3.9	-2.1446
islo-1	-2.14425		hif-1	-2.1445
R74.7	-2.14384		islo-1	-2.14425
dlat-2	-2.14355		R74.7	-2.14384
sec-8	-2.14335		dlat-2	-2.14355
Y45G12B.2	-2.1429		sec-8	-2.14335
F37A4.2	-2.1426		Y45G12B.2	-2.1429
B0361.2	-2.14256		F37A4.2	-2.1426
wip-1	-2.1425		B0361.2	-2.14256
F10C2.4	-2.1424		wip-1	-2.1425
dic-1	-2.14231		F10C2.4	-2.1424
rsy-1	-2.14205		dic-1	-2.14231
cup-14	-2.142		rsy-1	-2.14205
gcna-1	-2.1412		cup-14	-2.142
fars-1	-2.1406		gcna-1	-2.1412
tag-267	-2.1399		fars-1	-2.1406
arx-2	-2.13915		tag-267	-2.1399
nol-58	-2.13895		arx-2	-2.13915
rpa-4	-2.13848		nol-58	-2.13895
teg-1	-2.13795		rpa-4	-2.13848
K07C5.3	-2.13726		teg-1	-2.13795
C37C3.18	-2.13675		K07C5.3	-2.13726
T21B10.4	-2.13665		C37C3.18	-2.13675
C14B9.8	-2.136		T21B10.4	-2.13665
B0336.7	-2.13572		C14B9.8	-2.136
crh-1	-2.13525		B0336.7	-2.13572
cbp-1	-2.13473		crh-1	-2.13525
pbs-7	-2.13456		cbp-1	-2.13473
F10D7.5	-2.13445		pbs-7	-2.13456
R04F11.2	-2.1343		F10D7.5	-2.13445
copz-1	-2.1341		R04F11.2	-2.1343
T04H1.2	-2.13358		copz-1	-2.1341
atp-3	-2.1331		T04H1.2	-2.13358
his-72	-2.13235		atp-3	-2.1331
lmtr-3	-2.132		his-72	-2.13235
Y39A1A.21	-2.1318		lmtr-3	-2.132
Y39A1A.22	-2.1318		Y39A1A.21	-2.1318
ccz-1	-2.13165		Y39A1A.22	-2.1318
B0491.6	-2.13135		ccz-1	-2.13165
xpo-2	-2.12895		B0491.6	-2.13135
F09E5.10	-2.12868		xpo-2	-2.12895
let-19	-2.1277		F09E5.10	-2.12868
mpst-1	-2.12705		let-19	-2.1277
Y55F3AM.13	-2.12705		mpst-1	-2.12705
prp-31	-2.1268		Y55F3AM.13	-2.12705
rbm-42	-2.1268		prp-31	-2.1268
tiar-2	-2.1268		rbm-42	-2.1268
T05A12.4	-2.1262		tiar-2	-2.1268
capg-2	-2.12575		T05A12.4	-2.1262
F42H10.2	-2.1256		capg-2	-2.12575
F48E8.8	-2.1255		F42H10.2	-2.1256
Y71G12B.10	-2.1253		F48E8.8	-2.1255
C42C1.19	-2.12465		Y71G12B.10	-2.1253
bli-6	-2.12435		C42C1.19	-2.12465
xnd-1	-2.12399		bli-6	-2.12435
ubxn-6	-2.12255		xnd-1	-2.12399
C39E9.12	-2.12205		ubxn-6	-2.12255
mtm-3	-2.12197		C39E9.12	-2.12205
arp-11	-2.1218		mtm-3	-2.12197
cdc-7	-2.121		arp-11	-2.1218
C42C1.12	-2.1208		cdc-7	-2.121
spcs-3	-2.12065		C42C1.12	-2.1208
ubr-1	-2.1204		spcs-3	-2.12065
asd-1	-2.11975		ubr-1	-2.1204
Y39B6A.37	-2.11975		asd-1	-2.11975
fem-1	-2.1197		Y39B6A.37	-2.11975
gly-7	-2.11965		fem-1	-2.1197
Y75B8A.25	-2.11855		gly-7	-2.11965
C01F6.9	-2.11805		Y75B8A.25	-2.11855
tbb-1	-2.11705		C01F6.9	-2.11805
rbm-12	-2.11675		tbb-1	-2.11705
sec-24.2	-2.1155		rbm-12	-2.11675
lst-4	-2.1152		sec-24.2	-2.1155
B0495.5	-2.1149		lst-4	-2.1152
nars-1	-2.11415		B0495.5	-2.1149
T02H6.11	-2.114		nars-1	-2.11415
thoc-1	-2.114		T02H6.11	-2.114
lonp-1	-2.11335		thoc-1	-2.114
cisd-3.1	-2.113		lonp-1	-2.11335
mrps-21	-2.113		cisd-3.1	-2.113
bre-4	-2.1129		mrps-21	-2.113
natb-1	-2.1128		bre-4	-2.1129
cfim-2	-2.11275		natb-1	-2.1128
F39B2.3	-2.1125		cfim-2	-2.11275
nhl-2	-2.1124		F39B2.3	-2.1125
cids-1	-2.1123		nhl-2	-2.1124
T04A8.8	-2.112		cids-1	-2.1123
tag-340	-2.11167		T04A8.8	-2.112
gfl-1	-2.11145		tag-340	-2.11167
let-418	-2.11099		gfl-1	-2.11145
rde-10	-2.1109		let-418	-2.11099
C15C6.3	-2.11047		rde-10	-2.1109
tag-65	-2.10925		C15C6.3	-2.11047
skpt-1	-2.1076		tag-65	-2.10925
sam-4	-2.1061		skpt-1	-2.1076
mut-2	-2.10575		sam-4	-2.1061
tag-342	-2.10573		mut-2	-2.10575
rpn-8	-2.10465		tag-342	-2.10573
C18A3.10	-2.10455		rpn-8	-2.10465
eif-3.D	-2.10455		C18A3.10	-2.10455
rpn-7	-2.10455		eif-3.D	-2.10455
rabn-5	-2.104		rpn-7	-2.10455
atp-5	-2.10325		rabn-5	-2.104
dscc-1	-2.10305		atp-5	-2.10325
dxbp-1	-2.1029		dscc-1	-2.10305
rer-1	-2.1024		dxbp-1	-2.1029
lpd-2	-2.10183		rer-1	-2.1024
Y57E12AL.1	-2.10135		lpd-2	-2.10183
golg-4	-2.1005		Y57E12AL.1	-2.10135
npp-14	-2.1003		golg-4	-2.1005
eif-6	-2.1		npp-14	-2.1003
npp-9	-2.1		eif-6	-2.1
Y62E10A.20	-2.09945		npp-9	-2.1
K06H7.7	-2.09891		Y62E10A.20	-2.09945
F28B3.5	-2.0979		K06H7.7	-2.09891
lsm-4	-2.09705		F28B3.5	-2.0979
mlc-5	-2.09705		lsm-4	-2.09705
T13H5.4	-2.09702		mlc-5	-2.09705
nmt-1	-2.0968		T13H5.4	-2.09702
tre-1	-2.0961		nmt-1	-2.0968
T04H1.13	-2.09563		tre-1	-2.0961
haf-2	-2.0952		T04H1.13	-2.09563
C25H3.9	-2.09515		haf-2	-2.0952
C02B10.4	-2.09465		C25H3.9	-2.09515
T07A9.10	-2.0944		C02B10.4	-2.09465
egl-45	-2.09395		T07A9.10	-2.0944
R04F11.3	-2.0938		egl-45	-2.09395
Y92H12BR.2	-2.0931		R04F11.3	-2.0938
pis-1	-2.09285		Y92H12BR.2	-2.0931
abcf-3	-2.0922		pis-1	-2.09285
mrpl-14	-2.08989		abcf-3	-2.0922
rheb-1	-2.0892		mrpl-14	-2.08989
sut-1	-2.08905		rheb-1	-2.0892
tag-266	-2.0889		sut-1	-2.08905
cyn-4	-2.08885		tag-266	-2.0889
Y55F3AR.2	-2.08885		cyn-4	-2.08885
pqn-87	-2.08715		Y55F3AR.2	-2.08885
rde-1	-2.08695		pqn-87	-2.08715
dnj-14	-2.0868		rde-1	-2.08695
nol-10	-2.08645		dnj-14	-2.0868
unc-11	-2.0855		nol-10	-2.08645
C37H5.5	-2.0849		unc-11	-2.0855
coq-5	-2.08485		C37H5.5	-2.0849
C45G9.7	-2.08475		coq-5	-2.08485
Y69A2AR.3	-2.0845		C45G9.7	-2.08475
cyn-11	-2.08385		Y69A2AR.3	-2.0845
tmem-131	-2.08335		cyn-11	-2.08385
B0334.4	-2.08315		tmem-131	-2.08335
larp-1	-2.08195		B0334.4	-2.08315
mics-1	-2.08195		larp-1	-2.08195
mlcd-1	-2.08115		mics-1	-2.08195
B0041.5	-2.08106		mlcd-1	-2.08115
dnj-11	-2.081		B0041.5	-2.08106
npp-10	-2.081		dnj-11	-2.081
eaf-1	-2.08085		npp-10	-2.081
ech-5	-2.0805		eaf-1	-2.08085
B0041.12	-2.08027		ech-5	-2.0805
Y65B4A.6	-2.07905		B0041.12	-2.08027
adpr-1	-2.0788		Y65B4A.6	-2.07905
mel-46	-2.07875		adpr-1	-2.0788
tdpt-1	-2.07855		mel-46	-2.07875
Y60A3A.9	-2.0784		tdpt-1	-2.07855
T26A8.4	-2.07809		Y60A3A.9	-2.0784
Y92H12BR.3	-2.07745		T26A8.4	-2.07809
kbp-5	-2.0766		Y92H12BR.3	-2.07745
abce-1	-2.07595		kbp-5	-2.0766
rbm-39	-2.0759		abce-1	-2.07595
C50E3.5	-2.07509		rbm-39	-2.0759
mrpl-16	-2.0744		C50E3.5	-2.07509
tag-77	-2.0736		mrpl-16	-2.0744
mtch-1	-2.0727		tag-77	-2.0736
ssb-1	-2.0722		mtch-1	-2.0727
ccr-4	-2.07195		ssb-1	-2.0722
Y73B3A.18	-2.0717		ccr-4	-2.07195
kin-3	-2.07155		Y73B3A.18	-2.0717
Y62E10A.23	-2.07095		kin-3	-2.07155
ZK1098.1	-2.07055		Y62E10A.23	-2.07095
moa-2	-2.0698		ZK1098.1	-2.07055
unc-40	-2.0698		moa-2	-2.0698
vha-8	-2.0696		unc-40	-2.0698
lpd-9	-2.06865		vha-8	-2.0696
smo-1	-2.0686		lpd-9	-2.06865
R166.2	-2.06859		smo-1	-2.0686
C25A1.16	-2.0678		R166.2	-2.06859
R02F2.4	-2.06774		C25A1.16	-2.0678
rps-28	-2.0676		R02F2.4	-2.06774
pbs-2	-2.0669		rps-28	-2.0676
T01H3.5	-2.06685		pbs-2	-2.0669
tasp-1	-2.0663		T01H3.5	-2.06685
T07A5.5	-2.06605		tasp-1	-2.0663
F13G3.6	-2.0656		T07A5.5	-2.06605
csb-1	-2.06519		F13G3.6	-2.0656
acl-3	-2.0651		csb-1	-2.06519
cey-1	-2.065		acl-3	-2.0651
R11H6.2	-2.06449		cey-1	-2.065
tag-335	-2.06375		R11H6.2	-2.06449
ZK686.2	-2.06325		tag-335	-2.06375
ubh-4	-2.06303		ZK686.2	-2.06325
tofu-5	-2.0625		ubh-4	-2.06303
ccar-1	-2.0619		tofu-5	-2.0625
acin-1	-2.06135		ccar-1	-2.0619
C07H6.9	-2.0613		acin-1	-2.06135
ent-1	-2.0606		C07H6.9	-2.0613
mes-6	-2.0601		ent-1	-2.0606
cct-3	-2.05995		mes-6	-2.0601
nola-3	-2.05985		cct-3	-2.05995
F44E2.8	-2.0593		nola-3	-2.05985
pes-9	-2.05917		F44E2.8	-2.0593
sqv-3	-2.0584		pes-9	-2.05917
F09G2.2	-2.058		sqv-3	-2.0584
skp-1	-2.0577		F09G2.2	-2.058
lpd-5	-2.05742		skp-1	-2.0577
pas-1	-2.0573		lpd-5	-2.05742
ZK686.3	-2.05675		pas-1	-2.0573
tsp-12	-2.0564		ZK686.3	-2.05675
rpap-2	-2.0561		tsp-12	-2.0564
C24F3.2	-2.05545		rpap-2	-2.0561
Y92H12BR.7	-2.0549		C24F3.2	-2.05545
perm-3	-2.05475		Y92H12BR.7	-2.0549
Y53G8AR.6	-2.05475		perm-3	-2.05475
F35D11.4	-2.05445		Y53G8AR.6	-2.05475
tin-13	-2.0544		F35D11.4	-2.05445
D2030.4	-2.054		tin-13	-2.0544
pcaf-1	-2.05263		D2030.4	-2.054
Y37E3.1	-2.05235		pcaf-1	-2.05263
dnc-1	-2.05225		Y37E3.1	-2.05235
skr-19	-2.05222		dnc-1	-2.05225
mrpl-34	-2.0522		skr-19	-2.05222
F13G3.15	-2.05215		mrpl-34	-2.0522
cec-5	-2.05175		F13G3.15	-2.05215
syf-1	-2.0514		cec-5	-2.05175
istr-1	-2.05126		syf-1	-2.0514
C17D12.7	-2.0511		istr-1	-2.05126
dlat-1	-2.0511		C17D12.7	-2.0511
mrpl-1	-2.05075		dlat-1	-2.0511
W02B12.11	-2.0501		mrpl-1	-2.05075
nlp-4	-2.04945		W02B12.11	-2.0501
T24B8.3	-2.04902		nlp-4	-2.04945
knl-3	-2.04835		T24B8.3	-2.04902
snr-1	-2.0481		knl-3	-2.04835
C56A3.5	-2.04762		snr-1	-2.0481
B0024.13	-2.0474		C56A3.5	-2.04762
F59A3.2	-2.04729		B0024.13	-2.0474
aly-2	-2.04645		F59A3.2	-2.04729
F13G3.10	-2.0458		aly-2	-2.04645
W07E6.2	-2.0456		F13G3.10	-2.0458
F43E2.1	-2.04555		W07E6.2	-2.0456
natc-1	-2.0454		F43E2.1	-2.04555
rde-2	-2.04485		natc-1	-2.0454
trap-2	-2.04465		rde-2	-2.04485
dnc-2	-2.04442		trap-2	-2.04465
Y106G6D.5	-2.0436		dnc-2	-2.04442
mut-16	-2.0426		Y106G6D.5	-2.0436
nol-14	-2.0421		mut-16	-2.0426
ubr-5	-2.04181		nol-14	-2.0421
pqn-41	-2.0415		ubr-5	-2.04181
sftd-3	-2.04115		pqn-41	-2.0415
cyk-4	-2.0407		sftd-3	-2.04115
sftb-2	-2.0407		cyk-4	-2.0407
C29E4.15	-2.04035		sftb-2	-2.0407
har-1	-2.04005		C29E4.15	-2.04035
rab-39	-2.0399		har-1	-2.04005
M02B7.2	-2.03965		rab-39	-2.0399
kars-1	-2.0394		M02B7.2	-2.03965
rps-12	-2.03925		kars-1	-2.0394
W08F4.3	-2.0391		rps-12	-2.03925
ran-3	-2.0388		W08F4.3	-2.0391
vps-24	-2.0385		ran-3	-2.0388
ran-4	-2.038		vps-24	-2.0385
rbx-1	-2.03735		ran-4	-2.038
swsn-2.2	-2.03731		rbx-1	-2.03735
Y39E4B.10	-2.037		swsn-2.2	-2.03731
B0361.11	-2.03685		Y39E4B.10	-2.037
ceh-38	-2.03621		B0361.11	-2.03685
tbc-1	-2.0362		ceh-38	-2.03621
pfs-2	-2.03485		tbc-1	-2.0362
elpc-1	-2.0338		pfs-2	-2.03485
polq-1	-2.03328		elpc-1	-2.0338
sdhb-1	-2.0328		polq-1	-2.03328
cct-8	-2.0327		sdhb-1	-2.0328
mdt-26	-2.0316		cct-8	-2.0327
C01B10.4	-2.03045		mdt-26	-2.0316
mrps-24	-2.0304		C01B10.4	-2.03045
mrps-34	-2.03035		mrps-24	-2.0304
Y39B6A.3	-2.03015		mrps-34	-2.03035
Y60A3A.8	-2.02995		Y39B6A.3	-2.03015
rpt-3	-2.02945		Y60A3A.8	-2.02995
C30B5.2	-2.02875		rpt-3	-2.02945
unc-50	-2.02825		C30B5.2	-2.02875
nprt-1	-2.0282		unc-50	-2.02825
tag-280	-2.02755		nprt-1	-2.0282
C45G9.5	-2.02746		tag-280	-2.02755
gpr-2	-2.0274		C45G9.5	-2.02746
dlst-1	-2.0272		gpr-2	-2.0274
rps-15	-2.0267		dlst-1	-2.0272
rsp-2	-2.0266		rps-15	-2.0267
F27D4.7	-2.0257		rsp-2	-2.0266
abhd-12	-2.0251		F27D4.7	-2.0257
plc-4	-2.0248		abhd-12	-2.0251
F54A3.6	-2.0245		plc-4	-2.0248
spcs-2	-2.02425		F54A3.6	-2.0245
fntb-1	-2.02415		spcs-2	-2.02425
mrps-25	-2.0236		fntb-1	-2.02415
Y54G2A.18	-2.0227		mrps-25	-2.0236
mtr-4	-2.02219		Y54G2A.18	-2.0227
C23G10.7	-2.02115		mtr-4	-2.02219
T27F7.4	-2.02105		C23G10.7	-2.02115
cit-1.1	-2.02		T27F7.4	-2.02105
sas-4	-2.01985		cit-1.1	-2.02
hmg-12	-2.0196		sas-4	-2.01985
jmjd-1.2	-2.019		hmg-12	-2.0196
F49E8.7	-2.0188		jmjd-1.2	-2.019
rps-8	-2.0186		F49E8.7	-2.0188
lin-53	-2.01855		rps-8	-2.0186
dpl-1	-2.01835		lin-53	-2.01855
Y51H1A.3	-2.01835		dpl-1	-2.01835
clpp-1	-2.01785		Y51H1A.3	-2.01835
Y37E3.8	-2.01775		clpp-1	-2.01785
tram-1	-2.0174		Y37E3.8	-2.01775
C18A3.9	-2.01735		tram-1	-2.0174
M01E5.4	-2.0172		C18A3.9	-2.01735
tcer-1	-2.01715		M01E5.4	-2.0172
F30F8.1	-2.0168		tcer-1	-2.01715
ehbp-1	-2.01579		F30F8.1	-2.0168
psf-2	-2.0151		ehbp-1	-2.01579
vbh-1	-2.015		psf-2	-2.0151
T24H7.3	-2.0142		vbh-1	-2.015
cit-1.2	-2.014		T24H7.3	-2.0142
ubc-6	-2.01365		cit-1.2	-2.014
F57A10.2	-2.01345		ubc-6	-2.01365
B0035.3	-2.0133		F57A10.2	-2.01345
Y75B8A.19	-2.01328		B0035.3	-2.0133
stt-3	-2.01325		Y75B8A.19	-2.01328
F25G6.9	-2.0132		stt-3	-2.01325
rpl-13	-2.01305		F25G6.9	-2.0132
tag-175	-2.01305		rpl-13	-2.01305
wdr-12	-2.01295		tag-175	-2.01305
mrpl-9	-2.01255		wdr-12	-2.01295
atm-1	-2.0124		mrpl-9	-2.01255
ZK546.2	-2.0123		atm-1	-2.0124
tsfm-1	-2.01165		ZK546.2	-2.0123
ZK430.7	-2.01135		tsfm-1	-2.01165
rbc-1	-2.01125		ZK430.7	-2.01135
allo-1	-2.01026		rbc-1	-2.01125
C56C10.11	-2.00965		allo-1	-2.01026
tsg-101	-2.00935		C56C10.11	-2.00965
orc-3	-2.00865		tsg-101	-2.00935
nhr-8	-2.00834		orc-3	-2.00865
eat-6	-2.00815		nhr-8	-2.00834
ragc-1	-2.008		eat-6	-2.00815
snpc-1.1	-2.0073		ragc-1	-2.008
Y52B11A.10	-2.0073		snpc-1.1	-2.0073
ZK484.6	-2.00665		Y52B11A.10	-2.0073
sucl-2	-2.00655		ZK484.6	-2.00665
B0024.11	-2.0064		sucl-2	-2.00655
mce-1	-2.00595		B0024.11	-2.0064
icp-1	-2.0056		mce-1	-2.00595
dohh-1	-2.00455		icp-1	-2.0056
ZC376.6	-2.0045		dohh-1	-2.00455
enpl-1	-2.0043		ZC376.6	-2.0045
F42G8.10	-2.004		enpl-1	-2.0043
agl-1	-2.00325		F42G8.10	-2.004
W09G3.8	-2.00322		agl-1	-2.00325
nfya-1	-2.00309		W09G3.8	-2.00322
nop-1	-2.00255		nfya-1	-2.00309
dyf-3	-2.00235		nop-1	-2.00255
C16H3.3	-2.00232		dyf-3	-2.00235
dad-1	-2.0018		C16H3.3	-2.00232
fkb-6	-2.00145		dad-1	-2.0018
rpl-33	-2.0012		fkb-6	-2.00145
ZK973.9	-2.0011		rpl-33	-2.0012
unc-69	-2.0004		ZK973.9	-2.0011
tap-1	-2.00025		unc-69	-2.0004
F53F4.10	-1.99965		tap-1	-2.00025
rab-5	-1.9996		F53F4.10	-1.99965
ZK652.6	-1.99945		rab-5	-1.9996
eri-3	-1.99895		ZK652.6	-1.99945
R12C12.6	-1.9988		eri-3	-1.99895
sup-35	-1.99849		R12C12.6	-1.9988
dnj-19	-1.9979		sup-35	-1.99849
F38A5.2	-1.99675		dnj-19	-1.9979
D2023.6	-1.99658		F38A5.2	-1.99675
R12E2.11	-1.99655		D2023.6	-1.99658
snpn-1	-1.99655		R12E2.11	-1.99655
R05G6.5	-1.99605		snpn-1	-1.99655
rpn-2	-1.99585		R05G6.5	-1.99605
rsp-3	-1.9956		rpn-2	-1.99585
calu-2	-1.99521		rsp-3	-1.9956
lsy-13	-1.99514		calu-2	-1.99521
F23C8.5	-1.9951		lsy-13	-1.99514
K07H8.10	-1.99505		F23C8.5	-1.9951
lpd-6	-1.99485		K07H8.10	-1.99505
F45E4.6	-1.9944		lpd-6	-1.99485
pas-7	-1.99405		F45E4.6	-1.9944
Y11D7A.10	-1.99374		pas-7	-1.99405
jmjd-2	-1.9933		Y11D7A.10	-1.99374
mrps-18B	-1.993		jmjd-2	-1.9933
hst-1	-1.99261		mrps-18B	-1.993
ZK632.5	-1.99232		hst-1	-1.99261
F33A8.4	-1.99192		ZK632.5	-1.99232
Y92H12A.5	-1.9919		F33A8.4	-1.99192
scc-3	-1.9913		Y92H12A.5	-1.9919
jmjd-4	-1.99125		scc-3	-1.9913
Y41E3.1	-1.99095		jmjd-4	-1.99125
F20D1.1	-1.98975		Y41E3.1	-1.99095
ccnk-1	-1.98955		F20D1.1	-1.98975
rps-22	-1.98935		ccnk-1	-1.98955
apc-2	-1.98927		rps-22	-1.98935
mif-3	-1.98905		apc-2	-1.98927
F26E4.7	-1.98903		mif-3	-1.98905
cox-4	-1.9889		F26E4.7	-1.98903
tag-30	-1.98869		cox-4	-1.9889
ucp-4	-1.98822		tag-30	-1.98869
atp-1	-1.98815		ucp-4	-1.98822
vdac-1	-1.98745		atp-1	-1.98815
rsp-5	-1.98725		vdac-1	-1.98745
T21E3.2	-1.98725		rsp-5	-1.98725
rpb-3	-1.9868		T21E3.2	-1.98725
Y37E11B.5	-1.98505		rpb-3	-1.9868
mev-1	-1.9849		Y37E11B.5	-1.98505
smg-5	-1.98426		mev-1	-1.9849
mbf-1	-1.9841		smg-5	-1.98426
xpa-1	-1.98395		mbf-1	-1.9841
F56G4.6	-1.98385		xpa-1	-1.98395
sip-1	-1.9838		F56G4.6	-1.98385
sid-1	-1.98357		sip-1	-1.9838
larp-5	-1.98345		sid-1	-1.98357
chp-1	-1.98315		larp-5	-1.98345
B0205.12	-1.98305		chp-1	-1.98315
pelo-1	-1.98285		B0205.12	-1.98305
B0303.4	-1.98079		pelo-1	-1.98285
rpb-4	-1.97925		B0303.4	-1.98079
attf-2	-1.9791		rpb-4	-1.97925
cct-7	-1.9791		attf-2	-1.9791
dnj-12	-1.9789		cct-7	-1.9791
D1054.1	-1.97875		dnj-12	-1.9789
snr-7	-1.97855		D1054.1	-1.97875
trm-1	-1.97855		snr-7	-1.97855
C24D10.6	-1.97805		trm-1	-1.97855
catp-6	-1.97785		C24D10.6	-1.97805
R08D7.1	-1.9778		catp-6	-1.97785
Y87G2A.18	-1.97775		R08D7.1	-1.9778
nasp-1	-1.9772		Y87G2A.18	-1.97775
snr-3	-1.9772		nasp-1	-1.9772
Y41D4A.6	-1.9769		snr-3	-1.9772
Y41C4A.9	-1.9767		Y41D4A.6	-1.9769
sec-6	-1.97667		Y41C4A.9	-1.9767
F27D4.4	-1.97655		sec-6	-1.97667
ucr-1	-1.9759		F27D4.4	-1.97655
pus-1	-1.9757		ucr-1	-1.9759
Y59E9AL.36	-1.9753		pus-1	-1.9757
rpn-1	-1.9745		Y59E9AL.36	-1.9753
F23H11.5	-1.97445		rpn-1	-1.9745
F19F10.12	-1.97425		F23H11.5	-1.97445
C47E12.2	-1.97365		F19F10.12	-1.97425
epc-1	-1.9731		C47E12.2	-1.97365
ctns-1	-1.97305		epc-1	-1.9731
ZK643.2	-1.97295		ctns-1	-1.97305
mesp-1	-1.97225		ZK643.2	-1.97295
cdc-48.2	-1.97175		mesp-1	-1.97225
slc-25A46	-1.9714		cdc-48.2	-1.97175
ndk-1	-1.9708		slc-25A46	-1.9714
rpia-1	-1.97055		ndk-1	-1.9708
mrps-6	-1.9705		rpia-1	-1.97055
T07D4.5	-1.97045		mrps-6	-1.9705
txdc-9	-1.97015		T07D4.5	-1.97045
madd-3	-1.96972		txdc-9	-1.97015
bet-1	-1.9685		madd-3	-1.96972
F10E9.4	-1.9683		bet-1	-1.9685
rab-18	-1.9679		F10E9.4	-1.9683
C34D4.4	-1.96754		rab-18	-1.9679
sax-2	-1.96724		C34D4.4	-1.96754
fut-3	-1.967		sax-2	-1.96724
ife-5	-1.96683		fut-3	-1.967
R186.3	-1.9667		ife-5	-1.96683
git-1	-1.96669		R186.3	-1.9667
H21P03.2	-1.9658		git-1	-1.96669
dph-3	-1.9647		H21P03.2	-1.9658
F53F4.12	-1.9647		dph-3	-1.9647
cdgs-1	-1.96466		F53F4.12	-1.9647
acs-4	-1.96453		cdgs-1	-1.96466
apm-1	-1.96445		acs-4	-1.96453
hmg-4	-1.96305		apm-1	-1.96445
rpb-7	-1.9629		hmg-4	-1.96305
sqv-1	-1.96273		rpb-7	-1.9629
eef-1B.1	-1.96255		sqv-1	-1.96273
R07E4.3	-1.96159		eef-1B.1	-1.96255
ubr-4	-1.96145		R07E4.3	-1.96159
Y24F12A.1	-1.96135		ubr-4	-1.96145
metl-2	-1.96115		Y24F12A.1	-1.96135
stl-1	-1.96065		metl-2	-1.96115
toe-4	-1.9603		stl-1	-1.96065
T23H2.3	-1.96025		toe-4	-1.9603
wdfy-2	-1.96015		T23H2.3	-1.96025
T24H10.4	-1.96007		wdfy-2	-1.96015
sld-2	-1.9594		T24H10.4	-1.96007
klp-16	-1.95905		sld-2	-1.9594
ddb-1	-1.95898		klp-16	-1.95905
nhr-86	-1.9585		ddb-1	-1.95898
eri-9	-1.95785		nhr-86	-1.9585
atx-3	-1.9576		eri-9	-1.95785
pyk-1	-1.9569		atx-3	-1.9576
C15H11.11	-1.95675		pyk-1	-1.9569
hars-1	-1.95655		C15H11.11	-1.95675
Y57E12AL.6	-1.956		hars-1	-1.95655
atp-4	-1.95575		Y57E12AL.6	-1.956
T26A8.1	-1.9557		atp-4	-1.95575
T24H10.1	-1.95565		T26A8.1	-1.9557
C07E3.9	-1.9553		T24H10.1	-1.95565
abcf-1	-1.9547		C07E3.9	-1.9553
nfyc-1	-1.95435		abcf-1	-1.9547
dnj-23	-1.95416		nfyc-1	-1.95435
tbc-9	-1.95406		dnj-23	-1.95416
R10D12.13	-1.9538		tbc-9	-1.95406
Y71F9B.6	-1.95345		R10D12.13	-1.9538
hcf-1	-1.95335		Y71F9B.6	-1.95345
mpz-5	-1.9531		hcf-1	-1.95335
thoc-3	-1.95295		mpz-5	-1.9531
F25B5.6	-1.9526		thoc-3	-1.95295
C26D10.3	-1.95135		F25B5.6	-1.9526
bir-2	-1.9513		C26D10.3	-1.95135
F20D12.12	-1.95065		bir-2	-1.9513
Y106G6H.16	-1.9506		F20D12.12	-1.95065
col-71	-1.9501		Y106G6H.16	-1.9506
kat-1	-1.9493		col-71	-1.9501
C53A5.2	-1.94905		kat-1	-1.9493
F44G4.3	-1.948		C53A5.2	-1.94905
ucr-11	-1.9479		F44G4.3	-1.948
Y111B2A.12	-1.9473		ucr-11	-1.9479
F49E8.8	-1.94705		Y111B2A.12	-1.9473
prp-17	-1.94625		F49E8.8	-1.94705
Y54H5A.1	-1.94625		prp-17	-1.94625
oaz-1	-1.9461		Y54H5A.1	-1.94625
hda-11	-1.9458		oaz-1	-1.9461
rars-1	-1.94575		hda-11	-1.9458
usp-33	-1.94555		rars-1	-1.94575
M04B2.4	-1.94545		usp-33	-1.94555
nap-1	-1.9454		M04B2.4	-1.94545
lsd-1	-1.94497		nap-1	-1.9454
pfd-1	-1.9435		lsd-1	-1.94497
daf-10	-1.94285		pfd-1	-1.9435
nduf-6	-1.9427		daf-10	-1.94285
vacl-14	-1.9422		nduf-6	-1.9427
nyn-2	-1.94195		vacl-14	-1.9422
rack-1	-1.94175		nyn-2	-1.94195
Y71H2AM.4	-1.9405		rack-1	-1.94175
acl-2	-1.94019		Y71H2AM.4	-1.9405
eif-3.H	-1.9392		acl-2	-1.94019
F01G4.6	-1.93915		eif-3.H	-1.9392
eak-7	-1.93894		F01G4.6	-1.93915
Y39E4B.6	-1.93775		eak-7	-1.93894
B0207.6	-1.93761		Y39E4B.6	-1.93775
F13G3.7	-1.9376		B0207.6	-1.93761
Y75B8A.24	-1.9375		F13G3.7	-1.9376
R11H6.5	-1.93745		Y75B8A.24	-1.9375
erh-1	-1.9373		R11H6.5	-1.93745
rpl-31	-1.9371		erh-1	-1.9373
gst-43	-1.93685		rpl-31	-1.9371
vps-20	-1.936		gst-43	-1.93685
Y119D3B.12	-1.936		vps-20	-1.936
set-26	-1.9346		Y119D3B.12	-1.936
cct-1	-1.9344		set-26	-1.9346
ima-1	-1.9339		cct-1	-1.9344
Y50D7A.8	-1.9338		ima-1	-1.9339
golg-2	-1.93328		Y50D7A.8	-1.9338
scbp-2	-1.93277		golg-2	-1.93328
bra-2	-1.93255		scbp-2	-1.93277
cox-5B	-1.9321		bra-2	-1.93255
Y53C12B.1	-1.9318		cox-5B	-1.9321
H34C03.2	-1.93175		Y53C12B.1	-1.9318
spd-2	-1.93125		H34C03.2	-1.93175
Y54E5B.2	-1.9309		spd-2	-1.93125
M28.5	-1.92995		Y54E5B.2	-1.9309
K10C3.4	-1.9293		M28.5	-1.92995
pqn-59	-1.9292		K10C3.4	-1.9293
C52E4.7	-1.9291		pqn-59	-1.9292
T10B5.4	-1.9291		C52E4.7	-1.9291
W04G3.5	-1.92877		T10B5.4	-1.9291
C49H3.3	-1.9284		W04G3.5	-1.92877
F32D8.5	-1.92775		C49H3.3	-1.9284
mix-1	-1.92725		F32D8.5	-1.92775
tbb-2	-1.92625		mix-1	-1.92725
rtcb-1	-1.92619		tbb-2	-1.92625
cdk-8	-1.9259		rtcb-1	-1.92619
F43C11.6	-1.9257		cdk-8	-1.9259
ZK632.4	-1.9257		F43C11.6	-1.9257
B0524.6	-1.92545		ZK632.4	-1.9257
toe-1	-1.92535		B0524.6	-1.92545
fbxb-85	-1.9251		toe-1	-1.92535
imp-2	-1.925		fbxb-85	-1.9251
nifk-1	-1.92475		imp-2	-1.925
rad-8	-1.92425		nifk-1	-1.92475
daf-31	-1.923		rad-8	-1.92425
spd-5	-1.92266		daf-31	-1.923
dog-1	-1.92265		spd-5	-1.92266
rfp-1	-1.9225		dog-1	-1.92265
W02H5.11	-1.9225		rfp-1	-1.9225
cdk-11.1	-1.92245		W02H5.11	-1.9225
eif-2Bepsilon	-1.92205		cdk-11.1	-1.92245
sqd-1	-1.92195		eif-2Bepsilon	-1.92205
T28D6.6	-1.9219		sqd-1	-1.92195
Y39B6A.33	-1.9218		T28D6.6	-1.9219
Y67D2.7	-1.92165		Y39B6A.33	-1.9218
F43G9.12	-1.92085		Y67D2.7	-1.92165
mdt-6	-1.92035		F43G9.12	-1.92085
knl-2	-1.91968		mdt-6	-1.92035
Y41D4A.4	-1.91915		knl-2	-1.91968
zyg-8	-1.9189		Y41D4A.4	-1.91915
top-2	-1.9188		zyg-8	-1.9189
swsn-7	-1.91815		top-2	-1.9188
mboa-7	-1.9175		swsn-7	-1.91815
F08F8.10	-1.91744		mboa-7	-1.9175
C18E9.5	-1.91723		F08F8.10	-1.91744
pap-1	-1.9166		C18E9.5	-1.91723
dnj-22	-1.91645		pap-1	-1.9166
rpl-26	-1.9161		dnj-22	-1.91645
vha-4	-1.9161		rpl-26	-1.9161
B0416.5	-1.91586		vha-4	-1.9161
cyb-3	-1.9155		B0416.5	-1.91586
nstp-10	-1.9152		cyb-3	-1.9155
tub-2	-1.9145		nstp-10	-1.9152
swsn-4	-1.9145		tub-2	-1.9145
vti-1	-1.91425		swsn-4	-1.9145
bcl-7	-1.91362		vti-1	-1.91425
sri-5	-1.9135		bcl-7	-1.91362
cfim-1	-1.91295		sri-5	-1.9135
mrck-1	-1.91259		cfim-1	-1.91295
C53B4.3	-1.91245		mrck-1	-1.91259
B0464.9	-1.9121		C53B4.3	-1.91245
K07C5.2	-1.91193		B0464.9	-1.9121
Y92H12A.4	-1.91146		K07C5.2	-1.91193
lst-5	-1.91123		Y92H12A.4	-1.91146
mrpl-17	-1.911		lst-5	-1.91123
Y67D2.5	-1.9104		mrpl-17	-1.911
Y49E10.21	-1.91003		Y67D2.5	-1.9104
vpr-1	-1.90965		Y49E10.21	-1.91003
dagl-2	-1.90935		vpr-1	-1.90965
Y53H1A.2	-1.9092		dagl-2	-1.90935
skr-1	-1.90791		Y53H1A.2	-1.9092
bre-5	-1.9079		skr-1	-1.90791
F53F8.6	-1.907		bre-5	-1.9079
rpn-10	-1.90695		F53F8.6	-1.907
pdr-1	-1.9066		rpn-10	-1.90695
Y71G12A.4	-1.9065		pdr-1	-1.9066
gtsf-1	-1.9064		Y71G12A.4	-1.9065
cnep-1	-1.90625		gtsf-1	-1.9064
dhhc-4	-1.90553		cnep-1	-1.90625
copd-1	-1.90485		dhhc-4	-1.90553
ife-3	-1.9046		copd-1	-1.90485
T01B7.5	-1.9044		ife-3	-1.9046
F54C4.4	-1.904		T01B7.5	-1.9044
B0303.3	-1.904		F54C4.4	-1.904
C41D11.3	-1.90395		B0303.3	-1.904
fib-1	-1.90335		C41D11.3	-1.90395
R10E4.1	-1.9028		fib-1	-1.90335
unc-59	-1.90255		R10E4.1	-1.9028
hpo-40	-1.9017		unc-59	-1.90255
C06H2.2	-1.90155		hpo-40	-1.9017
mdt-8	-1.90125		C06H2.2	-1.90155
F28A10.13	-1.90083		mdt-8	-1.90125
fat-4	-1.90072		F28A10.13	-1.90083
apg-1	-1.90035		fat-4	-1.90072
Y71G12A.5	-1.9002		apg-1	-1.90035
dhhc-7	-1.90015		Y71G12A.5	-1.9002
spg-7	-1.90013		dhhc-7	-1.90015
C33A12.1	-1.9001		spg-7	-1.90013
tsn-1	-1.9		C33A12.1	-1.9001
F40F11.3	-1.89905		tsn-1	-1.9
F54D11.4	-1.899		F40F11.3	-1.89905
F59A2.5	-1.899		F54D11.4	-1.899
gcsh-2	-1.89835		F59A2.5	-1.899
ZC434.4	-1.8976		gcsh-2	-1.89835
pals-22	-1.89725		ZC434.4	-1.8976
R07E5.17	-1.89685		pals-22	-1.89725
ssl-1	-1.89685		R07E5.17	-1.89685
eif-1	-1.8965		ssl-1	-1.89685
vps-51	-1.8961		eif-1	-1.8965
tpp-2	-1.8959		vps-51	-1.8961
mrpl-38	-1.89571		tpp-2	-1.8959
dus-2	-1.89528		mrpl-38	-1.89571
rbmx-2	-1.89395		dus-2	-1.89528
prom-1	-1.8935		rbmx-2	-1.89395
scpl-4	-1.89335		prom-1	-1.8935
figl-1	-1.8932		scpl-4	-1.89335
nog-1	-1.89305		figl-1	-1.8932
F13E6.1	-1.89251		nog-1	-1.89305
chdp-1	-1.89215		F13E6.1	-1.89251
mccc-1	-1.8921		chdp-1	-1.89215
ccdc-47	-1.8918		mccc-1	-1.8921
gas-1	-1.89155		ccdc-47	-1.8918
C26E6.12	-1.89127		gas-1	-1.89155
ZK1248.15	-1.89125		C26E6.12	-1.89127
slrp-1	-1.89116		ZK1248.15	-1.89125
ZK524.4	-1.89045		slrp-1	-1.89116
cyb-1	-1.89025		ZK524.4	-1.89045
W01G7.4	-1.89015		cyb-1	-1.89025
flap-1	-1.88985		W01G7.4	-1.89015
pas-3	-1.88983		flap-1	-1.88985
hcp-6	-1.88895		pas-3	-1.88983
fahd-1	-1.88889		hcp-6	-1.88895
iglr-2	-1.8886		fahd-1	-1.88889
mrpl-45	-1.8875		iglr-2	-1.8886
npp-12	-1.8872		mrpl-45	-1.8875
rpn-9	-1.88615		npp-12	-1.8872
gei-14	-1.88576		rpn-9	-1.88615
C37C3.2	-1.8855		gei-14	-1.88576
spe-6	-1.88525		C37C3.2	-1.8855
B0495.8	-1.8846		spe-6	-1.88525
W04A8.2	-1.88329		B0495.8	-1.8846
isp-1	-1.8831		W04A8.2	-1.88329
wdr-5.3	-1.88275		isp-1	-1.8831
F18A1.7	-1.88265		wdr-5.3	-1.88275
tost-1	-1.88235		F18A1.7	-1.88265
rpl-11.1	-1.8822		tost-1	-1.88235
K03B4.2	-1.8817		rpl-11.1	-1.8822
sams-3	-1.88165		K03B4.2	-1.8817
mask-1	-1.8816		sams-3	-1.88165
urm-1	-1.88015		mask-1	-1.8816
R11D1.10	-1.8801		urm-1	-1.88015
sws-1	-1.87995		R11D1.10	-1.8801
nbet-1	-1.87975		sws-1	-1.87995
fzo-1	-1.87952		nbet-1	-1.87975
npp-16	-1.8794		fzo-1	-1.87952
W03F9.2	-1.87915		npp-16	-1.8794
tag-51	-1.87855		W03F9.2	-1.87915
panl-3	-1.87851		tag-51	-1.87855
pld-1	-1.87845		panl-3	-1.87851
set-3	-1.8782		pld-1	-1.87845
dli-1	-1.8776		set-3	-1.8782
gpa-9	-1.8773		dli-1	-1.8776
fbxc-23	-1.87715		gpa-9	-1.8773
npp-20	-1.87708		fbxc-23	-1.87715
cct-6	-1.877		npp-20	-1.87708
vps-33.2	-1.87695		cct-6	-1.877
xpo-1	-1.8767		vps-33.2	-1.87695
drp-1	-1.87625		xpo-1	-1.8767
Y73B3A.1	-1.87625		drp-1	-1.87625
F10E9.3	-1.87585		Y73B3A.1	-1.87625
ath-1	-1.8756		F10E9.3	-1.87585
D1046.2	-1.87545		ath-1	-1.8756
fbxc-54	-1.87517		D1046.2	-1.87545
Y116A8C.43	-1.875		fbxc-54	-1.87517
zipt-1	-1.875		Y116A8C.43	-1.875
gob-1	-1.87485		zipt-1	-1.875
mcm-7	-1.8742		gob-1	-1.87485
ctf-8	-1.87412		mcm-7	-1.8742
cku-80	-1.87395		ctf-8	-1.87412
F21F3.7	-1.87395		cku-80	-1.87395
rps-27	-1.8735		F21F3.7	-1.87395
wee-1.3	-1.87329		rps-27	-1.8735
btbd-10	-1.8732		wee-1.3	-1.87329
cyk-3	-1.8725		btbd-10	-1.8732
spo-11	-1.8724		cyk-3	-1.8725
R05D7.5	-1.8723		spo-11	-1.8724
W03F9.1	-1.872		R05D7.5	-1.8723
ppm-1.G	-1.8719		W03F9.1	-1.872
Y41C4A.11	-1.87145		ppm-1.G	-1.8719
ppfr-1	-1.87076		Y41C4A.11	-1.87145
Y75B8A.7	-1.8697		ppfr-1	-1.87076
tbg-1	-1.8693		Y75B8A.7	-1.8697
Y53G8AR.8	-1.8691		tbg-1	-1.8693
fcho-1	-1.86905		Y53G8AR.8	-1.8691
mig-38	-1.86905		fcho-1	-1.86905
rbx-2	-1.8687		mig-38	-1.86905
F22D6.2	-1.8679		rbx-2	-1.8687
F36A2.9	-1.8675		F22D6.2	-1.8679
prx-11	-1.86705		F36A2.9	-1.8675
sac-1	-1.86705		prx-11	-1.86705
F25H8.2	-1.867		sac-1	-1.86705
use-1	-1.86675		F25H8.2	-1.867
R74.10	-1.86669		use-1	-1.86675
mrps-17	-1.8664		R74.10	-1.86669
ncs-2	-1.86601		mrps-17	-1.8664
rpl-28	-1.8655		ncs-2	-1.86601
ZK1128.1	-1.86515		rpl-28	-1.8655
hach-1	-1.86485		ZK1128.1	-1.86515
set-1	-1.86434		hach-1	-1.86485
B0205.8	-1.8637		set-1	-1.86434
K07E3.1	-1.8632		B0205.8	-1.8637
gfm-1	-1.86303		K07E3.1	-1.8632
H06I04.3	-1.8628		gfm-1	-1.86303
puf-12	-1.86275		H06I04.3	-1.8628
fnta-1	-1.86225		puf-12	-1.86275
nmad-1	-1.8621		fnta-1	-1.86225
rpl-12	-1.86195		nmad-1	-1.8621
Y51F10.11	-1.86195		rpl-12	-1.86195
pot-1	-1.8619		Y51F10.11	-1.86195
Y69A2AR.18	-1.8615		pot-1	-1.8619
mrpl-36	-1.8613		Y69A2AR.18	-1.8615
ZK632.9	-1.8609		mrpl-36	-1.8613
mrps-7	-1.8605		ZK632.9	-1.8609
tomm-7	-1.85985		mrps-7	-1.8605
arx-3	-1.8598		tomm-7	-1.85985
crls-1	-1.8595		arx-3	-1.8598
erfa-1	-1.8595		crls-1	-1.8595
dpff-1	-1.8592		erfa-1	-1.8595
sep-1	-1.8592		dpff-1	-1.8592
gmn-1	-1.8582		sep-1	-1.8592
scav-3	-1.85812		gmn-1	-1.8582
usp-48	-1.85806		scav-3	-1.85812
F30A10.9	-1.85654		usp-48	-1.85806
otub-2	-1.856		F30A10.9	-1.85654
T12G3.11	-1.85585		otub-2	-1.856
fat-2	-1.8557		T12G3.11	-1.85585
let-60	-1.85438		fat-2	-1.8557
imph-1	-1.85301		let-60	-1.85438
dnsn-1	-1.8525		imph-1	-1.85301
lsl-1	-1.85235		dnsn-1	-1.8525
Y40B1B.7	-1.85215		lsl-1	-1.85235
qdpr-1	-1.8506		Y40B1B.7	-1.85215
Y81G3A.1	-1.8492		qdpr-1	-1.8506
wdr-60	-1.8491		Y81G3A.1	-1.8492
nono-1	-1.8487		wdr-60	-1.8491
rho-1	-1.8487		nono-1	-1.8487
set-17	-1.8481		rho-1	-1.8487
praf-3	-1.8479		set-17	-1.8481
patr-1	-1.84755		praf-3	-1.8479
tba-1	-1.84725		patr-1	-1.84755
C16C10.4	-1.8466		tba-1	-1.84725
R07E4.5	-1.845		C16C10.4	-1.8466
F53F4.11	-1.8441		R07E4.5	-1.845
C24H12.4	-1.84295		F53F4.11	-1.8441
B0491.1	-1.84293		C24H12.4	-1.84295
aspm-1	-1.8428		B0491.1	-1.84293
cct-4	-1.84195		aspm-1	-1.8428
nra-4	-1.8418		cct-4	-1.84195
lnp-1	-1.8416		nra-4	-1.8418
smk-1	-1.84125		lnp-1	-1.8416
sec-24.1	-1.8408		smk-1	-1.84125
Y45F10D.4	-1.84045		sec-24.1	-1.8408
C15H9.5	-1.83923		Y45F10D.4	-1.84045
aps-1	-1.8385		C15H9.5	-1.83923
rpn-13	-1.83815		aps-1	-1.8385
rps-6	-1.838		rpn-13	-1.83815
enu-3.2	-1.83774		rps-6	-1.838
T01C3.2	-1.83765		enu-3.2	-1.83774
D1007.8	-1.8376		T01C3.2	-1.83765
gsp-1	-1.83725		D1007.8	-1.8376
klp-15	-1.8367		gsp-1	-1.83725
T16G1.9	-1.83549		klp-15	-1.8367
D2005.4	-1.83531		T16G1.9	-1.83549
rpb-5	-1.8352		D2005.4	-1.83531
gcst-1	-1.8349		rpb-5	-1.8352
C29E4.13	-1.8347		gcst-1	-1.8349
C18E9.2	-1.8342		C29E4.13	-1.8347
elo-1	-1.8341		C18E9.2	-1.8342
inst-1	-1.83392		elo-1	-1.8341
cox-5A	-1.83335		inst-1	-1.83392
F12F6.1	-1.83305		cox-5A	-1.83335
F08G12.3	-1.83293		F12F6.1	-1.83305
C24D10.4	-1.8328		F08G12.3	-1.83293
C24G6.13	-1.8325		C24D10.4	-1.8328
fkb-7	-1.8323		C24G6.13	-1.8325
parp-1	-1.83202		fkb-7	-1.8323
C31E10.6	-1.83195		parp-1	-1.83202
ced-7	-1.83003		C31E10.6	-1.83195
cdk-5	-1.82966		ced-7	-1.83003
F56C11.3	-1.82915		cdk-5	-1.82966
ahsa-1	-1.82895		F56C11.3	-1.82915
tceb-3	-1.82859		ahsa-1	-1.82895
F57B9.1	-1.8279		tceb-3	-1.82859
let-70	-1.8262		F57B9.1	-1.8279
snpc-3.4	-1.8262		let-70	-1.8262
K07A12.5	-1.8261		snpc-3.4	-1.8262
mppa-1	-1.82585		K07A12.5	-1.8261
ets-6	-1.82574		mppa-1	-1.82585
cav-2	-1.8257		ets-6	-1.82574
rab-14	-1.8256		cav-2	-1.8257
mecr-1	-1.82545		rab-14	-1.8256
atg-9	-1.82238		mecr-1	-1.82545
rpl-9	-1.822		atg-9	-1.82238
tdp-1	-1.8217		rpl-9	-1.822
nit-1	-1.8211		tdp-1	-1.8217
F19F10.11	-1.821		nit-1	-1.8211
C18F10.7	-1.8196		F19F10.11	-1.821
D2030.3	-1.8194		C18F10.7	-1.8196
Y47D3A.14	-1.8192		D2030.3	-1.8194
K08F4.3	-1.81885		Y47D3A.14	-1.8192
lmd-2	-1.81869		K08F4.3	-1.81885
erd-2.2	-1.81855		lmd-2	-1.81869
act-2	-1.8185		erd-2.2	-1.81855
act-1	-1.81845		act-2	-1.8185
Y59A8B.24	-1.81809		act-1	-1.81845
ppgn-1	-1.81735		Y59A8B.24	-1.81809
emc-1	-1.81701		ppgn-1	-1.81735
stip-1	-1.8166		emc-1	-1.81701
W09C5.1	-1.8165		stip-1	-1.8166
ced-9	-1.8162		W09C5.1	-1.8165
ddx-17	-1.8162		ced-9	-1.8162
rpoa-2	-1.8162		ddx-17	-1.8162
kxd-1	-1.81585		rpoa-2	-1.8162
set-32	-1.8158		kxd-1	-1.81585
rad-54	-1.81575		set-32	-1.8158
spat-2	-1.8155		rad-54	-1.81575
F32B6.3	-1.8153		spat-2	-1.8155
him-10	-1.81496		F32B6.3	-1.8153
hda-1	-1.81435		him-10	-1.81496
ubxn-3	-1.81365		hda-1	-1.81435
C14B1.2	-1.81355		ubxn-3	-1.81365
lmn-1	-1.8133		C14B1.2	-1.81355
F59C6.5	-1.81295		lmn-1	-1.8133
C09E9.1	-1.8116		F59C6.5	-1.81295
ztf-18	-1.81113		C09E9.1	-1.8116
alh-1	-1.81105		ztf-18	-1.81113
snpc-1.2	-1.811		alh-1	-1.81105
ivd-1	-1.80974		snpc-1.2	-1.811
C27C12.4	-1.80855		ivd-1	-1.80974
csa-1	-1.80833		C27C12.4	-1.80855
Y61A9LA.10	-1.80815		csa-1	-1.80833
rpl-21	-1.808		Y61A9LA.10	-1.80815
W08E12.7	-1.8078		rpl-21	-1.808
Y22D7AR.2	-1.8068		W08E12.7	-1.8078
rps-19	-1.806		Y22D7AR.2	-1.8068
F08G2.4	-1.80505		rps-19	-1.806
rps-3	-1.8049		F08G2.4	-1.80505
E02H1.1	-1.8048		rps-3	-1.8049
crn-1	-1.80473		E02H1.1	-1.8048
dtmk-1	-1.8041		crn-1	-1.80473
mmcm-1	-1.8041		dtmk-1	-1.8041
mrpl-39	-1.80395		mmcm-1	-1.8041
ril-1	-1.8035		mrpl-39	-1.80395
rnp-7	-1.80275		ril-1	-1.8035
nmy-2	-1.8025		rnp-7	-1.80275
kbrl-1	-1.80185		nmy-2	-1.8025
T28F4.4	-1.80185		kbrl-1	-1.80185
DY3.8	-1.8017		T28F4.4	-1.80185
C37A2.8	-1.80145		DY3.8	-1.8017
F25H8.1	-1.8014		C37A2.8	-1.80145
coq-3	-1.8013		F25H8.1	-1.8014
R07H5.8	-1.8013		coq-3	-1.8013
vps-60	-1.8013		R07H5.8	-1.8013
Y47H9C.8	-1.80086		vps-60	-1.8013
rpl-18	-1.8005		Y47H9C.8	-1.80086
dcr-1	-1.80032		rpl-18	-1.8005
impt-1	-1.79857		dcr-1	-1.80032
C01G10.7	-1.7985		impt-1	-1.79857
F17C11.26	-1.79821		C01G10.7	-1.7985
rps-13	-1.79765		F17C11.26	-1.79821
ric-19	-1.7975		rps-13	-1.79765
orc-2	-1.7974		ric-19	-1.7975
rnp-1	-1.79725		orc-2	-1.7974
dars-1	-1.79665		rnp-1	-1.79725
C05D11.9	-1.79655		dars-1	-1.79665
C34F6.7	-1.79522		C05D11.9	-1.79655
Y105E8A.3	-1.7948		C34F6.7	-1.79522
pfkb-1.2	-1.7944		Y105E8A.3	-1.7948
inf-1	-1.79425		pfkb-1.2	-1.7944
ribo-1	-1.794		inf-1	-1.79425
mrpl-35	-1.79384		ribo-1	-1.794
bbs-9	-1.7933		mrpl-35	-1.79384
dvc-1	-1.79265		bbs-9	-1.7933
ran-1	-1.7925		dvc-1	-1.79265
xpo-3	-1.7922		ran-1	-1.7925
C02F5.12	-1.79205		xpo-3	-1.7922
smut-1	-1.7919		C02F5.12	-1.79205
C04F5.9	-1.79164		smut-1	-1.7919
pph-4.1	-1.79085		C04F5.9	-1.79164
dcap-1	-1.7886		pph-4.1	-1.79085
ave-1	-1.78849		dcap-1	-1.7886
daf-41	-1.78815		ave-1	-1.78849
let-504	-1.7879		daf-41	-1.78815
sel-5	-1.78785		let-504	-1.7879
Y54E5A.7	-1.7874		sel-5	-1.78785
evl-18	-1.787		Y54E5A.7	-1.7874
rps-1	-1.786		evl-18	-1.787
C50B6.3	-1.78595		rps-1	-1.786
mdh-1	-1.7857		C50B6.3	-1.78595
Y75B8A.16	-1.7855		mdh-1	-1.7857
elo-3	-1.78483		Y75B8A.16	-1.7855
snx-13	-1.7837		elo-3	-1.78483
D2030.8	-1.78324		snx-13	-1.7837
Y14H12B.1	-1.783		D2030.8	-1.78324
msh-5	-1.78275		Y14H12B.1	-1.783
eif-2gamma	-1.78255		msh-5	-1.78275
kbp-1	-1.78235		eif-2gamma	-1.78255
daf-18	-1.782		kbp-1	-1.78235
W04B5.3	-1.78145		daf-18	-1.782
chn-1	-1.7814		W04B5.3	-1.78145
ubq-1	-1.78125		chn-1	-1.7814
mrpl-20	-1.78115		ubq-1	-1.78125
kle-2	-1.781		mrpl-20	-1.78115
emc-5	-1.78075		kle-2	-1.781
tam-1	-1.78044		emc-5	-1.78075
sdhd-1	-1.77984		tam-1	-1.78044
Y14H12B.2	-1.7792		sdhd-1	-1.77984
eif-2Bbeta	-1.7792		Y14H12B.2	-1.7792
F40F8.1	-1.77895		eif-2Bbeta	-1.7792
mrg-1	-1.77785		F40F8.1	-1.77895
R07E5.7	-1.7777		mrg-1	-1.77785
dbr-1	-1.77723		R07E5.7	-1.7777
Y38E10A.24	-1.77695		dbr-1	-1.77723
rpl-29	-1.7764		Y38E10A.24	-1.77695
gly-9	-1.7763		rpl-29	-1.7764
rla-2	-1.776		gly-9	-1.7763
R08D7.4	-1.77585		rla-2	-1.776
ubc-25	-1.7753		R08D7.4	-1.77585
F02E9.5	-1.77459		ubc-25	-1.7753
klp-19	-1.7732		F02E9.5	-1.77459
B0286.1	-1.77305		klp-19	-1.7732
swd-2.2	-1.77305		B0286.1	-1.77305
M18.6	-1.77259		swd-2.2	-1.77305
mau-2	-1.77245		M18.6	-1.77259
K08D10.13	-1.7724		mau-2	-1.77245
sdz-1	-1.77193		K08D10.13	-1.7724
slr-2	-1.7716		sdz-1	-1.77193
pisy-1	-1.7705		slr-2	-1.7716
F54E7.9	-1.7704		pisy-1	-1.7705
F57C2.5	-1.76975		F54E7.9	-1.7704
C55A6.1	-1.7695		F57C2.5	-1.76975
Y71H2AM.20	-1.7695		C55A6.1	-1.7695
lmp-1	-1.76865		Y71H2AM.20	-1.7695
rad-23	-1.7685		lmp-1	-1.76865
ZK512.8	-1.76805		rad-23	-1.7685
mcu-1	-1.76795		ZK512.8	-1.76805
piga-1	-1.7678		mcu-1	-1.76795
R05D11.5	-1.76725		piga-1	-1.7678
ztf-17	-1.76717		R05D11.5	-1.76725
slc-25A32	-1.767		ztf-17	-1.76717
lin-15B	-1.76688		slc-25A32	-1.767
F19F10.9	-1.764		lin-15B	-1.76688
Y54G2A.75	-1.76355		F19F10.9	-1.764
moc-3	-1.763		Y54G2A.75	-1.76355
ZK643.5	-1.763		moc-3	-1.763
reps-1	-1.7627		ZK643.5	-1.763
ept-1	-1.76245		reps-1	-1.7627
taf-4	-1.762		ept-1	-1.76245
ppm-1.A	-1.76184		taf-4	-1.762
nxf-1	-1.7612		ppm-1.A	-1.76184
scm-1	-1.76115		nxf-1	-1.7612
ola-1	-1.7605		scm-1	-1.76115
zer-1	-1.76045		ola-1	-1.7605
F32H2.10	-1.7601		zer-1	-1.76045
mex-5	-1.76005		F32H2.10	-1.7601
rpn-12	-1.76		mex-5	-1.76005
Y56A3A.19	-1.76		rpn-12	-1.76
BE0003N10.1	-1.75905		Y56A3A.19	-1.76
gon-14	-1.75899		BE0003N10.1	-1.75905
mtx-1	-1.7584		gon-14	-1.75899
Y54E10A.6	-1.7584		mtx-1	-1.7584
fem-3	-1.75819		Y54E10A.6	-1.7584
tag-325	-1.75755		fem-3	-1.75819
pdi-1	-1.7571		tag-325	-1.75755
fzy-1	-1.75696		pdi-1	-1.7571
set-9	-1.75665		fzy-1	-1.75696
exos-3	-1.7563		set-9	-1.75665
Y59A8B.12	-1.7562		exos-3	-1.7563
ubxn-1	-1.7549		Y59A8B.12	-1.7562
F53H1.4	-1.75445		ubxn-1	-1.7549
mig-5	-1.754		F53H1.4	-1.75445
F56E10.1	-1.753		mig-5	-1.754
ensa-1	-1.7529		F56E10.1	-1.753
rme-8	-1.75273		ensa-1	-1.7529
tag-124	-1.7524		rme-8	-1.75273
C34B2.8	-1.75225		tag-124	-1.7524
htz-1	-1.75175		C34B2.8	-1.75225
spd-1	-1.75175		htz-1	-1.75175
mrps-28	-1.7515		spd-1	-1.75175
smgl-2	-1.75125		mrps-28	-1.7515
cap-2	-1.75115		smgl-2	-1.75125
trpp-6	-1.7509		cap-2	-1.75115
pole-4	-1.75045		trpp-6	-1.7509
nhr-47	-1.74995		pole-4	-1.75045
prmt-1	-1.74975		nhr-47	-1.74995
gad-1	-1.7495		prmt-1	-1.74975
tufm-2	-1.7494		gad-1	-1.7495
Y45F10D.7	-1.74925		tufm-2	-1.7494
ZK795.2	-1.74925		Y45F10D.7	-1.74925
Y34D9A.3	-1.74915		ZK795.2	-1.74925
T01H3.2	-1.74705		Y34D9A.3	-1.74915
tofu-4	-1.7463		T01H3.2	-1.74705
rpl-36.A	-1.746		tofu-4	-1.7463
emb-4	-1.74485		rpl-36.A	-1.746
E01A2.2	-1.7447		emb-4	-1.74485
zhit-3	-1.7444		E01A2.2	-1.7447
T19A6.1	-1.74335		zhit-3	-1.7444
Y37E11AL.3	-1.74325		T19A6.1	-1.74335
ric-8	-1.743		Y37E11AL.3	-1.74325
rgr-1	-1.74295		ric-8	-1.743
ptc-1	-1.74186		rgr-1	-1.74295
puf-9	-1.74181		ptc-1	-1.74186
taf-9	-1.741		puf-9	-1.74181
F55A12.5	-1.74075		taf-9	-1.741
akap-1	-1.74074		F55A12.5	-1.74075
C56G2.22	-1.74074		akap-1	-1.74074
C56G2.3	-1.74074		C56G2.22	-1.74074
VW02B12L.2	-1.7399		C56G2.3	-1.74074
nud-2	-1.73898		VW02B12L.2	-1.7399
Y67D2.2	-1.7388		nud-2	-1.73898
paa-1	-1.7381		Y67D2.2	-1.7388
C09G5.7	-1.73808		paa-1	-1.7381
Y116A8C.9	-1.738		C09G5.7	-1.73808
ZK809.3	-1.73765		Y116A8C.9	-1.738
tag-322	-1.73757		ZK809.3	-1.73765
skr-18	-1.73705		tag-322	-1.73757
C42C1.13	-1.73695		skr-18	-1.73705
F59E12.17	-1.7369		C42C1.13	-1.73695
ced-2	-1.73629		F59E12.17	-1.7369
C08B11.9	-1.73575		ced-2	-1.73629
T01H3.3	-1.73575		C08B11.9	-1.73575
csnk-1	-1.73525		T01H3.3	-1.73575
bub-3	-1.73375		csnk-1	-1.73525
hsp-110	-1.7335		bub-3	-1.73375
F55F10.1	-1.73325		hsp-110	-1.7335
ttc-7	-1.7328		F55F10.1	-1.73325
Y38E10A.22	-1.7327		ttc-7	-1.7328
F34D10.4	-1.73265		Y38E10A.22	-1.7327
Y75B8A.31	-1.73135		F34D10.4	-1.73265
tfg-1	-1.73115		Y75B8A.31	-1.73135
F10E7.6	-1.73095		tfg-1	-1.73115
pir-1	-1.7309		F10E7.6	-1.73095
abtm-1	-1.7306		pir-1	-1.7309
F31D4.2	-1.7301		abtm-1	-1.7306
pign-1	-1.72955		F31D4.2	-1.7301
F32A11.1	-1.72945		pign-1	-1.72955
algn-14	-1.7293		F32A11.1	-1.72945
cul-1	-1.72854		algn-14	-1.7293
F42A9.8	-1.7285		cul-1	-1.72854
rbm-3.2	-1.7285		F42A9.8	-1.7285
swan-1	-1.72815		rbm-3.2	-1.7285
eif-3.L	-1.728		swan-1	-1.72815
pdi-3	-1.72795		eif-3.L	-1.728
pen-2	-1.72715		pdi-3	-1.72795
Y54E10BR.2	-1.72695		pen-2	-1.72715
Y87G2A.1	-1.7267		Y54E10BR.2	-1.72695
mib-1	-1.72665		Y87G2A.1	-1.7267
cdt-1	-1.72603		mib-1	-1.72665
unc-116	-1.7258		cdt-1	-1.72603
F49C12.9	-1.72575		unc-116	-1.7258
gras-1	-1.7256		F49C12.9	-1.72575
F52B5.3	-1.72555		gras-1	-1.7256
prx-13	-1.72546		F52B5.3	-1.72555
F32D8.14	-1.72465		prx-13	-1.72546
vps-50	-1.72435		F32D8.14	-1.72465
mvb-12	-1.72388		vps-50	-1.72435
haf-6	-1.7237		mvb-12	-1.72388
emr-1	-1.72335		haf-6	-1.7237
npl-4.2	-1.72325		emr-1	-1.72335
Y50D4A.1	-1.7227		npl-4.2	-1.72325
blos-4	-1.72111		Y50D4A.1	-1.7227
Y62E10A.24	-1.721		blos-4	-1.72111
lem-2	-1.72098		Y62E10A.24	-1.721
chpf-1	-1.7199		lem-2	-1.72098
B0035.22	-1.7194		chpf-1	-1.7199
fipr-17	-1.71935		B0035.22	-1.7194
Y73B3A.20	-1.7188		fipr-17	-1.71935
zip-4	-1.7185		Y73B3A.20	-1.7188
metr-1	-1.7183		zip-4	-1.7185
rsp-1	-1.718		metr-1	-1.7183
mrps-15	-1.71795		rsp-1	-1.718
arf-3	-1.7178		mrps-15	-1.71795
eif-2D	-1.71735		arf-3	-1.7178
nfi-1	-1.7173		eif-2D	-1.71735
clpf-1	-1.71705		nfi-1	-1.7173
let-49	-1.71705		clpf-1	-1.71705
trap-4	-1.716		let-49	-1.71705
pcn-1	-1.71565		trap-4	-1.716
phb-1	-1.7155		pcn-1	-1.71565
F45H10.3	-1.71535		phb-1	-1.7155
B0285.3	-1.71531		F45H10.3	-1.71535
glp-4	-1.7148		B0285.3	-1.71531
Y73E7A.1	-1.71386		glp-4	-1.7148
clp-2	-1.71325		Y73E7A.1	-1.71386
mboa-6	-1.7123		clp-2	-1.71325
ift-43	-1.7118		mboa-6	-1.7123
Y38E10A.33	-1.71162		ift-43	-1.7118
npl-4.1	-1.7115		Y38E10A.33	-1.71162
tbc-11	-1.71026		npl-4.1	-1.7115
rbr-2	-1.70966		tbc-11	-1.71026
pfd-4	-1.70925		rbr-2	-1.70966
pph-6	-1.70924		pfd-4	-1.70925
Y45G12B.3	-1.70805		pph-6	-1.70924
C56A3.4	-1.70779		Y45G12B.3	-1.70805
F11G11.5	-1.707		C56A3.4	-1.70779
pms-2	-1.7068		F11G11.5	-1.707
F08B6.1	-1.70676		pms-2	-1.7068
W03C9.1	-1.70565		F08B6.1	-1.70676
ppm-1.D	-1.70561		W03C9.1	-1.70565
scc-1	-1.705		ppm-1.D	-1.70561
madf-8	-1.70485		scc-1	-1.705
dcaf-1	-1.7047		madf-8	-1.70485
rpl-2	-1.7045		dcaf-1	-1.7047
gls-1	-1.70425		rpl-2	-1.7045
ncap-1	-1.70305		gls-1	-1.70425
sec-31	-1.7027		ncap-1	-1.70305
cdk-9	-1.70255		sec-31	-1.7027
fipp-1	-1.70205		cdk-9	-1.70255
F35A5.8	-1.70185		fipp-1	-1.70205
sptl-3	-1.70175		F35A5.8	-1.70185
lin-28	-1.70172		sptl-3	-1.70175
fbxa-206	-1.70166		lin-28	-1.70172
T13F2.6	-1.70145		fbxa-206	-1.70166
W02H5.2	-1.7005		T13F2.6	-1.70145
suds-3	-1.6999		W02H5.2	-1.7005
vps-25	-1.69955		suds-3	-1.6999
pqn-53	-1.6986		vps-25	-1.69955
taf-12	-1.6985		pqn-53	-1.6986
epg-6	-1.6983		taf-12	-1.6985
W08E3.2	-1.6982		epg-6	-1.6983
tag-63	-1.69805		W08E3.2	-1.6982
F01G4.4	-1.69789		tag-63	-1.69805
ddx-15	-1.69755		F01G4.4	-1.69789
nxt-1	-1.6975		ddx-15	-1.69755
tmbi-4	-1.69602		nxt-1	-1.6975
alh-9	-1.6957		tmbi-4	-1.69602
Y54G11A.2	-1.6948		alh-9	-1.6957
ppfr-4	-1.6947		Y54G11A.2	-1.6948
F02E9.7	-1.69409		ppfr-4	-1.6947
nra-2	-1.6936		F02E9.7	-1.69409
aptf-2	-1.69087		nra-2	-1.6936
nhr-3	-1.69055		aptf-2	-1.69087
spin-4	-1.6905		nhr-3	-1.69055
dnj-5	-1.6904		spin-4	-1.6905
T16G1.18	-1.6901		dnj-5	-1.6904
W07E6.5	-1.6898		T16G1.18	-1.6901
hpr-17	-1.68955		W07E6.5	-1.6898
W03C9.5	-1.68923		hpr-17	-1.68955
mrpl-49	-1.6885		W03C9.5	-1.68923
skih-2	-1.68758		mrpl-49	-1.6885
ekl-4	-1.6875		skih-2	-1.68758
cec-1	-1.68723		ekl-4	-1.6875
C06A5.6	-1.6871		cec-1	-1.68723
nstp-5	-1.68701		C06A5.6	-1.6871
npp-4	-1.68694		nstp-5	-1.68701
nduf-7	-1.6861		npp-4	-1.68694
chd-1	-1.68585		nduf-7	-1.6861
mboa-2	-1.68585		chd-1	-1.68585
C06A5.3	-1.68555		mboa-2	-1.68585
C25H3.11	-1.68555		C06A5.3	-1.68555
dhs-2	-1.68495		C25H3.11	-1.68555
vps-36	-1.68465		dhs-2	-1.68495
algn-10	-1.68433		vps-36	-1.68465
Y97E10AR.6	-1.68349		algn-10	-1.68433
D1054.3	-1.6828		Y97E10AR.6	-1.68349
T28C6.7	-1.68229		D1054.3	-1.6828
gcc-1	-1.68155		T28C6.7	-1.68229
hgap-1	-1.68145		gcc-1	-1.68155
let-413	-1.68059		hgap-1	-1.68145
Y47G6A.3	-1.68035		let-413	-1.68059
T23B12.6	-1.67978		Y47G6A.3	-1.68035
hpo-18	-1.6795		T23B12.6	-1.67978
mpc-1	-1.67885		hpo-18	-1.6795
timm-17B.1	-1.67751		mpc-1	-1.67885
nol-56	-1.67615		timm-17B.1	-1.67751
T10B5.3	-1.6755		nol-56	-1.67615
F25H9.7	-1.67524		T10B5.3	-1.6755
exoc-7	-1.67505		F25H9.7	-1.67524
lgg-2	-1.67413		exoc-7	-1.67505
fbxb-88	-1.67375		lgg-2	-1.67413
lap-2	-1.67356		fbxb-88	-1.67375
asg-2	-1.67335		lap-2	-1.67356
chc-1	-1.67325		asg-2	-1.67335
smc-6	-1.67312		chc-1	-1.67325
usp-14	-1.67304		smc-6	-1.67312
C27C12.1	-1.67285		usp-14	-1.67304
rmh-2	-1.6723		C27C12.1	-1.67285
rnp-6	-1.6718		rmh-2	-1.6723
Y65B4A.2	-1.6717		rnp-6	-1.6718
ggtb-1	-1.67161		Y65B4A.2	-1.6717
spc-1	-1.67145		ggtb-1	-1.67161
ubl-5	-1.6711		spc-1	-1.67145
uba-2	-1.66925		ubl-5	-1.6711
T05G5.5	-1.669		uba-2	-1.66925
T20B12.3	-1.6689		T05G5.5	-1.669
sin-3	-1.6684		T20B12.3	-1.6689
W04C9.6	-1.66805		sin-3	-1.6684
F54D5.9	-1.66778		W04C9.6	-1.66805
pifk-1	-1.66729		F54D5.9	-1.66778
rps-0	-1.6665		pifk-1	-1.66729
edc-3	-1.66625		rps-0	-1.6665
ari-1.1	-1.6651		edc-3	-1.66625
T06E6.1	-1.6648		ari-1.1	-1.6651
W08E3.4	-1.66445		T06E6.1	-1.6648
R01H2.8	-1.6641		W08E3.4	-1.66445
C01G6.5	-1.66382		R01H2.8	-1.6641
ccf-1	-1.6635		C01G6.5	-1.66382
perm-1	-1.66335		ccf-1	-1.6635
F07F6.4	-1.66325		perm-1	-1.66335
nhr-14	-1.663		F07F6.4	-1.66325
K04C2.2	-1.66295		nhr-14	-1.663
unc-33	-1.66256		K04C2.2	-1.66295
tctn-1	-1.66255		unc-33	-1.66256
rpl-20	-1.6625		tctn-1	-1.66255
C49H3.6	-1.66197		rpl-20	-1.6625
arle-14	-1.6613		C49H3.6	-1.66197
clec-87	-1.66085		arle-14	-1.6613
micu-1	-1.65985		clec-87	-1.66085
wht-3	-1.65985		micu-1	-1.65985
hsp-3	-1.65949		wht-3	-1.65985
bub-1	-1.65915		hsp-3	-1.65949
Y39E4B.5	-1.657		bub-1	-1.65915
ubl-1	-1.65645		Y39E4B.5	-1.657
tipn-1	-1.65615		ubl-1	-1.65645
F26F4.9	-1.6557		tipn-1	-1.65615
marc-6	-1.6557		F26F4.9	-1.6557
eif-2beta	-1.65405		marc-6	-1.6557
cogc-6	-1.654		eif-2beta	-1.65405
men-1	-1.65385		cogc-6	-1.654
rps-9	-1.6535		men-1	-1.65385
rga-4	-1.65347		rps-9	-1.6535
dlc-1	-1.65345		rga-4	-1.65347
let-754	-1.65275		dlc-1	-1.65345
rps-7	-1.6523		let-754	-1.65275
cux-7	-1.6521		rps-7	-1.6523
pri-1	-1.6519		cux-7	-1.6521
F20H11.4	-1.65135		pri-1	-1.6519
vhl-1	-1.65016		F20H11.4	-1.65135
T23F6.3	-1.64955		vhl-1	-1.65016
C06A6.4	-1.64941		T23F6.3	-1.64955
arr-1	-1.64915		C06A6.4	-1.64941
plp-2	-1.64902		arr-1	-1.64915
pezo-1	-1.64824		plp-2	-1.64902
rpoa-49	-1.64735		pezo-1	-1.64824
vha-11	-1.64655		rpoa-49	-1.64735
rpl-32	-1.6461		vha-11	-1.64655
dnj-16	-1.64609		rpl-32	-1.6461
C01F6.14	-1.64479		dnj-16	-1.64609
wdr-23	-1.64451		C01F6.14	-1.64479
C44H4.4	-1.644		wdr-23	-1.64451
C36E6.2	-1.64385		C44H4.4	-1.644
klc-1	-1.64345		C36E6.2	-1.64385
ZK688.5	-1.64304		klc-1	-1.64345
ifet-1	-1.642		ZK688.5	-1.64304
vha-10	-1.64045		ifet-1	-1.642
phip-1	-1.63985		vha-10	-1.64045
D2096.5	-1.63932		phip-1	-1.63985
ZK973.1	-1.6391		D2096.5	-1.63932
C25A1.15	-1.63887		ZK973.1	-1.6391
czw-1	-1.6385		C25A1.15	-1.63887
nos-3	-1.6385		czw-1	-1.6385
Y41D4B.4	-1.6375		nos-3	-1.6385
ced-5	-1.63664		Y41D4B.4	-1.6375
rpl-10	-1.6365		ced-5	-1.63664
rpl-4	-1.6365		rpl-10	-1.6365
C37A2.6	-1.636		rpl-4	-1.6365
mrps-18.C	-1.63525		C37A2.6	-1.636
acdh-12	-1.635		mrps-18.C	-1.63525
let-630	-1.6344		acdh-12	-1.635
brd-1	-1.63415		let-630	-1.6344
ant-1.1	-1.6335		brd-1	-1.63415
Y66H1A.4	-1.633		ant-1.1	-1.6335
rpb-12	-1.63265		Y66H1A.4	-1.633
Y73B6BL.23	-1.63245		rpb-12	-1.63265
slc-17.2	-1.6321		Y73B6BL.23	-1.63245
rsp-6	-1.63195		slc-17.2	-1.6321
cas-1	-1.63175		rsp-6	-1.63195
sod-2	-1.6315		cas-1	-1.63175
gld-3	-1.63		sod-2	-1.6315
icd-1	-1.63		gld-3	-1.63
M01F1.4	-1.6294		icd-1	-1.63
sgt-1	-1.62925		M01F1.4	-1.6294
cyc-1	-1.62905		sgt-1	-1.62925
M01E5.3	-1.629		cyc-1	-1.62905
T12D8.10	-1.62845		M01E5.3	-1.629
Y37B11A.3	-1.62845		T12D8.10	-1.62845
Y71H2AM.3	-1.62841		Y37B11A.3	-1.62845
Y53C10A.6	-1.62827		Y71H2AM.3	-1.62841
sop-2	-1.62797		Y53C10A.6	-1.62827
ama-1	-1.6272		sop-2	-1.62797
Y45F3A.1	-1.6268		ama-1	-1.6272
M03F4.6	-1.6267		Y45F3A.1	-1.6268
Y54E5A.5	-1.62615		M03F4.6	-1.6267
rps-23	-1.626		Y54E5A.5	-1.62615
ltah-1.1	-1.6256		rps-23	-1.626
pgl-1	-1.62545		ltah-1.1	-1.6256
C35B1.2	-1.62525		pgl-1	-1.62545
fbxa-66	-1.62495		C35B1.2	-1.62525
C55A6.10	-1.6244		fbxa-66	-1.62495
rpn-3	-1.62335		C55A6.10	-1.6244
rpl-15	-1.623		rpn-3	-1.62335
lpin-1	-1.62275		rpl-15	-1.623
T07F8.4	-1.6221		lpin-1	-1.62275
vps-15	-1.622		T07F8.4	-1.6221
tag-123	-1.62123		vps-15	-1.622
T08G11.1	-1.62005		tag-123	-1.62123
C14C11.7	-1.6197		T08G11.1	-1.62005
pgk-1	-1.61965		C14C11.7	-1.6197
rpa-1	-1.6193		pgk-1	-1.61965
pas-2	-1.61908		rpa-1	-1.6193
E01A2.1	-1.619		pas-2	-1.61908
rpl-7	-1.6185		E01A2.1	-1.619
enu-3.1	-1.6181		rpl-7	-1.6185
rpb-8	-1.6179		enu-3.1	-1.6181
lin-52	-1.6173		rpb-8	-1.6179
ldp-1	-1.6166		lin-52	-1.6173
hid-1	-1.61552		ldp-1	-1.6166
taf-7.2	-1.61465		hid-1	-1.61552
B0250.7	-1.61421		taf-7.2	-1.61465
B0432.10	-1.6128		B0250.7	-1.61421
mrpl-28	-1.6123		B0432.10	-1.6128
car-1	-1.612		mrpl-28	-1.6123
mre-11	-1.61195		car-1	-1.612
dpm-3	-1.6115		mre-11	-1.61195
ilcr-2	-1.6112		dpm-3	-1.6115
par-5	-1.611		ilcr-2	-1.6112
ile-2	-1.6106		par-5	-1.611
orc-5	-1.61035		ile-2	-1.6106
mrps-23	-1.61003		orc-5	-1.61035
B0491.5	-1.60964		mrps-23	-1.61003
spe-39	-1.6093		B0491.5	-1.60964
C45B2.6	-1.60899		spe-39	-1.6093
K07A1.17	-1.60882		C45B2.6	-1.60899
wago-1	-1.60835		K07A1.17	-1.60882
cul-3	-1.60806		wago-1	-1.60835
F32D8.4	-1.6072		cul-3	-1.60806
ent-2	-1.6071		F32D8.4	-1.6072
ZK637.14	-1.60656		ent-2	-1.6071
cel-1	-1.606		ZK637.14	-1.60656
Y73E7A.6	-1.60585		cel-1	-1.606
gut-2	-1.60574		Y73E7A.6	-1.60585
C10G8.8	-1.60326		gut-2	-1.60574
ubc-19	-1.6029		C10G8.8	-1.60326
Y39A3CL.3	-1.60205		ubc-19	-1.6029
F13B12.1	-1.602		Y39A3CL.3	-1.60205
rpl-14	-1.6019		F13B12.1	-1.602
wapl-1	-1.6015		rpl-14	-1.6019
acl-4	-1.60021		wapl-1	-1.6015
mrpl-48	-1.59995		acl-4	-1.60021
lgg-1	-1.59985		mrpl-48	-1.59995
phb-2	-1.59945		lgg-1	-1.59985
nra-3	-1.5994		phb-2	-1.59945
stau-1	-1.59895		nra-3	-1.5994
copb-1	-1.59878		stau-1	-1.59895
ess-2	-1.59855		copb-1	-1.59878
kdin-1	-1.59849		ess-2	-1.59855
hmp-1	-1.59786		kdin-1	-1.59849
dnc-3	-1.59658		hmp-1	-1.59786
R06F6.8	-1.59655		dnc-3	-1.59658
htp-2	-1.5964		R06F6.8	-1.59655
C36B1.14	-1.59446		htp-2	-1.5964
coq-8	-1.59411		C36B1.14	-1.59446
nuo-2	-1.59375		coq-8	-1.59411
mex-1	-1.59297		nuo-2	-1.59375
bli-4	-1.59248		mex-1	-1.59297
F25F2.1	-1.592		bli-4	-1.59248
hsp-60	-1.592		F25F2.1	-1.592
adm-4	-1.59189		hsp-60	-1.592
snpc-4	-1.59158		adm-4	-1.59189
Y56A3A.22	-1.5915		snpc-4	-1.59158
F58G1.2	-1.5914		Y56A3A.22	-1.5915
aka-1	-1.5912		F58G1.2	-1.5914
gna-1	-1.5903		aka-1	-1.5912
slc-25A42	-1.5898		gna-1	-1.5903
F59E12.6	-1.5897		slc-25A42	-1.5898
abi-1	-1.58945		F59E12.6	-1.5897
rsu-1	-1.5893		abi-1	-1.58945
baf-1	-1.58927		rsu-1	-1.5893
abcf-2	-1.589		baf-1	-1.58927
T24C4.5	-1.5888		abcf-2	-1.589
F56C9.3	-1.58825		T24C4.5	-1.5888
cbd-1	-1.58735		F56C9.3	-1.58825
prmt-9	-1.5871		cbd-1	-1.58735
upp-1	-1.58675		prmt-9	-1.5871
F53H4.4	-1.58638		upp-1	-1.58675
R05D3.2	-1.58543		F53H4.4	-1.58638
ubh-2	-1.5848		R05D3.2	-1.58543
K04F10.3	-1.58474		ubh-2	-1.5848
cwc-15	-1.5845		K04F10.3	-1.58474
F23H11.2	-1.58445		cwc-15	-1.5845
obr-4	-1.58435		F23H11.2	-1.58445
C35E7.4	-1.58421		obr-4	-1.58435
lrk-1	-1.584		C35E7.4	-1.58421
coh-4	-1.5822		lrk-1	-1.584
lsm-3	-1.58215		coh-4	-1.5822
F46H5.2	-1.582		lsm-3	-1.58215
srh-24	-1.58085		F46H5.2	-1.582
F13H8.2	-1.58065		srh-24	-1.58085
plk-3	-1.5798		F13H8.2	-1.58065
vnut-1	-1.57961		plk-3	-1.5798
T05A12.3	-1.57877		vnut-1	-1.57961
fbxa-115	-1.5783		T05A12.3	-1.57877
snrp-27	-1.57795		fbxa-115	-1.5783
gen-1	-1.5779		snrp-27	-1.57795
rpl-6	-1.57745		gen-1	-1.5779
tsp-21	-1.57745		rpl-6	-1.57745
nstp-2	-1.5774		tsp-21	-1.57745
hxk-3	-1.57735		nstp-2	-1.5774
sec-61	-1.577		hxk-3	-1.57735
plp-1	-1.57685		sec-61	-1.577
rab-30	-1.57675		plp-1	-1.57685
mel-26	-1.57615		rab-30	-1.57675
rde-12	-1.57575		mel-26	-1.57615
rps-4	-1.5756		rde-12	-1.57575
ech-4	-1.57476		rps-4	-1.5756
rpl-17	-1.5745		ech-4	-1.57476
T07A9.15	-1.5745		rpl-17	-1.5745
Y82E9BR.16	-1.5738		T07A9.15	-1.5745
elc-1	-1.5738		Y82E9BR.16	-1.5738
dnj-2	-1.57315		elc-1	-1.5738
eef-1B.2	-1.5726		dnj-2	-1.57315
rab-11.1	-1.5715		eef-1B.2	-1.5726
T12C9.7	-1.57072		rab-11.1	-1.5715
Y55B1AR.2	-1.57033		T12C9.7	-1.57072
wdr-5.1	-1.5701		Y55B1AR.2	-1.57033
hst-6	-1.56993		wdr-5.1	-1.5701
sur-6	-1.56953		hst-6	-1.56993
rsp-7	-1.5695		sur-6	-1.56953
sur-7	-1.56945		rsp-7	-1.5695
[truncated: 5,475 more rows]

## Sheet: clusters
gene	lfc_K4me3_set_2	lfc_K4me3_set_16	lfc_K4me3_set2_set16	Cluster_H3K4me3			gene	lfc_K4me3_set_2	lfc_K4me3_set_16	lfc_K4me3_set2_set16	Cluster_H3K4me3			gene	lfc_K4me3_set_2	lfc_K4me3_set_16	lfc_K4me3_set2_set16	Cluster_H3K4me3			gene	lfc_K4me3_set_2	lfc_K4me3_set_16	lfc_K4me3_set2_set16	Cluster_H3K4me3
aap-1	-1.14085	-0.397	-1.09485	1			acr-6	0.16875	-0.14283	-0.17005	2			aat-4	0.19195	0.0068	-0.2235	3			aat-1	0.16735	0.04705	-0.06645	4
aat-2	-0.552505	-0.4816	-0.694025	1			lgc-11	0.27045	-0.074	-0.09675	2			amt-4	-0.04535	0.1287	-0.16535	3			acox-1.3	0.24303	0.07828	-0.08262	4
abl-1	-0.4302	-0.19505	-0.3532	1			act-4	-0.1745	-0.55865	-0.13745	2			aqp-2	-0.105725	0.069215	0.041715	3			acr-15	0.333935	0.203935	0.046765	4
aco-1	-0.85805	-0.54975	-0.99255	1			ads-1	-0.1839	-0.3264	-0.715095	2			asp-6	0.23586	0.04488	-0.31404	3			act-5	0.57845	-0.09445	0.10905	4
aco-2	-0.9005	-1.0705	-1.5055	1			aex-1	0.1147	-0.419235	-0.1568	2			atn-1	-0.18805	0.06735	-0.364595	3			afd-1	0.2071	-0.07442	-0.079985	4
acr-11	-0.333095	-0.2159	-0.42366	1			aex-5	0.6128	0.1431	0.48735	2			avr-14	-0.011565	0.1378	-0.299185	3			agr-1	0.496375	0.00917	-0.12938	4
act-1	-1.2415	-0.8385	-1.81845	1			agt-1	-0.9015	-0.8915	-1.435	2			pah-1	-0.06035	0.1333	-0.543205	3			AH10.4	0.611675	0.170625	-0.00812	4
act-2	-1.2415	-0.8375	-1.8185	1			aip-1	-0.81	-0.8985	-1.45	2			ccb-1	-1.0748	0.1365	-1.30659	3			alg-2	0.836209	0.186058	0.143309	4
act-3	-0.8878	-0.7379	-1.28153	1			ajm-1	0.398	-0.59965	-0.30565	2			ceh-2	0.25075	-0.104	-0.35955	3			alh-12	0.46239	0.15034	0.31074	4
acy-1	-0.563635	-0.4816	-0.345155	1			akt-2	-0.27225	-0.2608	-0.68275	2			ceh-7	-0.326855	0.01445	-0.66565	3			ant-1.4	0.3356	0.01695	-0.263415	4
adm-2	-0.57095	-0.738065	-1.00114	1			aos-1	-0.26162	-0.419995	-0.117095	2			pros-1	-0.00248	0.29409	-0.21286	3			apx-1	0.39809	0.12154	0.007575	4
adm-4	-1.31395	-0.50015	-1.59189	1			aph-2	-0.02705	-0.163375	-0.062715	2			ceh-40	0.141731	0.18798	-0.23839	3			arrd-17	0.465185	0.007935	-0.174185	4
adr-1	-1.545	-0.601	-2.312	1			apr-1	-0.05608	-0.055335	-0.139575	2			cht-1	0.0229	-0.02015	-0.190268	3			arrd-2	0.304615	0.162865	-0.04362	4
adr-2	-1.40036	-0.60455	-1.26576	1			aqp-9	0.59765	-0.1083	-0.1617	2			ckb-1	-0.229445	0.01794	-0.125535	3			asns-1	0.16905	0.1648	0.1279	4
aex-3	-0.7671	-0.11979	-0.7137	1			aars-2	-0.3794	-0.29325	-0.6684	2			clh-3	-0.017295	-0.06298	-0.177275	3			B0238.9	0.4469	0.02585	-0.03679	4
aex-6	-0.173915	-0.244465	-0.33858	1			asp-1	0.12395	-0.51265	-0.2945	2			col-122	-0.04745	-0.0333	-0.259895	3			B0252.3	0.38865	0.0718	-0.304475	4
agt-2	-1.9075	-0.642	-2.33969	1			asp-5	0.1492	0.04475	-0.03045	2			col-143	0.11585	0.09945	-0.2935	3			B0280.17	0.1271	0.1033	0.0859	4
aha-1	-0.4598	-0.297001	-0.6943	1			atf-6	-0.40875	-0.35425	-0.74657	2			col-152	0.42505	0.05995	-0.444	3			B0281.4	0.5166	-0.06025	-0.23563	4
air-1	-1.6464	-0.882	-2.2148	1			atf-7	-0.2202	-0.6609	-0.1232	2			cpb-1	0.0196	0.22785	-0.246915	3			bath-46	0.5862	0.04965	-0.09413	4
air-2	-1.8245	-0.792	-2.34789	1			atgp-1	-0.6172	-0.5392	-0.97463	2			cpn-4	-0.06515	-0.2661	-0.55184	3			btb-12	0.197545	0.081745	0.024345	4
aka-1	-1.2895	-0.583	-1.5912	1			atm-1	-1.319	-0.953	-2.0124	2			cyb-2.1	0.151	0.1868	-0.136395	3			btb-13	0.27894	0.18969	0.17094	4
akt-1	-1.3044	-0.79955	-1.29695	1			bar-1	-0.20735	-0.1337	-0.6432	2			cyn-6	-0.28715	-0.0194	-0.798175	3			C01B12.8	0.93475	0.1958	0.3311	4
alg-1	-1.02385	-0.5879	-0.916045	1			bas-1	-0.38528	-0.17485	-0.68535	2			daz-1	-0.25925	0.07485	-0.65118	3			C01B4.6	0.29565	-0.016675	-0.009705	4
alh-1	-1.3303	-0.75465	-1.81105	1			bir-1	-0.191	-0.2045	-1.14625	2			div-1	-0.4913	-0.03271	-0.31413	3			C01G10.14	0.62205	0.0108	-0.16315	4
alh-3	-0.9294	-0.4354	-1.12295	1			bli-1	0.35525	-0.33535	-0.2412	2			dlg-1	0.0043	-0.0848	-0.204045	3			C02B8.1	0.2658	0.10038	-0.10376	4
alh-4	-1.24043	-1.25685	-1.5398	1			cah-5	-0.14625	0.0489	-0.3818	2			dre-1	-0.47697	-0.0724	-0.73215	3			C06E4.5	0.544655	0.243605	-0.051825	4
alh-6	-1.2176	-0.5302	-1.56148	1			cah-6	-0.13444	-0.06835	-0.275005	2			alp-1	-0.143345	0.14734	-0.39021	3			C06H5.14	0.813295	0.303245	-0.014593	4
alh-7	-0.480849	-0.225	-0.519615	1			cat-4	-0.17085	-0.17175	-0.583825	2			efn-2	-0.08273	0.14836	-0.20533	3			C06H5.8	0.487645	0.034785	0.04175	4
alh-8	-0.693	-0.766	-0.85695	1			ccf-1	-0.95	-1.016	-1.6635	2			elt-4	0.05352	0.032795	-0.193455	3			C08F1.6	0.567686	0.160086	-0.038324	4
alh-9	-1.3685	-0.929	-1.6957	1			ced-3	-0.391545	-0.314475	-0.66107	2			emb-9	-0.42015	0.08295	-0.556079	3			C08F1.8	0.456035	0.101985	-0.13746	4
aly-1	-0.97995	-0.3454	-0.92185	1			ced-6	-0.44465	-0.3567	-0.75369	2			exc-7	-0.32002	0.05395	-0.581336	3			C09D4.9	0.52078	0.30348	0.15863	4
aly-2	-1.4631	-0.5705	-2.04645	1			ceh-39	0.03323	-0.155541	-0.0341	2			far-2	0.1662	0.02245	-0.25975	3			C09G5.13	0.470455	0.149955	-0.046315	4
aly-3	-1.44465	-0.66985	-1.4887	1			cep-1	-0.88305	-0.7175	-1.26585	2			fbf-1	0.34567	0.27472	-0.20608	3			C11E4.8	0.3515	-0.16561	0.04515	4
ama-1	-1.4078	-0.717	-1.6272	1			che-14	0.1937	-0.12945	-0.20945	2			fkb-3	-0.3768	-0.06231	-0.235455	3			C12D5.10	0.6354	0.17035	-0.0655255	4
amx-1	-0.24894	-0.0697	-0.24102	1			cic-1	0.07485	-0.23746	-0.15517	2			gar-1	0.06591	0.191815	0.09169	3			C14A11.2	0.2361	-0.064175	0.02093	4
apc-2	-1.71595	-0.6215	-1.98927	1			cki-1	-0.2858	-0.15995	-0.665865	2			gfi-1	0.213545	0.243395	-0.05006	3			C16C8.10	0.718055	0.130755	-0.052665	4
apc-11	-0.94025	-0.58745	-1.24295	1			clc-3	-0.20261	-0.06135	-0.378525	2			gna-2	0.161	0.10855	-0.0498	3			C16C8.17	0.355885	-0.0865605	0.052385	4
ape-1	-1.19653	-0.86	-1.3837	1			clh-6	-0.6678	-0.65245	-1.13081	2			gpa-12	0.10101	-0.07062	-0.35359	3			C24H11.2	0.50245	-0.18855	-0.1404	4
apl-1	-0.8268	-0.43905	-0.85265	1			cnk-1	-0.0897	-0.1046	-0.493702	2			grl-3	-0.009445	0.13133	-0.12991	3			C25A8.1	0.50515	0.0933	-0.13598	4
apm-1	-1.73845	-0.7405	-1.96445	1			col-8	-0.53055	-0.5077	-0.8268	2			gtl-1	0.231483	-0.0180415	-0.154932	3			C25D7.1	0.845305	0.328755	0.022355	4
apn-1	-0.5571	-0.37954	-0.48442	1			col-39	0.2155	-0.41293	0.07885	2			lite-1	0.29225	-0.22015	-0.35645	3			C25F6.6	0.5221	-0.3291	-0.1351	4
app-1	-1.49551	-0.73035	-1.45164	1			col-40	0.20635	-0.284355	-0.223765	2			hlh-1	0.034605	0.08656	-0.26438	3			C27A7.9	0.297865	0.012715	-0.133105	4
aps-2	-0.4474	-0.7548	-0.6744	1			col-63	-0.26275	-0.10105	-0.61115	2			hpl-1	-0.084615	0.032795	0.018375	3			C28C12.1	0.29675	0.04255	-0.17251	4
apg-1	-1.70625	-0.83	-1.90035	1			col-93	0.40535	-0.2861	-0.32195	2			hrp-1	-0.1219	0.0355	-0.37641	3			C29F9.12	0.30585	0.0585	-0.1354	4
aps-1	-1.2865	-0.749	-1.8385	1			col-96	0.2997	-0.08125	-0.150825	2			ifa-4	0.04255	0.1321	0.06525	3			C31C9.7	0.3079	-0.141591	0.06925	4
apb-1	-1.4675	-0.4585	-2.22455	1			col-111	0.1084	-0.189135	-0.229498	2			ifb-1	0.02935	0.1223	-0.176687	3			C33F10.1	0.80539	0.28684	0.22044	4
apd-3	-1.6909	-0.31985	-1.46351	1			col-157	-0.309	-0.42985	-0.669185	2			iff-2	-0.428865	-0.13175	-0.65715	3			C33F10.11	0.861825	0.334425	0.254525	4
apm-3	-0.24626	-0.170535	-0.056765	1			col-159	0.38125	-0.18245	-0.348415	2			ifp-1	0.032205	0.177965	-0.275035	3			C36E8.6	0.67793	0.20173	-0.20254	4
aps-3	-0.6615	-0.808	-1.301	1			cpz-2	-0.122465	-0.19009	-0.36874	2			inx-20	0.02375	-0.090185	-0.3405	3			C36F7.5	0.46295	0.17115	-0.17241	4
aqp-7	-0.4383	-0.45705	-0.5175	1			csk-1	-0.1942	-0.13175	-0.427615	2			lbp-1	0.07895	0.047925	-0.173535	3			C39D10.6	0.47635	-0.1312	0.06005	4
aqp-10	-0.7154	-0.2935	-1.2987	1			csn-4	-0.0044	-0.4626	0.0105	2			lbp-2	0.05355	0.0052	-0.23534	3			C41H7.2	0.3445	0.01345	-0.037145	4
aqp-11	-0.4019	-0.5136	-0.70085	1			ctl-1	0.0442	-0.36316	-0.33646	2			lbp-7	-0.0775	0.05505	-0.58875	3			C46H11.3	0.3315	0.00765	0.01505	4
ard-1	-0.7504	-0.60835	-0.8467	1			ctl-2	0.0449	-0.4057	-0.317355	2			ldh-1	-0.337585	0.0523	-0.53545	3			C46H11.6	0.40725	0.0887	-0.01165	4
arf-1.2	-0.3821	-0.8167	-1.15406	1			cup-2	-1.1585	-0.834	-2.21515	2			lea-1	0.00045	0.1403	-0.29274	3			C49A9.4	0.461595	0.144745	0.028995	4
arf-3	-1.21035	-0.475	-1.7178	1			cyl-1	-0.35095	-0.20415	-0.58325	2			let-858	0.18305	0.1628	-0.36937	3			C50B8.5	0.2616	0.0535	-0.2305	4
arf-6	-2.0136	-1.1325	-2.51455	1			cyn-5	-0.66575	-0.66225	-1.31985	2			lev-10	0.0291	-0.0283	-0.37205	3			C50E3.12	0.15945	-0.0334	-0.02635	4
ark-1	-0.5732	-0.17155	-0.558035	1			daf-16	-0.0875	-0.459635	-0.536315	2			lin-10	-0.0998	0.00635	-0.18152	3			C50F2.5	0.838215	0.524065	0.052715	4
arl-1	-0.27745	-0.164	-0.287355	1			daf-31	-1.071	-0.8155	-1.923	2			lin-26	0.26625	-0.0855	-0.5519	3			C52G5.2	0.3874	-0.0332	-0.02305	4
arl-5	-0.212204	-0.19205	-0.191325	1			dbl-1	-0.098795	-0.09755	-0.42145	2			lin-41	-0.75605	0.14355	-0.2517	3			C53A3.3	0.27395	0.09255	-0.131845	4
arf-1.1	-0.55345	-0.74	-0.51015	1			dhs-17	0.16445	-0.0679	-0.12495	2			lrp-1	-0.18394	0.04893	-0.278713	3			C53C11.5	0.12392	0.032065	-0.07687	4
arl-8	-1.538	-0.7955	-2.2851	1			dnc-1	-1.284	-0.9765	-2.05225	2			mek-2	0.19866	0.05959	-0.215545	3			C54E4.12	0.41733	0.08678	0.00598	4
arr-1	-1.45402	-0.6264	-1.64915	1			dnj-18	-0.26894	-0.427267	-0.298055	2			mig-6	0.034	-0.16545	-0.399195	3			clec-116	0.47675	0.0645	0.1324	4
aars-1	-1.5141	-0.8185	-2.1898	1			dpf-4	0.009	-0.60385	-1.0745	2			mpk-2	-0.1342	-0.00565	-0.77195	3			clec-147	0.449815	0.163565	0.028905	4
art-1	-0.6775	-0.86595	-1.1412	1			dpf-7	-0.5537	-0.907435	-0.4186	2			mrp-4	-0.00095	0.0707	-0.12422	3			clec-205	0.314802	0.120816	-2.35e-05	4
arx-1	-0.70275	-0.0239	-0.55962	1			dpy-26	-0.31365	-0.1651	-0.839075	2			mup-4	0.18155	0.05695	-0.351045	3			clec-49	0.63134	0.06804	0.00427	4
arx-2	-1.58405	-0.733	-2.13915	1			dsl-6	0.12365	-0.0453	-0.31014	2			nas-11	0.034222	-0.033608	-0.213258	3			clec-64	0.3996	0.04935	-0.16132	4
arx-3	-1.47565	-0.676	-1.8598	1			bcat-1	-0.2365	-0.59065	-0.4781	2			ncx-2	-0.0691	-0.02705	-0.3805	3			clec-99	0.455715	0.004322	-0.056525	4
arx-5	-1.8659	-0.781	-2.4766	1			ech-7	0.1386	-0.1121	-0.356805	2			nhr-44	-0.0418175	-0.006485	-0.03116	3			clik-3	0.286905	0.021905	-0.00837	4
arx-6	-1.2641	-0.736	-1.5456	1			egl-26	-0.33925	-0.22305	-0.7519	2			nhr-85	0.068	0.0025	-0.174505	3			col-142	0.505275	0.123775	0.05629	4
arx-7	-0.97955	-0.1941	-1.26578	1			eif-6	-1.328	-1.066	-2.1	2			nhr-116	-0.007525	0.03229	-0.386705	3			col-179	0.3881	0.08375	0.0324	4
asb-1	-0.196835	0.06365	-0.09025	1			elo-2	-0.7013	-0.4915	-1.3913	2			nlp-9	-0.456995	0.06025	-0.6642	3			col-52	0.79561	0.19321	-0.036795	4
asb-2	-1.1726	-0.3055	-1.4927	1			elo-6	-0.06815	-0.2502	-0.366925	2			nob-1	0.035885	0.23551	-0.30139	3			col-80	0.4538	-0.12155	0.159	4
asg-1	-1.85075	-0.6645	-2.25245	1			epi-1	-0.267295	-0.06395	-0.403585	2			nos-1	-0.07585	0.12445	-0.20405	3			col-92	0.5159	-0.01105	-0.35424	4
asg-2	-1.16075	-0.4115	-1.67335	1			fat-1	-0.0194	-0.15125	-0.476149	2			odd-2	0.29394	0.33344	0.08014	3			comt-3	0.38542	-0.08397	0.0938955	4
atgp-2	-0.91585	-0.5172	-0.77037	1			fat-2	-0.8245	-0.7585	-1.8557	2			blmp-1	0.4103	0.4194	-0.212825	3			cpr-5	0.33295	0.01405	-0.197287	4
atl-1	-1.155	-0.966	-1.5649	1			fat-3	-0.0416	-0.550109	-0.27155	2			oig-1	-0.003064	0.086335	-0.480065	3			cpt-3	0.65625	0.1015	-0.317375	4
atp-2	-0.812	-0.689	-1.3265	1			fat-6	-0.38285	-0.33635	-0.63102	2			pag-3	0.184175	0.068525	-0.101305	3			cya-2	0.580545	0.104195	-0.127355	4
atp-3	-1.4945	-0.7985	-2.1331	1			fbp-1	-0.5093	-0.3789	-0.97288	2			pal-1	0.29185	0.23805	-0.17965	3			cyn-10	0.37515	0.209	-0.19414	4
atx-2	-2.076	-0.8265	-2.5014	1			fce-2	-0.66865	-0.58065	-1.03575	2			pat-9	-0.1061	0.14595	-0.20169	3			D2089.3	0.23219	0.074115	-0.035285	4
baf-1	-1.70209	-0.8064	-1.58927	1			fkb-1	-0.149	-0.29045	-1.2085	2			pfn-3	-0.07618	-0.0056	-0.22949	3			dct-18	0.38975	0.1159	-0.15972	4
bag-1	-1.048	-1.09075	-1.227	1			fkb-2	-0.826	-0.816	-1.3753	2			pho-1	0.1047	0.0515	-0.560675	3			dhc-4	0.30822	0.11137	0.029074	4
bec-1	-1.22178	-0.5568	-1.5058	1			flp-16	0.271375	-0.049475	-0.056655	2			pkc-2	-0.05444	-0.07913	-0.097945	3			dhhc-12	0.212265	0.11225	0.0451	4
ben-1	-0.1893	-0.32975	-0.35686	1			frh-1	0.2882	-0.36935	-0.4801	2			prx-5	-0.316535	0.02075	-0.6537	3			dot-1.3	0.655709	0.36111	0.0574995	4
bir-2	-1.79685	-0.796	-1.9513	1			ftn-2	0.16665	-0.24575	-0.560345	2			ptb-1	-0.229135	0.1722	-0.436835	3			dsl-3	0.75132	0.16347	-0.041715	4
bli-4	-1.2812	-0.5219	-1.59248	1			ftt-2	-0.4784	-0.90865	-0.14155	2			puf-8	-0.15	0.1019	-0.426994	3			dsl-5	0.22206	-0.039976	-0.06354	4
bli-6	-1.444	-0.8635	-2.12435	1			gad-1	-0.9725	-0.645	-1.7495	2			ref-1	0.15905	-0.039045	-0.16711	3			duo-3	0.556635	0.201985	0.02204	4
bmk-1	-1.41975	-0.84905	-1.5005	1			gcy-11	0.14063	-0.23419	-0.22032	2			rgs-1	-0.02747	-0.0511765	-0.344	3			E01G4.5	0.19415	0.001595	-0.083312	4
bpl-1	-0.299325	-0.0575	-0.31179	1			gcy-33	0.11095	-0.7086	0.057	2			rgs-3	-0.029665	0.089725	-0.112575	3			eat-17	0.124445	0.143655	0.173645	4
bra-1	-0.9073	-0.588345	-0.494955	1			gcy-35	0.1955	-0.6824	-0.6551	2			rhr-2	-0.00945	0.12915	-0.3431	3			ebp-2	0.57475	-0.06295	-0.29035	4
F23H11.5	-1.101	-0.5445	-1.97445	1			glh-1	-0.41025	-0.48155	-0.65515	2			rme-2	0.30146	0.25886	-0.11969	3			egl-1	0.27832	-0.01045	0.092285	4
brc-1	-1.55185	-0.622	-2.1524	1			gln-6	0.09635	-0.19315	-0.3365	2			rol-3	-0.24555	0.1268	-0.4211	3			egl-17	0.160916	-0.086839	-0.107229	4
brd-1	-1.1472	-0.502	-1.63415	1			gly-10	-0.9005	-0.924	-1.557	2			rpl-25.1	0.125125	-0.08949	-0.245085	3			egl-38	0.56135	0.17315	0.12555	4
bre-1	-0.477845	-0.279385	-0.476765	1			gpa-7	-0.50865	-0.4399	-0.661445	2			rpy-1	-0.25266	0.1411	-0.431095	3			elk-2	0.71645	0.0611	-0.38062	4
bre-4	-1.8969	-0.726	-2.1129	1			gpd-2	-0.852	-0.87725	-1.29085	2			sel-7	0.108685	0.282985	-0.044145	3			eme-1	0.4495	0.076	0.00125	4
bre-5	-1.45075	-0.83	-1.9079	1			gpd-4	-0.3105	-0.1913	-0.61954	2			sem-4	-0.1742	0.1812	-0.36307	3			ent-3	0.54029	0.15759	0.05156	4
brp-1	-0.0023	-0.3046	-0.42341	1			grl-10	0.0298425	-0.0948575	0.139247	2			skr-7	0.06787	0.00687	-0.19128	3			ergo-1	0.604985	0.061535	-0.01605	4
btf-1	-0.3333	-0.49765	-0.80215	1			grl-21	0.177	-0.5219	-0.3743	2			skr-14	-0.0341	-0.0729	-0.31345	3			erp-44.3	0.6176	0.15695	-0.062375	4
bub-1	-1.5389	-0.715	-1.65915	1			gst-26	-0.0731	-0.32265	-0.67625	2			slo-1	-0.00886	0.0667	-0.147095	3			exc-4	0.31228	-0.04195	-0.079745	4
byn-1	-0.5405	-0.7822	-1.03445	1			gst-27	0.16895	-0.865555	-0.39085	2			smu-2	0.19465	0.02465	-0.283865	3			F07B7.8	0.5025	-0.1918	-0.1309	4
cah-3	-0.3884	-0.4998	-0.67205	1			gst-28	0.36255	-0.149625	-0.171965	2			sng-1	-0.112765	0.1195	-0.48675	3			F07E5.12	0.508865	0.0819145	-0.0091705	4
cah-4	0.05405	-0.42465	-0.7366	1			gst-36	-0.2398	-0.436415	-0.4706	2			sox-2	0.1198	0.20195	-0.17348	3			F07G6.5	0.5273	0.0613	0.09535	4
cal-1	-0.37814	0.0826	-0.44655	1			gst-44	-0.20095	-0.405535	-0.15675	2			spp-8	0.10469	0.036425	-0.084226	3			F08F1.4	0.55343	0.18518	-0.084315	4
cal-2	-0.69255	-0.28575	-0.743535	1			ham-2	-0.3073	-0.215	-0.580545	2			spp-10	-0.27888	0.0338	-0.356956	3			F08F1.9	0.3205	0.04565	-0.28725	4
cap-1	-0.61595	-0.19595	-0.709385	1			his-2	0.5121	-0.25695	-0.2812	2			srg-23	0.13168	0.07848	-0.12342	3			F10C1.1	0.3103	-0.0844	-0.19858	4
cap-2	-1.2425	-0.5755	-1.75115	1			his-5	0.4751	-0.2934	-0.19805	2			srh-292	0.06875	0.16765	-0.33385	3			F10C1.8	0.6741	0.33815	-0.04398	4
cas-1	-1.40825	-0.837	-1.63175	1			his-10	0.3845	-0.4303	-0.054	2			sri-19	-0.0056	0.0413	-0.238475	3			F11C7.6	0.4083	-0.1975	-0.127	4
cav-2	-1.21115	-0.8475	-1.8257	1			his-11	0.4025	-0.4156	-0.089	2			sro-1	0.216185	0.132035	-0.17653	3			F11G11.13	0.318025	-0.027115	-0.02572	4
cbp-1	-1.99355	-0.6905	-2.13473	1			his-14	0.3765	-0.45285	-0.0945	2			srw-54	0.00488	0.250515	-0.133115	3			F13A7.7	0.1275	0.00335	0.010065	4
cox-5B	-1.33	-0.9775	-1.9321	1			his-18	0.50725	-0.2545	-0.2009	2			syx-2	-0.249455	0.128535	-0.377465	3			F13H8.11	0.344243	0.0124085	-0.164437	4
cyp-44A1	-0.6444	-0.80255	-0.6259	1			his-26	0.331	-0.52925	-0.1525	2			rhgf-1	0.12261	0.20126	-0.024295	3			F14D7.9	0.189263	0.0373125	-0.0338375	4
ccr-4	-1.9669	-0.8605	-2.07195	1			his-28	0.5112	-0.2313	-0.24665	2			tag-120	-0.151785	-0.03451	-0.41085	3			F18A1.1	0.70795	0.17325	-0.1212	4
cct-1	-1.293	-0.677	-1.9344	1			his-31	0.26135	-0.3195	-0.2515	2			toh-1	0.0818	0.05575	-0.08904	3			F20B6.5	0.488845	0.275595	-0.034585	4
cct-2	-0.58305	-0.5419	-0.7943	1			his-34	0.22455	-0.3129	-0.20765	2			dpy-31	-0.4834	-0.0675	-0.9144	3			F20B6.6	0.654825	0.184775	0.0303	4
cct-4	-1.1185	-0.6015	-1.84195	1			his-35	-0.1625	-0.5825	-1.0855	2			tpi-1	-0.3602	-0.03325	-0.499205	3			F20B6.9	0.52315	0.07085	0.0519	4
cct-5	-0.89535	-0.64185	-1.2619	1			C50F4.6	-0.2285	-0.6535	-1.24105	2			tsp-19	-0.1031	0.06975	-0.33937	3			F21H12.3	0.56155	0.0286	-0.18269	4
cct-6	-1.336	-0.5485	-1.877	1			his-41	-0.3345	-0.631	-1.28435	2			uaf-1	-0.181	-0.04925	-0.30755	3			F23A7.8	0.638724	0.154324	0.111959	4
cdc-6	-1.352	-0.854	-2.22045	1			his-44	0.333	-0.4391	-0.064	2			ubc-7	-0.0508	-0.0465	-0.50535	3			F23C8.13	0.2121	0.01425	-0.017	4
cdc-14	-1.9007	-0.611	-2.47885	1			his-45	0.314	-0.35415	-0.21715	2			ubc-24	0.11045	0.0699	-0.2593	3			F25A2.1	0.44115	-0.028	-0.1422	4
cdc-25.1	-1.14706	-0.4516	-1.35845	1			his-46	0.1965	-0.45585	-0.31605	2			ubh-1	0.1956	-0.1002	-0.3691	3			F32E10.9	0.59515	0.1549	-0.116065	4
cdc-42	-1.4555	-0.641	-2.5513	1			his-47	0.0925	-0.5813	-0.232	2			unc-9	-0.383	0.10805	-0.147515	3			F32H5.4	0.4369	-0.0209	-0.107255	4
cdd-2	-1.1679	-0.864	-1.32335	1			his-50	0.51335	-0.23575	-0.23015	2			unc-22	-0.49103	0.0446	-0.79315	3			F33H12.6	0.70275	-0.02535	-0.214935	4
cdf-1	-1.3577	-0.48805	-1.36517	1			his-55	0.2595	-0.38545	-0.2857	2			unc-86	0.08475	0.1896	-0.131085	3			F35B12.3	0.60824	0.11074	-0.042455	4
casy-1	-0.37177	-0.00685	-0.27101	1			his-56	0.162	-0.6381	-0.406	2			unc-87	-0.33145	0.03635	-0.906125	3			F35B3.1	0.839655	0.231055	-0.056535	4
cdk-1	-0.7605	-0.8845	-1.1575	1			his-57	0.1645	-0.54875	-0.1625	2			unc-120	-0.15225	0.26575	-0.35453	3			F35C8.8	0.186385	0.04907	-0.02087	4
cdk-4	-1.12519	-0.7055	-1.28087	1			his-58	0.193	-0.5313	-0.13	2			unc-130	0.14076	0.25596	-0.33664	3			F36A4.3	0.66802	0.38222	0.08137	4
cdk-5	-1.71253	-0.694	-1.82966	1			his-59	0.1855	-0.61735	-0.4135	2			vab-3	0.11542	0.01422	-0.142525	3			F36H12.2	0.45105	0.00205	-0.26525	4
cdk-7	-0.5082	-0.4231	-0.55355	1			his-60	0.208	-0.5717	-0.334	2			vav-1	-0.155745	0.1368	-0.56905	3			F36H12.9	0.937145	0.392345	0.164495	4
cdk-8	-1.75855	-0.689	-1.9259	1			his-61	0.264	-0.5683	-0.191	2			vhp-1	-0.0438	-0.1663	-0.646475	3			F36H5.14	0.341585	-0.000815	-0.12277	4
cdk-9	-1.7403	-0.821	-1.70255	1			his-63	0.2395	-0.49645	-0.3293	2			vit-1	0.024509	-0.01779	-0.39759	3			F37A4.4	1.13032	0.57157	0.07947	4
cdl-1	-1.30665	-0.90523	-0.98736	1			his-64	0.0485	-0.7835	-0.45	2			vps-54	-0.13671	0.098305	-0.316745	3			F37D6.4	0.17514	0.14034	-0.13371	4
cdt-1	-1.13955	-0.54	-1.72603	1			his-65	0.2705	-0.40005	-0.24325	2			zen-4	0.094245	-0.021765	-0.27452	3			F38A1.9	0.4285	0.1556	-0.159293	4
cec-1	-1.70585	-0.60015	-1.68723	1			his-66	0.18	-0.51705	-0.1715	2			sfxn-1.1	0.35869	0.36174	-0.194125	3			F40C5.2	0.38375	0.02105	-0.379965	4
ced-2	-1.86163	-0.69855	-1.73629	1			his-67	0.1125	-0.5212	-0.25135	2			eri-12	0.23605	0.1295	-0.26413	3			F40E3.3	0.5624	0.2176	-0.21767	4
ced-4	-0.9884	-0.5795	-0.97965	1			his-68	0.38195	-0.3062	-0.29585	2			B0001.7	-0.2899	0.1094	-0.632195	3			F40G12.7	0.241175	0.163575	0.027395	4
ced-5	-1.56555	-0.5951	-1.63664	1			hlh-11	-0.3827	-0.7066	0.02165	2			ttr-18	0.010735	-0.05604	-0.228865	3			F41B4.1	0.41325	0.1518	-0.185075	4
ced-7	-1.43685	-0.5705	-1.83003	1			hot-1	-0.13419	0.00156	0.128355	2			B0393.6	0.29725	0.2293	-0.196485	3			F41C3.2	0.284345	0.062205	-0.192855	4
ced-9	-1.5373	-0.788	-1.8162	1			hpd-1	-0.2642	-0.5388	-1.13748	2			B0457.4	-0.03045	-0.018085	-0.32128	3			F41C6.2	0.48193	0.11033	0.08283	4
ceh-5	-0.43382	-0.33112	-0.225456	1			hrp-2	-0.478	-0.714	-1.3895	2			B0564.6	0.06175	0.05955	-0.28774	3			F41H10.12	0.59931	0.24361	0.00171	4
ceh-13	-0.2043	-0.24335	-0.298265	1			hsp-43	0.026945	-0.09842	0.24943	2			B0564.9	0.05425	0.0543	-0.291895	3			F44E7.3	0.55535	-0.0104	-0.0008	4
ceh-20	-1.37065	-0.455	-1.54821	1			hsr-9	-0.855	-0.746	-1.38	2			swsn-9	0.23875	0.08227	-0.137325	3			F44F4.10	0.263405	0.063355	0.049655	4
ceh-21	-1.30385	-0.736	-1.17245	1			hum-7	-0.0536	-0.198975	0.005705	2			tiar-3	0.03205	0.05145	-0.112427	3			F46A8.8	0.24605	-0.08785	-0.184975	4
ceh-38	-1.99057	-0.4945	-2.03621	1			hyl-2	-0.88235	-0.78095	-1.50871	2			ugt-60	0.077	-0.0554	-0.4791	3			F46C3.7	0.73404	0.21934	0.04999	4
ceh-43	0.0165	-0.53295	-0.7265	1			icd-1	-0.8075	-0.667	-1.63	2			C08B6.4	-0.051805	0.071765	-0.111405	3			F46G11.2	0.23741	0.08281	-0.19259	4
ceh-44	-0.7502	-0.273105	-0.44003	1			ife-2	-0.22855	-0.2942	-0.53661	2			C08B6.11	0.09746	0.34421	-0.215085	3			F46H5.3	0.300525	0.039205	0.108	4
cpg-1	-0.28678	-0.29995	-0.1515	1			ife-3	-1.079	-0.694	-1.9046	2			C08F11.7	0.21415	-0.0065	-0.25097	3			F47B3.3	0.589275	0.294725	-0.058295	4
cel-1	-1.3176	-0.6445	-1.606	1			ile-2	-0.794	-0.7145	-1.6106	2			ugt-22	0.136975	-0.004765	-0.191595	3			F49E12.8	0.866505	0.415405	-0.30032	4
cey-1	-1.78853	-0.9196	-2.065	1			imb-3	-0.86	-0.8344	-1.39015	2			C08H9.15	0.21765	0.17115	-0.281622	3			F49F1.12	0.674798	0.214897	-0.0171075	4
cey-2	-1.32005	-0.7615	-1.5556	1			ins-17	-0.171885	-0.184614	-0.20596	2			fubl-1	-0.0938	0.0983	-0.314455	3			F49F1.5	0.56472	0.13752	0.07162	4
cey-3	-1.02055	-0.519	-1.1817	1			ins-37	0.11875	-0.26136	-0.31504	2			pptr-2	0.05259	0.024595	-0.182935	3			F52A8.3	0.3212	-0.0852	-0.00815	4
cey-4	-1.73465	-0.6405	-2.30785	1			inx-3	-0.09065	-0.22405	-0.15215	2			C18B12.1	-0.01545	-0.01585	-0.260808	3			F53B6.4	0.51481	0.22806	0.13536	4
cgh-1	-1.015	-0.8445	-1.397	1			inx-5	-0.12365	0.0073	-0.506295	2			C18D11.1	0.31845	0.19035	-0.341085	3			F53B6.7	0.745115	0.224165	0.216015	4
cgp-1	-1.1931	-0.54975	-1.27055	1			jph-1	-0.7753	-0.59815	-0.9976	2			maa-1	-0.476405	-0.20615	-0.8173	3			F53E10.5	0.80125	0.296	-0.08065	4
cha-1	-0.73075	-0.194	-0.443305	1			kel-3	-0.433	-0.9515	-0.66	2			C28A5.1	-0.2892	-0.14735	-0.67925	3			F53F10.1	0.75581	0.31696	0.28036	4
chd-3	-1.41971	-0.7212	-1.11235	1			kin-14	0.1545	-0.85645	-0.4665	2			trpa-1	-0.00431	0.09321	-0.202035	3			F53F8.3	0.357581	0.093781	0.044891	4
che-6	0.1535	-0.7158	-0.58545	1			kin-20	-0.171	-0.28395	-0.46025	2			C31C9.6	0.29214	0.15089	-0.21636	3			F53F8.7	0.21265	-0.086205	-0.0887	4
chs-1	-1.32912	-0.32625	-1.39733	1			laf-1	-0.089	-0.10885	-0.351628	2			cyp-25A2	0.2194	-0.055985	-0.068685	3			F54B11.4	0.46755	-0.0679	0.08565	4
chk-1	-1.1841	-0.54985	-1.28295	1			lag-1	-0.1279	-0.1558	-0.25508	2			glb-11	0.056815	0.056215	-0.057895	3			F54C1.1	0.480215	0.310765	-0.123553	4
chk-2	-0.57505	-0.29155	-0.748165	1			lbp-6	0.02085	-0.03225	-0.420903	2			C44C10.9	-0.12485	-0.19084	-0.482655	3			F54C9.3	0.361911	-0.084299	-0.154439	4
chn-1	-1.46805	-0.6405	-1.7814	1			lec-6	0.252385	-0.05915	-0.04662	2			mam-2	-0.3575	-0.14655	-0.75095	3			F54D10.7	0.54555	0.2283	0.01428	4
chp-1	-1.3855	-0.768	-1.98315	1			lec-7	0.3436	-0.25105	-0.22805	2			rrp-1	-0.20645	-0.06685	-0.5163	3			F54D5.17	0.40667	0.18002	0.11347	4
cit-1.1	-1.4505	-0.7065	-2.02	1			let-23	-0.16059	-0.09775	-0.52735	2			C48B4.11	0.16095	-0.03325	-0.245216	3			F54H12.7	0.1304	0.14005	-0.07615	4
cit-1.2	-1.422	-0.7165	-2.014	1			lev-9	0.21475	-0.45955	-0.189	2			C49A1.10	0.11385	0.1548	-0.22689	3			F54H12.8	0.42925	0.13935	0.16065	4
cka-2	-0.370495	0.01925	-0.39467	1			lgg-1	-0.871	-0.8005	-1.59985	2			set-6	0.00115	0.0458	-0.6186	3			F54H5.3	0.2693	0.04385	-0.154515	4
ckb-4	-0.4754	-0.1306	-0.238065	1			lin-18	-0.14265	-0.15795	-0.432655	2			C50F4.4	-0.08613	-0.106765	-0.274495	3			F55B11.5	0.50635	-0.1876	-0.13145	4
cki-2	-0.8191	-0.71515	-0.74305	1			lin-46	-0.15765	-0.2201	-0.506935	2			C50H2.13	0.0402	0.00615	-0.48985	3			F55C10.4	0.8151	0.16955	-0.03872	4
[truncated: 5,010 more rows]
