# Supplementary material for: Functional dissection of H3K4 methyltransferases reveals distinct catalytic and non-catalytic roles in C. elegans development
Source: Development. 2025 Nov 3;152(21):dev204924. doi: 10.1242/dev.204924 (PMC12633793; doi:10.1242/dev.204924)
Supplement: Table S2. RNAseq all mutants [file develop-152-204924-TableS2.xlsx]

## Sheet: set-2(tm1630)
adjusted p<0.01						Log2FC <-1, adjusted p<0.01							Log2FC >1, adjusted p<0.01
gene	log2FoldChangetm1630_vs_N2	pvalue.tm1630_vs_N2	padj.tm1630_vs_N2	sig.tm1630_vs_N2	diff.tm1630_vs_N2	gene	log2FoldChangetm1630_vs_N2	pvalue.tm1630_vs_N2	padj.tm1630_vs_N2	sig.tm1630_vs_N2	diff.tm1630_vs_N2		gene	log2FoldChangetm1630_vs_N2	pvalue.tm1630_vs_N2	padj.tm1630_vs_N2	sig.tm1630_vs_N2	diff.tm1630_vs_N2
ZK228.4	-11.7566	1.20619e-30	1.06311e-29	Sig	down	ZK228.4	-11.7566	1.20619e-30	1.06311e-29	Sig	down		C07G1.7	6.12469	3.4803e-35	3.47346e-34	Sig	up
ZK228.3	-9.97568	1.50721e-23	1.07025e-22	Sig	down	ZK228.3	-9.97568	1.50721e-23	1.07025e-22	Sig	down		R193.1	5.75649	2.35654e-07	7.59345e-07	Sig	up
fbxc-42	-9.47194	3.71458e-20	2.33191e-19	Sig	down	fbxc-42	-9.47194	3.71458e-20	2.33191e-19	Sig	down		T06D4.2	5.73404	1.09675e-07	3.61875e-07	Sig	up
math-34	-9.46398	4.32842e-20	2.70691e-19	Sig	down	math-34	-9.46398	4.32842e-20	2.70691e-19	Sig	down		ZK177.9	5.58363	9.94374e-17	5.39485e-16	Sig	up
F45D11.15	-9.43092	3.88395e-20	2.43394e-19	Sig	down	F45D11.15	-9.43092	3.88395e-20	2.43394e-19	Sig	down		Y81B9A.2	5.51335	4.33045e-07	1.36772e-06	Sig	up
F45D11.16	-9.42581	4.08495e-20	2.5569e-19	Sig	down	F45D11.16	-9.42581	4.08495e-20	2.5569e-19	Sig	down		col-148	5.38181	2.31045e-06	6.89901e-06	Sig	up
F45D11.14	-9.41907	4.34271e-20	2.71505e-19	Sig	down	F45D11.14	-9.41907	4.34271e-20	2.71505e-19	Sig	down		K10G4.13	5.3209	1.27725e-06	3.88668e-06	Sig	up
btb-11	-6.84554	2.06641e-10	8.19572e-10	Sig	down	btb-11	-6.84554	2.06641e-10	8.19572e-10	Sig	down		R09E10.13	5.11078	6.4836e-19	3.8612e-18	Sig	up
fbxb-45	-6.49624	2.9853e-09	1.10132e-08	Sig	down	fbxb-45	-6.49624	2.9853e-09	1.10132e-08	Sig	down		hsp-16.41	5.03227	1.29951e-124	5.42639e-123	Sig	up
T12A2.3	-5.99849	6.65103e-09	2.39648e-08	Sig	down	T12A2.3	-5.99849	6.65103e-09	2.39648e-08	Sig	down		dod-21	4.92667	6.90543e-29	5.78743e-28	Sig	up
fbxc-39	-5.46323	2.63367e-06	7.81495e-06	Sig	down	fbxc-39	-5.46323	2.63367e-06	7.81495e-06	Sig	down		srd-28	4.92648	3.27654e-05	8.71756e-05	Sig	up
fbxb-40	-5.16609	3.29826e-05	8.77096e-05	Sig	down	fbxb-40	-5.16609	3.29826e-05	8.77096e-05	Sig	down		C55C3.7	4.9116	3.89744e-15	1.97632e-14	Sig	up
fbxb-42	-4.96261	5.40295e-05	0.000139981	Sig	down	fbxb-42	-4.96261	5.40295e-05	0.000139981	Sig	down		T19B10.12	4.89095	5.16708e-05	0.000134228	Sig	up
ZK899.6	-4.91156	2.11108e-05	5.73181e-05	Sig	down	ZK899.6	-4.91156	2.11108e-05	5.73181e-05	Sig	down		K10G4.5	4.88003	1.51541e-05	4.19075e-05	Sig	up
fbxb-41	-4.85518	0.000114212	0.000285469	Sig	down	fbxb-41	-4.85518	0.000114212	0.000285469	Sig	down		K02A6.4	4.80193	2.1343e-05	5.79337e-05	Sig	up
srh-33	-4.7446	0.000179382	0.000438606	Sig	down	srh-33	-4.7446	0.000179382	0.000438606	Sig	down		Y7A5A.3	4.78171	2.67596e-05	7.19139e-05	Sig	up
str-148	-4.69837	0.000178645	0.000436946	Sig	down	str-148	-4.69837	0.000178645	0.000436946	Sig	down		F46F5.5	4.74094	3.9431e-16	2.09038e-15	Sig	up
fbxc-40	-4.69478	2.77422e-09	1.02789e-08	Sig	down	fbxc-40	-4.69478	2.77422e-09	1.02789e-08	Sig	down		hsp-16.2	4.7055	1.60477e-128	7.03135e-127	Sig	up
F45D11.1	-4.65142	1.10372e-18	6.52208e-18	Sig	down	F45D11.1	-4.65142	1.10372e-18	6.52208e-18	Sig	down		F59A1.6	4.66536	6.89367e-05	0.000176354	Sig	up
ZK262.9	-4.64681	0.00026944	0.000647664	Sig	down	ZK262.9	-4.64681	0.00026944	0.000647664	Sig	down		grl-24	4.66471	0.000135701	0.000336462	Sig	up
F45D11.4	-4.61948	0.000262028	0.000630345	Sig	down	F45D11.4	-4.61948	0.000262028	0.000630345	Sig	down		F55G7.3	4.65282	4.47298e-05	0.00011711	Sig	up
F45D11.3	-4.61948	0.000262028	0.000630345	Sig	down	F45D11.3	-4.61948	0.000262028	0.000630345	Sig	down		clec-3	4.6284	4.88634e-62	8.43566e-61	Sig	up
F45D11.2	-4.61948	0.000262028	0.000630345	Sig	down	F45D11.2	-4.61948	0.000262028	0.000630345	Sig	down		T26H5.4	4.62553	0.000181696	0.000444105	Sig	up
Y46G5A.28	-4.56442	0.000104501	0.000262427	Sig	down	Y46G5A.28	-4.56442	0.000104501	0.000262427	Sig	down		C32H11.9	4.46214	2.59291e-30	2.26938e-29	Sig	up
fbxb-43	-4.5401	0.000465433	0.00108469	Sig	down	fbxb-43	-4.5401	0.000465433	0.00108469	Sig	down		C16C8.10	4.44185	4.13321e-05	0.000108774	Sig	up
Y77E11A.22	-4.38186	0.00100767	0.00225739	Sig	down	Y77E11A.22	-4.38186	0.00100767	0.00225739	Sig	down		hsp-70	4.42371	5.80846e-192	4.60747e-190	Sig	up
fbxb-82	-4.32298	0.000372704	0.000880996	Sig	down	fbxb-82	-4.32298	0.000372704	0.000880996	Sig	down		W06D11.5	4.40873	0.000448496	0.00104831	Sig	up
sdz-9	-4.29046	0.000371205	0.000877551	Sig	down	sdz-9	-4.29046	0.000371205	0.000877551	Sig	down		F46A8.5	4.31719	4.08871e-08	1.39146e-07	Sig	up
fbxb-48	-4.0918	0.00324363	0.00677756	Sig	down	fbxb-48	-4.0918	0.00324363	0.00677756	Sig	down		F39B3.3	4.31057	8.56205e-05	0.000217031	Sig	up
F38C2.7	-4.04895	0.00318099	0.00665582	Sig	down	F38C2.7	-4.04895	0.00318099	0.00665582	Sig	down		clec-109	4.3104	0.000221955	0.000538007	Sig	up
sgnh-1	-4.04156	0.0003848	0.000907844	Sig	down	sgnh-1	-4.04156	0.0003848	0.000907844	Sig	down		Y102E9.6	4.30354	8.48401e-05	0.000215104	Sig	up
ins-19	-4.01028	0.00132886	0.0029335	Sig	down	ins-19	-4.01028	0.00132886	0.0029335	Sig	down		R193.3	4.30115	9.42076e-05	0.000237725	Sig	up
T02G6.11	-4.0066	0.00404479	0.00833166	Sig	down	T02G6.11	-4.0066	0.00404479	0.00833166	Sig	down		fbxa-58	4.28762	0.000883972	0.00199515	Sig	up
ZC239.20	-3.95635	0.00163402	0.00356766	Sig	down	ZC239.20	-3.95635	0.00163402	0.00356766	Sig	down		W02D7.12	4.27789	2.40337e-06	7.15644e-06	Sig	up
F21D9.11	-3.93959	0.00210169	0.00451984	Sig	down	F21D9.11	-3.93959	0.00210169	0.00451984	Sig	down		cwp-1	4.25532	0.000117931	0.000294456	Sig	up
F56A4.5	-3.93136	1.9749e-06	5.93109e-06	Sig	down	F56A4.5	-3.93136	1.9749e-06	5.93109e-06	Sig	down		oac-36	4.25305	0.000291651	0.000698457	Sig	up
Y45G12C.4	-3.90532	2.38479e-06	7.10509e-06	Sig	down	Y45G12C.4	-3.90532	2.38479e-06	7.10509e-06	Sig	down		D1014.6	4.24215	0.00091464	0.00205958	Sig	up
fbxb-84	-3.88601	4.66264e-05	0.000121777	Sig	down	fbxb-84	-3.88601	4.66264e-05	0.000121777	Sig	down		F33H12.1	4.23914	0.000399839	0.000941281	Sig	up
R151.16	-3.87051	0.00211673	0.00454944	Sig	down	R151.16	-3.87051	0.00211673	0.00454944	Sig	down		pkd-2	4.17805	5.30988e-06	1.53235e-05	Sig	up
fbxb-12	-3.86832	0.0029075	0.00611958	Sig	down	fbxb-12	-3.86832	0.0029075	0.00611958	Sig	down		pals-30	4.17421	0.000152773	0.000376471	Sig	up
grl-23	-3.80871	0.00125594	0.00277885	Sig	down	grl-23	-3.80871	0.00125594	0.00277885	Sig	down		fbxa-116	4.16336	0.0012566	0.00278002	Sig	up
M01D1.12	-3.7791	0.00429185	0.00880572	Sig	down	M01D1.12	-3.7791	0.00429185	0.00880572	Sig	down		F44E5.4	4.15365	0	0	Sig	up
R151.11	-3.77033	0.00309779	0.00649447	Sig	down	R151.11	-3.77033	0.00309779	0.00649447	Sig	down		F44E5.5	4.15207	0	0	Sig	up
sdz-16	-3.7521	0.00389288	0.00803815	Sig	down	sdz-16	-3.7521	0.00389288	0.00803815	Sig	down		K03D3.5	4.13666	1.05176e-17	5.96874e-17	Sig	up
math-9	-3.74688	0.00369291	0.00764968	Sig	down	math-9	-3.74688	0.00369291	0.00764968	Sig	down		sra-30	4.11428	0.00158788	0.00347296	Sig	up
ets-7	-3.73725	0.00412125	0.00847933	Sig	down	ets-7	-3.73725	0.00412125	0.00847933	Sig	down		F46F5.10	4.11106	7.96629e-06	2.26164e-05	Sig	up
srtx-1	-3.64382	1.43242e-05	3.97154e-05	Sig	down	srtx-1	-3.64382	1.43242e-05	3.97154e-05	Sig	down		Y73F8A.10	4.09624	0.00167682	0.0036543	Sig	up
Y73C8C.8	-3.56759	9.11617e-12	3.90918e-11	Sig	down	Y73C8C.8	-3.56759	9.11617e-12	3.90918e-11	Sig	down		Y19D10B.1	4.0766	1.12476e-05	3.15542e-05	Sig	up
nhx-6	-3.54773	0.00311487	0.00652706	Sig	down	nhx-6	-3.54773	0.00311487	0.00652706	Sig	down		dct-7	4.05392	8.09435e-10	3.09918e-09	Sig	up
K05F6.10	-3.52562	0.000357673	0.000847627	Sig	down	K05F6.10	-3.52562	0.000357673	0.000847627	Sig	down		F28B1.2	4.0477	0.000244066	0.000589393	Sig	up
W03G9.10	-3.386	0.00095499	0.00214591	Sig	down	W03G9.10	-3.386	0.00095499	0.00214591	Sig	down		Y37F4.3	4.04023	0.000860755	0.00194666	Sig	up
asp-12	-3.30563	2.37805e-218	2.37116e-216	Sig	down	asp-12	-3.30563	2.37805e-218	2.37116e-216	Sig	down		F59A6.3	4.02911	0.0026189	0.00554661	Sig	up
F57A10.4	-3.30342	7.81603e-101	2.43117e-99	Sig	down	F57A10.4	-3.30342	7.81603e-101	2.43117e-99	Sig	down		F07G6.8	4.02804	0.00026971	0.000648239	Sig	up
C13A2.12	-3.29385	6.60833e-07	2.05372e-06	Sig	down	C13A2.12	-3.29385	6.60833e-07	2.05372e-06	Sig	down		F54D12.9	4.0279	1.08513e-13	5.15233e-13	Sig	up
ztf-28	-3.242	1.47455e-73	3.13075e-72	Sig	down	ztf-28	-3.242	1.47455e-73	3.13075e-72	Sig	down		F55G11.7	4.01443	0.00107813	0.00240594	Sig	up
tag-276	-3.23716	4.73765e-18	2.72853e-17	Sig	down	tag-276	-3.23716	4.73765e-18	2.72853e-17	Sig	down		Y51A2D.1	4.00168	0.00302018	0.00634048	Sig	up
H06I04.8	-3.23301	5.00997e-08	1.69311e-07	Sig	down	H06I04.8	-3.23301	5.00997e-08	1.69311e-07	Sig	down		F16B12.7	3.97321	1.01968e-40	1.14757e-39	Sig	up
sdz-30	-3.18253	9.36703e-08	3.10652e-07	Sig	down	sdz-30	-3.18253	9.36703e-08	3.10652e-07	Sig	down		W08E12.2	3.95691	5.07101e-90	1.36623e-88	Sig	up
F56F4.8	-3.17109	0.000460608	0.0010745	Sig	down	F56F4.8	-3.17109	0.000460608	0.0010745	Sig	down		B0228.8	3.95584	0.00312636	0.00654792	Sig	up
sdz-37	-3.12204	8.46601e-07	2.60901e-06	Sig	down	sdz-37	-3.12204	8.46601e-07	2.60901e-06	Sig	down		T20B12.12	3.95532	0.00283621	0.00597897	Sig	up
Y48G9A.7	-3.10002	5.16577e-06	1.49238e-05	Sig	down	Y48G9A.7	-3.10002	5.16577e-06	1.49238e-05	Sig	down		C06A12.17	3.935	0.000440476	0.00103137	Sig	up
srg-66	-3.09978	0.000983537	0.00220611	Sig	down	srg-66	-3.09978	0.000983537	0.00220611	Sig	down		T05A8.1	3.93455	0.00342636	0.00713772	Sig	up
Y70G10A.1	-3.07213	0.00308065	0.00646107	Sig	down	Y70G10A.1	-3.07213	0.00308065	0.00646107	Sig	down		hsp-16.1	3.92399	0	0	Sig	up
fbxb-44	-3.0526	0.00403704	0.00831689	Sig	down	fbxb-44	-3.0526	0.00403704	0.00831689	Sig	down		hsp-16.11	3.92171	0	0	Sig	up
C09H10.13	-2.99614	0.0013668	0.00301196	Sig	down	C09H10.13	-2.99614	0.0013668	0.00301196	Sig	down		T10D4.7	3.90911	0.00118334	0.00262502	Sig	up
C16C8.20	-2.93208	1.45739e-33	1.40207e-32	Sig	down	C16C8.20	-2.93208	1.45739e-33	1.40207e-32	Sig	down		linc-43	3.89654	0.00358808	0.00744844	Sig	up
vet-6	-2.91329	5.50901e-09	1.99713e-08	Sig	down	vet-6	-2.91329	5.50901e-09	1.99713e-08	Sig	down		F49F1.2	3.88253	0.000608887	0.00140014	Sig	up
F52C6.13	-2.89468	3.58826e-10	1.40052e-09	Sig	down	F52C6.13	-2.89468	3.58826e-10	1.40052e-09	Sig	down		K08C9.6	3.87358	3.25245e-05	8.65562e-05	Sig	up
Y43F11A.1	-2.87407	0.000440651	0.00103155	Sig	down	Y43F11A.1	-2.87407	0.000440651	0.00103155	Sig	down		math-6	3.86901	0.00398944	0.00822798	Sig	up
Y43F11A.4	-2.87407	0.000440651	0.00103155	Sig	down	Y43F11A.4	-2.87407	0.000440651	0.00103155	Sig	down		F49C5.10	3.86628	0.00146974	0.00322681	Sig	up
C08F1.10	-2.85862	7.06491e-08	2.36658e-07	Sig	down	C08F1.10	-2.85862	7.06491e-08	2.36658e-07	Sig	down		F38H4.15	3.86318	0.00165706	0.00361501	Sig	up
bath-1	-2.82078	8.13231e-94	2.29533e-92	Sig	down	bath-1	-2.82078	8.13231e-94	2.29533e-92	Sig	down		F49F1.3	3.83183	0.00179965	0.00390333	Sig	up
W07B8.4	-2.79413	2.05698e-11	8.64721e-11	Sig	down	W07B8.4	-2.79413	2.05698e-11	8.64721e-11	Sig	down		F13E9.19	3.78266	0.000786452	0.00178776	Sig	up
F19F10.1	-2.72673	0.000308372	0.000735857	Sig	down	F19F10.1	-2.72673	0.000308372	0.000735857	Sig	down		F15E6.10	3.77496	5.24884e-05	0.000136186	Sig	up
Y48G9A.11	-2.70617	1.44681e-77	3.24626e-76	Sig	down	Y48G9A.11	-2.70617	1.44681e-77	3.24626e-76	Sig	down		nspf-3	3.76426	1.40346e-08	4.94819e-08	Sig	up
F45C12.17	-2.70571	0.00167031	0.00364129	Sig	down	F45C12.17	-2.70571	0.00167031	0.00364129	Sig	down		K02A6.1	3.76187	5.47701e-06	1.57845e-05	Sig	up
arrd-2	-2.69323	1.69e-10	6.73413e-10	Sig	down	arrd-2	-2.69323	1.69e-10	6.73413e-10	Sig	down		Y49F6B.12	3.72125	0.00255256	0.00541633	Sig	up
B0412.6	-2.68736	0.00448747	0.00917795	Sig	down	B0412.6	-2.68736	0.00448747	0.00917795	Sig	down		clec-129	3.69322	0.00111111	0.00247406	Sig	up
math-38	-2.65361	1.76252e-41	2.01655e-40	Sig	down	math-38	-2.65361	1.76252e-41	2.01655e-40	Sig	down		F28A10.11	3.67872	6.81597e-39	7.36401e-38	Sig	up
clec-210	-2.62341	8.07339e-31	7.1511e-30	Sig	down	clec-210	-2.62341	8.07339e-31	7.1511e-30	Sig	down		hsp-16.49	3.67799	0	0	Sig	up
F56D5.5	-2.61235	3.78861e-29	3.20163e-28	Sig	down	F56D5.5	-2.61235	3.78861e-29	3.20163e-28	Sig	down		hsp-16.48	3.67623	0	0	Sig	up
Y73C8C.3	-2.58961	1.84172e-08	6.435e-08	Sig	down	Y73C8C.3	-2.58961	1.84172e-08	6.435e-08	Sig	down		clec-183	3.6629	4.78684e-08	1.61949e-07	Sig	up
F54C9.12	-2.58772	0.00272398	0.00575717	Sig	down	F54C9.12	-2.58772	0.00272398	0.00575717	Sig	down		C44C10.7	3.65732	0.000134576	0.00033375	Sig	up
sepa-1	-2.54686	6.5316e-11	2.67507e-10	Sig	down	sepa-1	-2.54686	6.5316e-11	2.67507e-10	Sig	down		Y6G8.16	3.65077	2.00348e-14	9.8639e-14	Sig	up
lipl-1	-2.54674	5.01302e-55	7.62967e-54	Sig	down	lipl-1	-2.54674	5.01302e-55	7.62967e-54	Sig	down		Y43F8B.25	3.64447	0.00332677	0.0069402	Sig	up
bath-22	-2.52345	2.95105e-39	3.20945e-38	Sig	down	bath-22	-2.52345	2.95105e-39	3.20945e-38	Sig	down		Y116F11B.24	3.64421	0.00365025	0.00756866	Sig	up
F17C11.14	-2.50113	1.0471e-05	2.94529e-05	Sig	down	F17C11.14	-2.50113	1.0471e-05	2.94529e-05	Sig	down		F55H12.9	3.63397	0.000122507	0.000305131	Sig	up
K03H6.2	-2.46939	2.63146e-199	2.20196e-197	Sig	down	K03H6.2	-2.46939	2.63146e-199	2.20196e-197	Sig	down		F28A10.8	3.63061	0.00140045	0.00308228	Sig	up
asm-3	-2.46393	1.51648e-68	3.00452e-67	Sig	down	asm-3	-2.46393	1.51648e-68	3.00452e-67	Sig	down		F38E1.10	3.6113	7.68717e-08	2.56897e-07	Sig	up
mir-8187	-2.45529	2.07612e-05	5.64276e-05	Sig	down	mir-8187	-2.45529	2.07612e-05	5.64276e-05	Sig	down		Y40C7B.4	3.60918	1.29667e-06	3.94361e-06	Sig	up
ugt-15	-2.43486	2.01715e-13	9.44731e-13	Sig	down	ugt-15	-2.43486	2.01715e-13	9.44731e-13	Sig	down		ced-13	3.60451	0.00378655	0.00782996	Sig	up
ZK666.1	-2.42321	0.00244429	0.0051995	Sig	down	ZK666.1	-2.42321	0.00244429	0.0051995	Sig	down		R03H10.6	3.59696	1.53786e-81	3.67468e-80	Sig	up
F59D8.3	-2.38249	1.56766e-142	8.04103e-141	Sig	down	F59D8.3	-2.38249	1.56766e-142	8.04103e-141	Sig	down		str-41	3.58452	0.000198667	0.000483757	Sig	up
F54F3.2	-2.37449	1.10333e-05	3.09814e-05	Sig	down	F54F3.2	-2.37449	1.10333e-05	3.09814e-05	Sig	down		str-225	3.58282	0.00202755	0.00436832	Sig	up
C31B8.1	-2.34709	5.1541e-05	0.000133924	Sig	down	C31B8.1	-2.34709	5.1541e-05	0.000133924	Sig	down		C48B4.12	3.58099	2.67819e-19	1.62028e-18	Sig	up
Y71F9AL.7	-2.32536	1.72443e-05	4.72895e-05	Sig	down	Y71F9AL.7	-2.32536	1.72443e-05	4.72895e-05	Sig	down		srg-31	3.56737	0.00476968	0.00971324	Sig	up
Y34F4.3	-2.29849	2.61483e-05	7.03685e-05	Sig	down	Y34F4.3	-2.29849	2.61483e-05	7.03685e-05	Sig	down		T22G5.1	3.55747	1.58622e-11	6.7183e-11	Sig	up
Y37H2A.13	-2.27331	1.45881e-05	4.04155e-05	Sig	down	Y37H2A.13	-2.27331	1.45881e-05	4.04155e-05	Sig	down		scl-7	3.55696	2.69111e-23	1.89015e-22	Sig	up
K05F6.4	-2.26956	1.96791e-05	5.3615e-05	Sig	down	K05F6.4	-2.26956	1.96791e-05	5.3615e-05	Sig	down		F09C6.10	3.55393	1.42489e-38	1.53247e-37	Sig	up
Y39B6A.27	-2.25798	6.80011e-26	5.23074e-25	Sig	down	Y39B6A.27	-2.25798	6.80011e-26	5.23074e-25	Sig	down		fbxa-158	3.54278	1.20577e-15	6.257e-15	Sig	up
ZK662.5	-2.22896	0.000147061	0.000363026	Sig	down	ZK662.5	-2.22896	0.000147061	0.000363026	Sig	down		C44B12.3	3.54169	1.88069e-11	7.92146e-11	Sig	up
F49F1.5	-2.22151	6.03434e-105	1.98399e-103	Sig	down	F49F1.5	-2.22151	6.03434e-105	1.98399e-103	Sig	down		tsp-4	3.52871	0.00483552	0.00983888	Sig	up
T17H7.1	-2.19383	2.84011e-47	3.69977e-46	Sig	down	T17H7.1	-2.19383	2.84011e-47	3.69977e-46	Sig	down		C05B5.11	3.50258	8.27114e-19	4.91076e-18	Sig	up
clec-42	-2.16243	1.13083e-06	3.45351e-06	Sig	down	clec-42	-2.16243	1.13083e-06	3.45351e-06	Sig	down		Y53F4B.8	3.48314	2.49492e-08	8.6227e-08	Sig	up
R03G8.4	-2.15733	2.0321e-12	8.98184e-12	Sig	down	R03G8.4	-2.15733	2.0321e-12	8.98184e-12	Sig	down		cwp-2	3.48056	0.0025239	0.00535923	Sig	up
fbxa-118	-2.14746	0.000450586	0.00105285	Sig	down	fbxa-118	-2.14746	0.000450586	0.00105285	Sig	down		R11G10.4	3.48017	3.13153e-08	1.07532e-07	Sig	up
F48D6.4	-2.13911	0	0	Sig	down	F48D6.4	-2.13911	0	0	Sig	down		F58F9.8	3.45911	3.6471e-06	1.06766e-05	Sig	up
ZK673.5	-2.13537	0.000866157	0.00195784	Sig	down	ZK673.5	-2.13537	0.000866157	0.00195784	Sig	down		C39E9.16	3.43043	0.00341999	0.00712514	Sig	up
Y38F2AL.12	-2.13475	0.000506779	0.0011754	Sig	down	Y38F2AL.12	-2.13475	0.000506779	0.0011754	Sig	down		F35F10.10	3.4224	0.00298441	0.00627032	Sig	up
Y44A6C.2	-2.13431	5.46658e-05	0.000141509	Sig	down	Y44A6C.2	-2.13431	5.46658e-05	0.000141509	Sig	down		Y102A5C.43	3.40664	0.00345195	0.00718542	Sig	up
21ur-8422	-2.1268	1.77041e-05	4.84944e-05	Sig	down	21ur-8422	-2.1268	1.77041e-05	4.84944e-05	Sig	down		ZC204.17	3.39529	5.11604e-05	0.000133	Sig	up
T12E12.6	-2.1224	7.08629e-07	2.19618e-06	Sig	down	T12E12.6	-2.1224	7.08629e-07	2.19618e-06	Sig	down		K02B12.6	3.39485	1.71373e-11	7.23824e-11	Sig	up
bath-24	-2.1158	7.47648e-58	1.19143e-56	Sig	down	bath-24	-2.1158	7.47648e-58	1.19143e-56	Sig	down		lov-1	3.38503	0.00409653	0.00843092	Sig	up
arrd-1	-2.09521	0.00102678	0.0022978	Sig	down	arrd-1	-2.09521	0.00102678	0.0022978	Sig	down		srd-27	3.37211	0.000481676	0.0011201	Sig	up
Y49E10.4	-2.09254	1.07115e-186	8.04799e-185	Sig	down	Y49E10.4	-2.09254	1.07115e-186	8.04799e-185	Sig	down		21ur-9213	3.3623	0.000552447	0.00127674	Sig	up
ugt-18	-2.07971	4.56939e-14	2.21192e-13	Sig	down	ugt-18	-2.07971	4.56939e-14	2.21192e-13	Sig	down		srw-86	3.35365	7.38752e-06	2.10236e-05	Sig	up
F32E10.9	-2.07595	1.77309e-101	5.56386e-100	Sig	down	F32E10.9	-2.07595	1.77309e-101	5.56386e-100	Sig	down		K10G4.4	3.33224	0.00459481	0.00937683	Sig	up
fkh-2	-2.07102	0.00416733	0.00856506	Sig	down	fkh-2	-2.07102	0.00416733	0.00856506	Sig	down		Y49F6B.13	3.31457	0.00011238	0.00028132	Sig	up
T27A10.8	-2.06815	2.84694e-111	1.01585e-109	Sig	down	T27A10.8	-2.06815	2.84694e-111	1.01585e-109	Sig	down		T26A8.3	3.31286	4.15033e-21	2.70246e-20	Sig	up
T22F3.7	-2.05897	6.41886e-09	2.31556e-08	Sig	down	T22F3.7	-2.05897	6.41886e-09	2.31556e-08	Sig	down		D1022.2	3.31076	1.41205e-12	6.2955e-12	Sig	up
F08D12.3	-2.03922	1.41093e-33	1.35798e-32	Sig	down	F08D12.3	-2.03922	1.41093e-33	1.35798e-32	Sig	down		Y6G8.13	3.30454	1.39686e-06	4.23624e-06	Sig	up
C40A11.2	-2.01051	0.00301961	0.00634042	Sig	down	C40A11.2	-2.01051	0.00301961	0.00634042	Sig	down		scvp-1	3.30226	5.10513e-09	1.85418e-08	Sig	up
ilys-3	-2.003	1.88387e-08	6.57798e-08	Sig	down	ilys-3	-2.003	1.88387e-08	6.57798e-08	Sig	down		F07B7.7	3.29479	8.67404e-05	0.000219766	Sig	up
oac-22	-1.98675	0.000250474	0.000603774	Sig	down	oac-22	-1.98675	0.000250474	0.000603774	Sig	down		F11A6.16	3.28872	0.000769224	0.0017521	Sig	up
C16C8.21	-1.98443	1.38184e-08	4.87608e-08	Sig	down	C16C8.21	-1.98443	1.38184e-08	4.87608e-08	Sig	down		Y6G8.14	3.2873	0.000128571	0.000319675	Sig	up
21ur-8126	-1.98315	4.31401e-05	0.000113156	Sig	down	21ur-8126	-1.98315	4.31401e-05	0.000113156	Sig	down		F26D2.16	3.28144	1.56361e-55	2.40376e-54	Sig	up
21ur-11141	-1.97857	0.000119623	0.000298434	Sig	down	21ur-11141	-1.97857	0.000119623	0.000298434	Sig	down		F48E3.9	3.27876	2.22089e-59	3.63694e-58	Sig	up
vit-4	-1.97494	0	0	Sig	down	vit-4	-1.97494	0	0	Sig	down		F08G2.5	3.26753	3.31247e-145	1.76263e-143	Sig	up
skr-15	-1.96151	1.32354e-22	9.06056e-22	Sig	down	skr-15	-1.96151	1.32354e-22	9.06056e-22	Sig	down		C54E10.1	3.2638	0.000145803	0.000360085	Sig	up
F54E7.10	-1.96008	0.00010387	0.000260935	Sig	down	F54E7.10	-1.96008	0.00010387	0.000260935	Sig	down		C44B12.9	3.26037	2.3416e-08	8.11122e-08	Sig	up
fbxb-37	-1.94852	0.00437871	0.00897099	Sig	down	fbxb-37	-1.94852	0.00437871	0.00897099	Sig	down		C41D11.10	3.25781	0.000127553	0.000317329	Sig	up
Y106G6D.2	-1.94183	1.20087e-05	3.35789e-05	Sig	down	Y106G6D.2	-1.94183	1.20087e-05	3.35789e-05	Sig	down		C16C8.9	3.25389	4.70535e-17	2.58837e-16	Sig	up
C45H4.14	-1.926	6.27241e-12	2.71097e-11	Sig	down	C45H4.14	-1.926	6.27241e-12	2.71097e-11	Sig	down		clec-138	3.24789	2.51116e-18	1.46402e-17	Sig	up
T04D3.8	-1.90237	3.11237e-35	3.11354e-34	Sig	down	T04D3.8	-1.90237	3.11237e-35	3.11354e-34	Sig	down		M7.10	3.24774	5.10068e-12	2.21531e-11	Sig	up
W04E12.2	-1.90097	2.52863e-17	1.41135e-16	Sig	down	W04E12.2	-1.90097	2.52863e-17	1.41135e-16	Sig	down		R11E3.19	3.21815	5.29885e-10	2.0472e-09	Sig	up
gst-19	-1.89366	8.56771e-35	8.45987e-34	Sig	down	gst-19	-1.89366	8.56771e-35	8.45987e-34	Sig	down		nspe-6	3.20364	1.08896e-07	3.59638e-07	Sig	up
Y57A10B.6	-1.87153	0.000167029	0.000409993	Sig	down	Y57A10B.6	-1.87153	0.000167029	0.000409993	Sig	down		M7.9	3.19631	2.71e-23	1.9028e-22	Sig	up
Y71A12B.11	-1.87132	2.36e-05	6.37844e-05	Sig	down	Y71A12B.11	-1.87132	2.36e-05	6.37844e-05	Sig	down		C16C8.7	3.18463	6.09621e-06	1.74934e-05	Sig	up
T22B2.1	-1.87073	4.11096e-07	1.30167e-06	Sig	down	T22B2.1	-1.87073	4.11096e-07	1.30167e-06	Sig	down		K04A8.20	3.17376	1.83782e-07	5.96068e-07	Sig	up
rom-3	-1.86782	0.000851301	0.00192692	Sig	down	rom-3	-1.86782	0.000851301	0.00192692	Sig	down		cyp-14A4	3.1648	2.79857e-19	1.69071e-18	Sig	up
ZC317.7	-1.85798	1.71438e-125	7.21528e-124	Sig	down	ZC317.7	-1.85798	1.71438e-125	7.21528e-124	Sig	down		Y49F6B.6	3.16462	6.58532e-06	1.88185e-05	Sig	up
Y49F6B.9	-1.85666	2.93036e-93	8.21657e-92	Sig	down	Y49F6B.9	-1.85666	2.93036e-93	8.21657e-92	Sig	down		F16G10.10	3.16436	0.000231574	0.000560559	Sig	up
clec-266	-1.85553	6.78875e-17	3.71146e-16	Sig	down	clec-266	-1.85553	6.78875e-17	3.71146e-16	Sig	down		clec-92	3.15509	2.68342e-14	1.31177e-13	Sig	up
F15D4.4	-1.84515	3.1203e-09	1.14854e-08	Sig	down	F15D4.4	-1.84515	3.1203e-09	1.14854e-08	Sig	down		K02B12.12	3.14818	3.39711e-05	9.02148e-05	Sig	up
math-45	-1.84341	8.03408e-46	1.01259e-44	Sig	down	math-45	-1.84341	8.03408e-46	1.01259e-44	Sig	down		fipr-18	3.14554	5.39737e-14	2.60328e-13	Sig	up
cav-1	-1.83839	2.20662e-65	4.09078e-64	Sig	down	cav-1	-1.83839	2.20662e-65	4.09078e-64	Sig	down		T20D4.20	3.13881	0.00180354	0.00391096	Sig	up
vit-3	-1.8376	0	0	Sig	down	vit-3	-1.8376	0	0	Sig	down		clec-197	3.12881	2.00498e-62	3.49528e-61	Sig	up
bath-21	-1.81139	5.1674e-25	3.8702e-24	Sig	down	bath-21	-1.81139	5.1674e-25	3.8702e-24	Sig	down		M151.10	3.11487	2.72717e-15	1.39383e-14	Sig	up
21ur-14029	-1.80906	6.66972e-07	2.07159e-06	Sig	down	21ur-14029	-1.80906	6.66972e-07	2.07159e-06	Sig	down		F20G2.5	3.10527	5.88805e-13	2.68632e-12	Sig	up
fbxa-108	-1.8036	9.63296e-32	8.76538e-31	Sig	down	fbxa-108	-1.8036	9.63296e-32	8.76538e-31	Sig	down		clec-95	3.1016	3.83096e-19	2.30268e-18	Sig	up
clec-70	-1.80309	8.75374e-30	7.55612e-29	Sig	down	clec-70	-1.80309	8.75374e-30	7.55612e-29	Sig	down		F43C11.1	3.09593	7.86355e-08	2.62504e-07	Sig	up
ZK6.6	-1.78302	1.32677e-18	7.80553e-18	Sig	down	ZK6.6	-1.78302	1.32677e-18	7.80553e-18	Sig	down		M176.10	3.08897	8.52068e-17	4.63575e-16	Sig	up
clec-60	-1.7817	1.26338e-19	7.75544e-19	Sig	down	clec-60	-1.7817	1.26338e-19	7.75544e-19	Sig	down		B0281.6	3.08796	1.91361e-07	6.19613e-07	Sig	up
F52C6.12	-1.77983	4.54628e-16	2.40299e-15	Sig	down	F52C6.12	-1.77983	4.54628e-16	2.40299e-15	Sig	down		R03H10.4	3.08661	6.47261e-10	2.48941e-09	Sig	up
Y40H7A.7	-1.75927	0.000444408	0.00103978	Sig	down	Y40H7A.7	-1.75927	0.000444408	0.00103978	Sig	down		T26H5.9	3.08165	2.18046e-61	3.71915e-60	Sig	up
T15H9.6	-1.74949	3.71665e-05	9.83578e-05	Sig	down	T15H9.6	-1.74949	3.71665e-05	9.83578e-05	Sig	down		scl-17	3.07218	1.31764e-12	5.88568e-12	Sig	up
hnd-1	-1.74155	8.48628e-07	2.6145e-06	Sig	down	hnd-1	-1.74155	8.48628e-07	2.6145e-06	Sig	down		21ur-8123	3.06297	0.000370649	0.000876431	Sig	up
Y25C1A.6	-1.74003	1.26641e-05	3.5319e-05	Sig	down	Y25C1A.6	-1.74003	1.26641e-05	3.5319e-05	Sig	down		pitr-4	3.04699	5.06194e-09	1.83881e-08	Sig	up
clec-169	-1.73975	4.72741e-96	1.39136e-94	Sig	down	clec-169	-1.73975	4.72741e-96	1.39136e-94	Sig	down		F17E9.3	3.03824	1.85366e-07	6.00843e-07	Sig	up
C16C8.16	-1.73342	1.14216e-199	9.59503e-198	Sig	down	C16C8.16	-1.73342	1.14216e-199	9.59503e-198	Sig	down		ins-31	3.03177	8.7968e-38	9.29238e-37	Sig	up
sra-32	-1.73225	0.00491801	0.00999718	Sig	down	sra-32	-1.73225	0.00491801	0.00999718	Sig	down		fip-7	3.03005	1.10097e-09	4.18166e-09	Sig	up
F28D1.13	-1.72717	0.00155856	0.00341373	Sig	down	F28D1.13	-1.72717	0.00155856	0.00341373	Sig	down		T22C1.12	3.02827	0.000441612	0.00103369	Sig	up
R08E5.1	-1.72261	2.13238e-71	4.40046e-70	Sig	down	R08E5.1	-1.72261	2.13238e-71	4.40046e-70	Sig	down		C53A5.9	3.02678	2.70822e-05	7.27076e-05	Sig	up
W10G11.4	-1.71228	0.000626556	0.00143943	Sig	down	W10G11.4	-1.71228	0.000626556	0.00143943	Sig	down		linc-84	3.01345	8.13438e-07	2.51043e-06	Sig	up
myo-1	-1.7065	0	0	Sig	down	myo-1	-1.7065	0	0	Sig	down		clec-208	3.00572	1.36102e-31	1.23057e-30	Sig	up
sip-1	-1.70508	0	0	Sig	down	sip-1	-1.70508	0	0	Sig	down		R09E10.2	3.00338	0	0	Sig	up
F53F4.8	-1.69254	2.86703e-10	1.12602e-09	Sig	down	F53F4.8	-1.69254	2.86703e-10	1.12602e-09	Sig	down		fbxb-97	2.99359	3.67776e-52	5.28102e-51	Sig	up
clec-196	-1.6911	0.000234295	0.000566695	Sig	down	clec-196	-1.6911	0.000234295	0.000566695	Sig	down		clec-219	2.99028	1.6674e-41	1.91079e-40	Sig	up
M117.6	-1.68861	2.46052e-20	1.55702e-19	Sig	down	M117.6	-1.68861	2.46052e-20	1.55702e-19	Sig	down		C33G3.5	2.98956	9.41054e-07	2.88924e-06	Sig	up
Y37E3.22	-1.68511	0.00184268	0.00398884	Sig	down	Y37E3.22	-1.68511	0.00184268	0.00398884	Sig	down		F15B9.6	2.98408	6.88461e-26	5.29383e-25	Sig	up
pgp-1	-1.68292	0	0	Sig	down	pgp-1	-1.68292	0	0	Sig	down		nstp-9	2.98159	0.000155462	0.000382656	Sig	up
sea-1	-1.67431	1.46633e-44	1.80026e-43	Sig	down	sea-1	-1.67431	1.46633e-44	1.80026e-43	Sig	down		clec-261	2.98008	8.10958e-06	2.30079e-05	Sig	up
F22H10.9	-1.66978	0.000651849	0.00149464	Sig	down	F22H10.9	-1.66978	0.000651849	0.00149464	Sig	down		C09G12.5	2.96905	7.38728e-13	3.34813e-12	Sig	up
F22H10.t1	-1.66978	0.000651849	0.00149464	Sig	down	F22H10.t1	-1.66978	0.000651849	0.00149464	Sig	down		F58A4.18	2.95533	3.18903e-05	8.49426e-05	Sig	up
Y47H9C.1	-1.66282	8.57025e-15	4.28372e-14	Sig	down	Y47H9C.1	-1.66282	8.57025e-15	4.28372e-14	Sig	down		Y6G8.15	2.95284	2.99236e-10	1.1733e-09	Sig	up
maph-1.2	-1.66243	0	0	Sig	down	maph-1.2	-1.66243	0	0	Sig	down		F56D6.23	2.95278	1.49916e-11	6.35458e-11	Sig	up
cdc-25.3	-1.66009	8.59904e-79	1.96452e-77	Sig	down	cdc-25.3	-1.66009	8.59904e-79	1.96452e-77	Sig	down		fipr-19	2.94325	1.6594e-07	5.40254e-07	Sig	up
Y82E9BR.17	-1.66002	3.1734e-07	1.01217e-06	Sig	down	Y82E9BR.17	-1.66002	3.1734e-07	1.01217e-06	Sig	down		T10B10.9	2.94298	0.00086273	0.00195092	Sig	up
F17C11.15	-1.65949	0.00321976	0.00673164	Sig	down	F17C11.15	-1.65949	0.00321976	0.00673164	Sig	down		clec-47	2.94251	0	0	Sig	up
tcl-2	-1.658	2.44157e-36	2.49992e-35	Sig	down	tcl-2	-1.658	2.44157e-36	2.49992e-35	Sig	down		cdh-5	2.93323	1.41539e-202	1.22771e-200	Sig	up
myo-2	-1.65572	0	0	Sig	down	myo-2	-1.65572	0	0	Sig	down		C16C8.19	2.93135	4.13303e-07	1.30808e-06	Sig	up
C29F7.10	-1.63997	7.07568e-17	3.86437e-16	Sig	down	C29F7.10	-1.63997	7.07568e-17	3.86437e-16	Sig	down		Y110A2AL.6	2.93041	0.000923479	0.00207839	Sig	up
vit-1	-1.63222	0	0	Sig	down	vit-1	-1.63222	0	0	Sig	down		Y68A4A.13	2.92486	5.29025e-16	2.78656e-15	Sig	up
ech-9	-1.62888	2.43867e-24	1.77842e-23	Sig	down	ech-9	-1.62888	2.43867e-24	1.77842e-23	Sig	down		sdz-35	2.91883	5.93046e-07	1.84871e-06	Sig	up
vit-5	-1.62696	0	0	Sig	down	vit-5	-1.62696	0	0	Sig	down		F19H6.6	2.91779	0.000864552	0.00195463	Sig	up
F43D9.8	-1.62661	2.45505e-119	9.55947e-118	Sig	down	F43D9.8	-1.62661	2.45505e-119	9.55947e-118	Sig	down		F49C5.4	2.90928	2.0702e-14	1.01854e-13	Sig	up
cpg-2	-1.626	0	0	Sig	down	cpg-2	-1.626	0	0	Sig	down		nspf-2	2.90613	1.23028e-05	3.4361e-05	Sig	up
T28A11.22	-1.61971	0.000170156	0.000417381	Sig	down	T28A11.22	-1.61971	0.000170156	0.000417381	Sig	down		C18H9.5	2.90017	4.25739e-105	1.40408e-103	Sig	up
F01D5.7	-1.61838	0.000100893	0.000253786	Sig	down	F01D5.7	-1.61838	0.000100893	0.000253786	Sig	down		K12H6.4	2.89286	1.71205e-32	1.59388e-31	Sig	up
lipl-5	-1.60975	0	0	Sig	down	lipl-5	-1.60975	0	0	Sig	down		F26D10.13	2.88882	9.90157e-11	4.01062e-10	Sig	up
ZC449.5	-1.60935	5.16019e-191	4.00393e-189	Sig	down	ZC449.5	-1.60935	5.16019e-191	4.00393e-189	Sig	down		F42A6.2	2.88852	0.00456906	0.00932873	Sig	up
fat-5	-1.6079	4.85172e-258	6.2365e-256	Sig	down	fat-5	-1.6079	4.85172e-258	6.2365e-256	Sig	down		M01G12.8	2.88318	8.16891e-13	3.69454e-12	Sig	up
F11D5.7	-1.59174	7.43702e-51	1.04333e-49	Sig	down	F11D5.7	-1.59174	7.43702e-51	1.04333e-49	Sig	down		clec-94	2.87987	2.83637e-07	9.082e-07	Sig	up
fbxc-51	-1.58098	2.42483e-08	8.38725e-08	Sig	down	fbxc-51	-1.58098	2.42483e-08	8.38725e-08	Sig	down		pals-27	2.87699	3.69765e-09	1.35428e-08	Sig	up
unc-42	-1.5803	4.38191e-05	0.000114895	Sig	down	unc-42	-1.5803	4.38191e-05	0.000114895	Sig	down		clec-2	2.87635	1.61627e-05	4.44777e-05	Sig	up
F08D12.2	-1.57729	3.27289e-33	3.11078e-32	Sig	down	F08D12.2	-1.57729	3.27289e-33	3.11078e-32	Sig	down		fbxa-163	2.87541	1.90076e-07	6.15549e-07	Sig	up
ZK1053.4	-1.57474	6.89038e-21	4.46077e-20	Sig	down	ZK1053.4	-1.57474	6.89038e-21	4.46077e-20	Sig	down		F28H6.8	2.87488	5.83031e-11	2.39475e-10	Sig	up
mig-14	-1.57427	4.77839e-114	1.76404e-112	Sig	down	mig-14	-1.57427	4.77839e-114	1.76404e-112	Sig	down		clec-158	2.86378	1.09147e-22	7.49589e-22	Sig	up
fbxa-193	-1.5733	3.03223e-10	1.18806e-09	Sig	down	fbxa-193	-1.5733	3.03223e-10	1.18806e-09	Sig	down		srpr-2.2	2.86148	0.00200087	0.00431345	Sig	up
Y56A3A.41	-1.57215	0.00419324	0.00861417	Sig	down	Y56A3A.41	-1.57215	0.00419324	0.00861417	Sig	down		C06C3.13	2.86006	1.54839e-05	4.27476e-05	Sig	up
Y65B4BR.1	-1.57045	4.79446e-06	1.38906e-05	Sig	down	Y65B4BR.1	-1.57045	4.79446e-06	1.38906e-05	Sig	down		clec-103	2.85641	2.7273e-07	8.74589e-07	Sig	up
F28F8.10	-1.57037	5.24077e-14	2.52889e-13	Sig	down	F28F8.10	-1.57037	5.24077e-14	2.52889e-13	Sig	down		lys-10	2.85533	9.33754e-24	6.69279e-23	Sig	up
ZK666.2	-1.56679	0.00243158	0.00517454	Sig	down	ZK666.2	-1.56679	0.00243158	0.00517454	Sig	down		C06C3.5	2.85269	1.09316e-64	2.0005e-63	Sig	up
cept-2	-1.56662	7.53274e-273	1.05746e-270	Sig	down	cept-2	-1.56662	7.53274e-273	1.05746e-270	Sig	down		F22B3.7	2.84677	6.13363e-06	1.75889e-05	Sig	up
cysl-3	-1.56661	1.07047e-210	9.88818e-209	Sig	down	cysl-3	-1.56661	1.07047e-210	9.88818e-209	Sig	down		T02D1.7	2.84651	2.54143e-05	6.8445e-05	Sig	up
kin-33	-1.56028	5.98688e-07	1.86548e-06	Sig	down	kin-33	-1.56028	5.98688e-07	1.86548e-06	Sig	down		F49F1.4	2.84578	0.00156106	0.00341814	Sig	up
W05F2.3	-1.55189	0	0	Sig	down	W05F2.3	-1.55189	0	0	Sig	down		F46F5.13	2.84471	0.00137959	0.00303856	Sig	up
tbx-33	-1.54769	1.37076e-19	8.40981e-19	Sig	down	tbx-33	-1.54769	1.37076e-19	8.40981e-19	Sig	down		C36C5.14	2.83734	3.71984e-20	2.33453e-19	Sig	up
cbd-1	-1.54646	0	0	Sig	down	cbd-1	-1.54646	0	0	Sig	down		Y43F8B.14	2.8364	4.94727e-20	3.08489e-19	Sig	up
Y38H8A.7	-1.54548	1.28376e-63	2.28846e-62	Sig	down	Y38H8A.7	-1.54548	1.28376e-63	2.28846e-62	Sig	down		C25F9.11	2.83526	3.96155e-20	2.48184e-19	Sig	up
ace-4	-1.53811	3.44155e-07	1.09442e-06	Sig	down	ace-4	-1.53811	3.44155e-07	1.09442e-06	Sig	down		T23G4.2	2.83032	0.00141959	0.00312281	Sig	up
rme-2	-1.53662	0	0	Sig	down	rme-2	-1.53662	0	0	Sig	down		Y46B2A.4	2.82681	8.63893e-108	2.95546e-106	Sig	up
Y8A9A.2	-1.53432	7.0617e-20	4.3803e-19	Sig	down	Y8A9A.2	-1.53432	7.0617e-20	4.3803e-19	Sig	down		nspf-1	2.82356	2.9628e-05	7.91737e-05	Sig	up
C08F1.6	-1.53285	0.00215213	0.00461948	Sig	down	C08F1.6	-1.53285	0.00215213	0.00461948	Sig	down		oac-24	2.8197	2.91916e-06	8.62133e-06	Sig	up
clec-91	-1.52996	4.57867e-294	7.63279e-292	Sig	down	clec-91	-1.52996	4.57867e-294	7.63279e-292	Sig	down		F43C11.2	2.81685	4.91408e-11	2.02739e-10	Sig	up
gln-6	-1.52721	0	0	Sig	down	gln-6	-1.52721	0	0	Sig	down		C55B6.5	2.81668	5.61496e-08	1.89157e-07	Sig	up
pes-2.2	-1.52462	5.68918e-08	1.91567e-07	Sig	down	pes-2.2	-1.52462	5.68918e-08	1.91567e-07	Sig	down		clec-181	2.81442	0.00042699	0.00100155	Sig	up
Y70C5C.1	-1.52292	2.35967e-22	1.60557e-21	Sig	down	Y70C5C.1	-1.52292	2.35967e-22	1.60557e-21	Sig	down		F56D2.8	2.8006	4.35922e-08	1.47975e-07	Sig	up
C17E4.2	-1.52137	6.38648e-05	0.000163989	Sig	down	C17E4.2	-1.52137	6.38648e-05	0.000163989	Sig	down		fipr-27	2.79912	1.01647e-08	3.61913e-08	Sig	up
aqp-5	-1.52068	0.000309209	0.00073769	Sig	down	aqp-5	-1.52068	0.000309209	0.00073769	Sig	down		srg-42	2.79855	0.000409941	0.000963679	Sig	up
srw-85	-1.51602	0.000604281	0.00138991	Sig	down	srw-85	-1.51602	0.000604281	0.00138991	Sig	down		E03A3.10	2.79772	0.000130174	0.000323397	Sig	up
fkh-4	-1.51545	1.54721e-15	8.00349e-15	Sig	down	fkh-4	-1.51545	1.54721e-15	8.00349e-15	Sig	down		C26B9.2	2.77854	8.37098e-12	3.59976e-11	Sig	up
spin-2	-1.51493	6.21144e-23	4.30022e-22	Sig	down	spin-2	-1.51493	6.21144e-23	4.30022e-22	Sig	down		clec-96	2.77368	1.12096e-06	3.42386e-06	Sig	up
clec-222	-1.51383	8.20508e-55	1.24258e-53	Sig	down	clec-222	-1.51383	8.20508e-55	1.24258e-53	Sig	down		F49F1.18	2.77289	1.73155e-07	5.62973e-07	Sig	up
C06A1.4	-1.51183	2.01478e-261	2.63751e-259	Sig	down	C06A1.4	-1.51183	2.01478e-261	2.63751e-259	Sig	down		C05C10.8	2.76852	0.000444766	0.0010405	Sig	up
cpg-1	-1.50672	0	0	Sig	down	cpg-1	-1.50672	0	0	Sig	down		EGAP798.1	2.7578	2.77311e-06	8.20816e-06	Sig	up
skr-7	-1.50575	2.8343e-40	3.14173e-39	Sig	down	skr-7	-1.50575	2.8343e-40	3.14173e-39	Sig	down		scl-8	2.74874	4.23501e-14	2.05192e-13	Sig	up
C15A7.2	-1.49907	0.00438057	0.00897394	Sig	down	C15A7.2	-1.49907	0.00438057	0.00897394	Sig	down		Y105C5B.8	2.74022	5.77991e-05	0.000149186	Sig	up
cyp-13A5	-1.48831	1.48697e-42	1.74815e-41	Sig	down	cyp-13A5	-1.48831	1.48697e-42	1.74815e-41	Sig	down		F28A10.3	2.73469	4.0816e-15	2.06872e-14	Sig	up
C35E7.5	-1.48497	1.02269e-40	1.15035e-39	Sig	down	C35E7.5	-1.48497	1.02269e-40	1.15035e-39	Sig	down		F46F5.2	2.72612	1.30143e-09	4.91503e-09	Sig	up
Y50D4B.2	-1.48087	1.34617e-16	7.26836e-16	Sig	down	Y50D4B.2	-1.48087	1.34617e-16	7.26836e-16	Sig	down		F57A10.2	2.72428	9.31756e-24	6.68071e-23	Sig	up
fkh-3	-1.47906	2.59718e-20	1.64009e-19	Sig	down	fkh-3	-1.47906	2.59718e-20	1.64009e-19	Sig	down		H05L14.3	2.72322	5.75638e-09	2.08504e-08	Sig	up
pes-2.1	-1.47897	1.2011e-07	3.95329e-07	Sig	down	pes-2.1	-1.47897	1.2011e-07	3.95329e-07	Sig	down		W07G1.25	2.71714	1.82544e-05	4.99492e-05	Sig	up
Y49A3A.6	-1.47622	1.26519e-33	1.22101e-32	Sig	down	Y49A3A.6	-1.47622	1.26519e-33	1.22101e-32	Sig	down		F42E8.1	2.71603	1.28615e-07	4.22278e-07	Sig	up
21ur-15248	-1.47505	4.5057e-31	4.02102e-30	Sig	down	21ur-15248	-1.47505	4.5057e-31	4.02102e-30	Sig	down		T22B7.7	2.71479	0	0	Sig	up
Y57G7A.8	-1.4735	2.76458e-05	7.41554e-05	Sig	down	Y57G7A.8	-1.4735	2.76458e-05	7.41554e-05	Sig	down		ZK1290.11	2.70469	6.17242e-11	2.53186e-10	Sig	up
C05C8.8	-1.4691	4.41168e-10	1.71344e-09	Sig	down	C05C8.8	-1.4691	4.41168e-10	1.71344e-09	Sig	down		C12D8.15	2.69533	0.00259947	0.00550818	Sig	up
acs-1	-1.46856	0	0	Sig	down	acs-1	-1.46856	0	0	Sig	down		C35E7.7	2.6901	2.46298e-11	1.03211e-10	Sig	up
ZK829.9	-1.46764	5.85121e-237	6.27403e-235	Sig	down	ZK829.9	-1.46764	5.85121e-237	6.27403e-235	Sig	down		B0284.5	2.69005	0.000223417	0.000541427	Sig	up
C06H2.7	-1.46758	2.10157e-40	2.33925e-39	Sig	down	C06H2.7	-1.46758	2.10157e-40	2.33925e-39	Sig	down		F40G9.7	2.68555	0.00312477	0.00654653	Sig	up
nspc-17	-1.46185	1.07512e-79	2.50174e-78	Sig	down	nspc-17	-1.46185	1.07512e-79	2.50174e-78	Sig	down		F26G1.9	2.68503	2.0666e-08	7.19249e-08	Sig	up
M04G7.1	-1.46007	5.13503e-25	3.84731e-24	Sig	down	M04G7.1	-1.46007	5.13503e-25	3.84731e-24	Sig	down		K11D12.6	2.68368	4.40896e-11	1.82393e-10	Sig	up
C01G6.3	-1.4582	3.36212e-107	1.14419e-105	Sig	down	C01G6.3	-1.4582	3.36212e-107	1.14419e-105	Sig	down		T02H6.9	2.67222	1.37659e-14	6.82473e-14	Sig	up
bigr-1	-1.45235	4.59993e-45	5.72323e-44	Sig	down	bigr-1	-1.45235	4.59993e-45	5.72323e-44	Sig	down		T10D4.15	2.66933	2.27774e-10	9.00878e-10	Sig	up
C10C6.7	-1.4513	1.75763e-06	5.29571e-06	Sig	down	C10C6.7	-1.4513	1.75763e-06	5.29571e-06	Sig	down		clec-137	2.66721	5.5364e-20	3.44821e-19	Sig	up
T22B11.4	-1.44901	7.02716e-143	3.63064e-141	Sig	down	T22B11.4	-1.44901	7.02716e-143	3.63064e-141	Sig	down		F09C6.12	2.66708	3.06461e-20	1.92728e-19	Sig	up
K06A4.15	-1.44644	0.000634049	0.00145575	Sig	down	K06A4.15	-1.44644	0.000634049	0.00145575	Sig	down		Y49F6B.20	2.66561	9.79595e-06	2.7627e-05	Sig	up
oma-2	-1.44638	0	0	Sig	down	oma-2	-1.44638	0	0	Sig	down		C18H7.1	2.66371	3.84745e-06	1.124e-05	Sig	up
bath-11	-1.4443	2.53781e-21	1.66212e-20	Sig	down	bath-11	-1.4443	2.53781e-21	1.66212e-20	Sig	down		T07F12.6	2.66154	0.000341152	0.000809823	Sig	up
F41E6.15	-1.44414	3.09991e-113	1.13458e-111	Sig	down	F41E6.15	-1.44414	3.09991e-113	1.13458e-111	Sig	down		srsx-13	2.65772	0.00287721	0.00606119	Sig	up
W04G3.13	-1.44167	3.79545e-05	0.000100406	Sig	down	W04G3.13	-1.44167	3.79545e-05	0.000100406	Sig	down		clec-217	2.65474	0.000117794	0.000294182	Sig	up
era-1	-1.44041	1.9339e-293	3.17427e-291	Sig	down	era-1	-1.44041	1.9339e-293	3.17427e-291	Sig	down		Y43F8B.15	2.65396	0.00181884	0.00394134	Sig	up
drd-50	-1.43812	2.04115e-06	6.1223e-06	Sig	down	drd-50	-1.43812	2.04115e-06	6.1223e-06	Sig	down		hrg-2	2.6511	3.09375e-07	9.87207e-07	Sig	up
mks-5	-1.43538	0.000171629	0.000420655	Sig	down	mks-5	-1.43538	0.000171629	0.000420655	Sig	down		F10C2.7	2.64793	4.20738e-05	0.000110549	Sig	up
C50E3.11	-1.43524	4.58248e-53	6.68816e-52	Sig	down	C50E3.11	-1.43524	4.58248e-53	6.68816e-52	Sig	down		fipr-28	2.64575	9.86232e-19	5.83751e-18	Sig	up
try-1	-1.43407	7.65285e-96	2.24308e-94	Sig	down	try-1	-1.43407	7.65285e-96	2.24308e-94	Sig	down		F28A10.10	2.64093	0.000101982	0.000256374	Sig	up
cht-1	-1.42681	3.087e-17	1.71851e-16	Sig	down	cht-1	-1.42681	3.087e-17	1.71851e-16	Sig	down		F54G2.2	2.63657	2.31903e-25	1.75225e-24	Sig	up
clec-166	-1.42284	4.4167e-45	5.49846e-44	Sig	down	clec-166	-1.42284	4.4167e-45	5.49846e-44	Sig	down		T20F7.1	2.63475	0	0	Sig	up
gln-5	-1.42061	2.84566e-96	8.39843e-95	Sig	down	gln-5	-1.42061	2.84566e-96	8.39843e-95	Sig	down		dhs-26	2.63455	6.22703e-30	5.39474e-29	Sig	up
ldp-1	-1.42019	0	0	Sig	down	ldp-1	-1.42019	0	0	Sig	down		Y26D4A.12	2.63039	6.44174e-21	4.17413e-20	Sig	up
B0554.5	-1.41741	4.6944e-06	1.36136e-05	Sig	down	B0554.5	-1.41741	4.6944e-06	1.36136e-05	Sig	down		F22H10.1	2.6248	1.18948e-05	3.32867e-05	Sig	up
tag-10	-1.41712	7.32842e-96	2.15095e-94	Sig	down	tag-10	-1.41712	7.32842e-96	2.15095e-94	Sig	down		F54D8.10	2.61992	1.53257e-164	9.73272e-163	Sig	up
sodh-1	-1.41319	0	0	Sig	down	sodh-1	-1.41319	0	0	Sig	down		F49C5.12	2.61661	3.941e-05	0.000103973	Sig	up
bath-7	-1.40952	1.34059e-29	1.14881e-28	Sig	down	bath-7	-1.40952	1.34059e-29	1.14881e-28	Sig	down		fipr-17	2.61037	8.67631e-15	4.33369e-14	Sig	up
scl-6	-1.40875	3.13128e-21	2.04453e-20	Sig	down	scl-6	-1.40875	3.13128e-21	2.04453e-20	Sig	down		F33H12.7	2.60909	1.28027e-28	1.06463e-27	Sig	up
C47F8.1	-1.40474	1.29255e-11	5.50618e-11	Sig	down	C47F8.1	-1.40474	1.29255e-11	5.50618e-11	Sig	down		eol-1	2.6065	6.35869e-14	3.05796e-13	Sig	up
fbxa-181	-1.40437	3.43395e-07	1.09233e-06	Sig	down	fbxa-181	-1.40437	3.43395e-07	1.09233e-06	Sig	down		F59B2.12	2.60529	1.30509e-87	3.38783e-86	Sig	up
T06D4.1	-1.40411	3.70611e-119	1.43784e-117	Sig	down	T06D4.1	-1.40411	3.70611e-119	1.43784e-117	Sig	down		R11G11.6	2.60303	1.55443e-31	1.40306e-30	Sig	up
F52C6.2	-1.40311	4.46841e-63	7.91261e-62	Sig	down	F52C6.2	-1.40311	4.46841e-63	7.91261e-62	Sig	down		F46F5.16	2.6003	2.35692e-13	1.1e-12	Sig	up
W04A8.5	-1.39999	5.96238e-05	0.000153635	Sig	down	W04A8.5	-1.39999	5.96238e-05	0.000153635	Sig	down		clec-108	2.60027	7.82223e-07	2.41689e-06	Sig	up
ins-30	-1.39982	3.22288e-05	8.57907e-05	Sig	down	ins-30	-1.39982	3.22288e-05	8.57907e-05	Sig	down		K12H6.9	2.59859	5.62277e-18	3.2261e-17	Sig	up
pnk-4	-1.39914	5.87599e-108	2.02229e-106	Sig	down	pnk-4	-1.39914	5.87599e-108	2.02229e-106	Sig	down		Y74C10AR.2	2.5966	5.39442e-11	2.22084e-10	Sig	up
vit-6	-1.39889	0	0	Sig	down	vit-6	-1.39889	0	0	Sig	down		C54E10.11	2.59503	0.00142064	0.0031248	Sig	up
C16C8.4	-1.39553	3.00306e-85	7.47717e-84	Sig	down	C16C8.4	-1.39553	3.00306e-85	7.47717e-84	Sig	down		fbxa-147	2.59291	8.91034e-05	0.000225458	Sig	up
Y110A2AL.3	-1.39515	5.37945e-07	1.68358e-06	Sig	down	Y110A2AL.3	-1.39515	5.37945e-07	1.68358e-06	Sig	down		scl-9	2.59276	4.57463e-05	0.000119595	Sig	up
pudl-2	-1.39454	1.90815e-10	7.58778e-10	Sig	down	pudl-2	-1.39454	1.90815e-10	7.58778e-10	Sig	down		B0507.15	2.58583	0.00447154	0.00914802	Sig	up
Y73B3A.1	-1.39431	1.72806e-123	7.10471e-122	Sig	down	Y73B3A.1	-1.39431	1.72806e-123	7.10471e-122	Sig	down		C14F11.7	2.58032	4.71648e-13	2.16803e-12	Sig	up
aptf-4	-1.38928	1.37045e-07	4.49126e-07	Sig	down	aptf-4	-1.38928	1.37045e-07	4.49126e-07	Sig	down		T04B8.1	2.57429	0.00167808	0.00365637	Sig	up
R08F11.7	-1.38842	0.00304057	0.00637953	Sig	down	R08F11.7	-1.38842	0.00304057	0.00637953	Sig	down		F43C11.12	2.56976	1.7409e-05	4.77042e-05	Sig	up
bath-19	-1.38678	1.53499e-25	1.16727e-24	Sig	down	bath-19	-1.38678	1.53499e-25	1.16727e-24	Sig	down		T22B7.3	2.56213	1.90776e-35	1.91476e-34	Sig	up
mop-25.3	-1.38546	1.24776e-102	3.96793e-101	Sig	down	mop-25.3	-1.38546	1.24776e-102	3.96793e-101	Sig	down		R02E4.3	2.54899	0	0	Sig	up
F22H10.6	-1.38385	1.26704e-26	9.93242e-26	Sig	down	F22H10.6	-1.38385	1.26704e-26	9.93242e-26	Sig	down		hlh-19	2.54884	0.00270764	0.00572659	Sig	up
puf-7	-1.37959	0	0	Sig	down	puf-7	-1.37959	0	0	Sig	down		C18H7.11	2.54228	1.48939e-47	1.95453e-46	Sig	up
EEED8.3	-1.37738	1.31597e-214	1.27637e-212	Sig	down	EEED8.3	-1.37738	1.31597e-214	1.27637e-212	Sig	down		E02H9.1	2.53954	5.24119e-07	1.64272e-06	Sig	up
21ur-8696	-1.37633	0.000133994	0.000332423	Sig	down	21ur-8696	-1.37633	0.000133994	0.000332423	Sig	down		fog-3	2.53172	4.99944e-51	7.03218e-50	Sig	up
gla-3	-1.37529	1.23468e-303	2.14192e-301	Sig	down	gla-3	-1.37529	1.23468e-303	2.14192e-301	Sig	down		acd-1	2.52567	8.51341e-42	9.80351e-41	Sig	up
col-98	-1.37346	0	0	Sig	down	col-98	-1.37346	0	0	Sig	down		ZC178.2	2.52561	5.23783e-06	1.51231e-05	Sig	up
puf-5	-1.37204	0	0	Sig	down	puf-5	-1.37204	0	0	Sig	down		F55G11.2	2.52398	1.24235e-80	2.93569e-79	Sig	up
cyp-34A4	-1.37104	1.82857e-12	8.10175e-12	Sig	down	cyp-34A4	-1.37104	1.82857e-12	8.10175e-12	Sig	down		Y7A5A.22	2.52189	8.28698e-05	0.000210184	Sig	up
cdc-25.2	-1.37024	8.44046e-90	2.26544e-88	Sig	down	cdc-25.2	-1.37024	8.44046e-90	2.26544e-88	Sig	down		srd-63	2.52118	0.000283044	0.000678606	Sig	up
bath-4	-1.36839	1.53541e-27	1.23539e-26	Sig	down	bath-4	-1.36839	1.53541e-27	1.23539e-26	Sig	down		msra-1	2.51553	0	0	Sig	up
skr-14	-1.36724	3.08571e-15	1.57256e-14	Sig	down	skr-14	-1.36724	3.08571e-15	1.57256e-14	Sig	down		tag-329	2.51481	2.05691e-27	1.64877e-26	Sig	up
cpb-1	-1.36307	1.09524e-152	6.26548e-151	Sig	down	cpb-1	-1.36307	1.09524e-152	6.26548e-151	Sig	down		clec-52	2.51431	0	0	Sig	up
ulp-5	-1.36164	1.02759e-64	1.88373e-63	Sig	down	ulp-5	-1.36164	1.02759e-64	1.88373e-63	Sig	down		Y51A2B.16	2.50873	0.000982179	0.00220353	Sig	up
tnt-4	-1.36145	9.73536e-210	8.83971e-208	Sig	down	tnt-4	-1.36145	9.73536e-210	8.83971e-208	Sig	down		21ur-7394	2.50496	0.000851545	0.00192727	Sig	up
lmd-4	-1.36142	0.000424915	0.000997014	Sig	down	lmd-4	-1.36142	0.000424915	0.000997014	Sig	down		F56C3.8	2.49974	1.0915e-10	4.40441e-10	Sig	up
T24E12.1	-1.35712	7.4904e-22	5.01979e-21	Sig	down	T24E12.1	-1.35712	7.4904e-22	5.01979e-21	Sig	down		C01G10.5	2.49575	9.0806e-13	4.08867e-12	Sig	up
Y71A12B.14	-1.35505	1.83744e-19	1.11861e-18	Sig	down	Y71A12B.14	-1.35505	1.83744e-19	1.11861e-18	Sig	down		T21H3.5	2.49227	0.00227173	0.00486298	Sig	up
fbxa-129	-1.35354	6.63647e-15	3.33433e-14	Sig	down	fbxa-129	-1.35354	6.63647e-15	3.33433e-14	Sig	down		F07G11.4	2.49178	1.14088e-09	4.32632e-09	Sig	up
tbx-36	-1.34913	2.6548e-47	3.46049e-46	Sig	down	tbx-36	-1.34913	2.6548e-47	3.46049e-46	Sig	down		Y46G5A.36	2.48707	1.62864e-11	6.88701e-11	Sig	up
F43D2.2	-1.3438	3.08954e-88	8.10879e-87	Sig	down	F43D2.2	-1.3438	3.08954e-88	8.10879e-87	Sig	down		F49F1.15	2.4854	4.20385e-05	0.00011047	Sig	up
ncx-8	-1.34292	1.09304e-15	5.68305e-15	Sig	down	ncx-8	-1.34292	1.09304e-15	5.68305e-15	Sig	down		K08H2.5	2.48425	3.93063e-49	5.3252e-48	Sig	up
clec-82	-1.3421	3.54389e-12	1.54894e-11	Sig	down	clec-82	-1.3421	3.54389e-12	1.54894e-11	Sig	down		Y116A8C.8	2.47904	9.71877e-14	4.6259e-13	Sig	up
pos-1	-1.34006	0	0	Sig	down	pos-1	-1.34006	0	0	Sig	down		C23H4.2	2.47757	3.14979e-35	3.1495e-34	Sig	up
clec-87	-1.34005	0	0	Sig	down	clec-87	-1.34005	0	0	Sig	down		W09G12.8	2.47015	0.00255216	0.00541601	Sig	up
clec-33	-1.33763	0.00335378	0.00699063	Sig	down	clec-33	-1.33763	0.00335378	0.00699063	Sig	down		Y110A2AL.7	2.46727	4.72048e-15	2.38404e-14	Sig	up
cysl-2	-1.3338	2.90907e-240	3.30179e-238	Sig	down	cysl-2	-1.3338	2.90907e-240	3.30179e-238	Sig	down		clec-136	2.46597	1.60406e-13	7.55737e-13	Sig	up
acs-19	-1.33332	0	0	Sig	down	acs-19	-1.33332	0	0	Sig	down		F19B10.4	2.46364	3.59436e-09	1.31758e-08	Sig	up
K09C4.5	-1.3328	2.82148e-44	3.44618e-43	Sig	down	K09C4.5	-1.3328	2.82148e-44	3.44618e-43	Sig	down		nas-19	2.46233	7.06302e-05	0.000180514	Sig	up
Y48E1B.8	-1.32642	1.20484e-45	1.51051e-44	Sig	down	Y48E1B.8	-1.32642	1.20484e-45	1.51051e-44	Sig	down		21ur-5950	2.46028	0.000122408	0.000304921	Sig	up
F49B2.6	-1.32568	1.60825e-22	1.09955e-21	Sig	down	F49B2.6	-1.32568	1.60825e-22	1.09955e-21	Sig	down		pals-39	2.45689	7.88864e-16	4.1277e-15	Sig	up
C05B10.17	-1.32339	3.83043e-08	1.30669e-07	Sig	down	C05B10.17	-1.32339	3.83043e-08	1.30669e-07	Sig	down		F19B10.13	2.45523	2.1537e-11	9.04815e-11	Sig	up
F42A6.3	-1.32156	8.5847e-61	1.44807e-59	Sig	down	F42A6.3	-1.32156	8.5847e-61	1.44807e-59	Sig	down		Y6G8.9	2.45431	0.0010765	0.00240309	Sig	up
T28H11.8	-1.32151	1.7992e-07	5.84432e-07	Sig	down	T28H11.8	-1.32151	1.7992e-07	5.84432e-07	Sig	down		C04C3.9	2.45122	4.39574e-05	0.000115215	Sig	up
bath-3	-1.31988	1.36802e-25	1.04179e-24	Sig	down	bath-3	-1.31988	1.36802e-25	1.04179e-24	Sig	down		K12H6.8	2.44606	0.000144559	0.000357219	Sig	up
sygl-1	-1.3184	4.27659e-133	1.98378e-131	Sig	down	sygl-1	-1.3184	4.27659e-133	1.98378e-131	Sig	down		B0205.13	2.44425	1.16349e-253	1.41866e-251	Sig	up
col-103	-1.31668	2.26241e-298	3.86203e-296	Sig	down	col-103	-1.31668	2.26241e-298	3.86203e-296	Sig	down		C08E8.4	2.44182	1.03576e-31	9.40467e-31	Sig	up
Y48G1A.2	-1.31512	4.92033e-110	1.73537e-108	Sig	down	Y48G1A.2	-1.31512	4.92033e-110	1.73537e-108	Sig	down		ZK1307.2	2.43014	7.02203e-25	5.23171e-24	Sig	up
T24C4.2	-1.31212	4.54863e-09	1.65686e-08	Sig	down	T24C4.2	-1.31212	4.54863e-09	1.65686e-08	Sig	down		F54F7.11	2.42106	9.48367e-25	7.03625e-24	Sig	up
F32D1.7	-1.31082	1.94387e-112	7.03021e-111	Sig	down	F32D1.7	-1.31082	1.94387e-112	7.03021e-111	Sig	down		F19B10.14	2.41913	1.38504e-06	4.20219e-06	Sig	up
tofu-2	-1.30955	4.85726e-143	2.51564e-141	Sig	down	tofu-2	-1.30955	4.85726e-143	2.51564e-141	Sig	down		W09B7.1	2.41808	6.85149e-10	2.63134e-09	Sig	up
Y55F3AM.11	-1.30864	8.49985e-16	4.43664e-15	Sig	down	Y55F3AM.11	-1.30864	8.49985e-16	4.43664e-15	Sig	down		F07B7.1	2.41808	6.85149e-10	2.63134e-09	Sig	up
F14H3.5	-1.30539	5.20915e-25	3.9001e-24	Sig	down	F14H3.5	-1.30539	5.20915e-25	3.9001e-24	Sig	down		F46F5.1	2.41478	3.53358e-16	1.87561e-15	Sig	up
Y51F10.2	-1.30242	1.01888e-278	1.48909e-276	Sig	down	Y51F10.2	-1.30242	1.01888e-278	1.48909e-276	Sig	down		clec-206	2.41078	3.0395e-06	8.96185e-06	Sig	up
ugt-63	-1.30169	5.37184e-138	2.629e-136	Sig	down	ugt-63	-1.30169	5.37184e-138	2.629e-136	Sig	down		C35B1.3	2.41031	0.000113129	0.000283029	Sig	up
marg-1	-1.29831	1.88041e-84	4.61728e-83	Sig	down	marg-1	-1.29831	1.88041e-84	4.61728e-83	Sig	down		oac-37	2.40947	4.14063e-06	1.20651e-05	Sig	up
col-116	-1.29674	3.2912e-06	9.67189e-06	Sig	down	col-116	-1.29674	3.2912e-06	9.67189e-06	Sig	down		W09G12.6	2.40921	0.00163304	0.00356588	Sig	up
C01G8.1	-1.29574	4.22726e-273	6.01342e-271	Sig	down	C01G8.1	-1.29574	4.22726e-273	6.01342e-271	Sig	down		Y60A3A.23	2.40838	0.000673569	0.00154246	Sig	up
puf-6	-1.28908	0	0	Sig	down	puf-6	-1.28908	0	0	Sig	down		R01E6.5	2.40362	1.61552e-15	8.34269e-15	Sig	up
C46E10.8	-1.28892	8.46399e-14	4.03947e-13	Sig	down	C46E10.8	-1.28892	8.46399e-14	4.03947e-13	Sig	down		F25E5.7	2.40056	2.13432e-21	1.40432e-20	Sig	up
mrp-4	-1.28616	0	0	Sig	down	mrp-4	-1.28616	0	0	Sig	down		Y47D7A.17	2.39881	0.000742443	0.00169327	Sig	up
R02C2.7	-1.28376	1.96741e-10	7.8118e-10	Sig	down	R02C2.7	-1.28376	1.96741e-10	7.8118e-10	Sig	down		T18H9.11	2.39784	7.24067e-05	0.000184766	Sig	up
F36F12.3	-1.2821	0.000146376	0.000361459	Sig	down	F36F12.3	-1.2821	0.000146376	0.000361459	Sig	down		21ur-2337	2.39523	0.00355279	0.00737877	Sig	up
ech-7	-1.28192	1.93984e-192	1.54449e-190	Sig	down	ech-7	-1.28192	1.93984e-192	1.54449e-190	Sig	down		W04E12.10	2.39518	0.00416058	0.00855201	Sig	up
tbh-1	-1.27857	0	0	Sig	down	tbh-1	-1.27857	0	0	Sig	down		F28A10.5	2.38844	5.73227e-05	0.000148064	Sig	up
F44F1.6	-1.27774	1.77364e-05	4.85766e-05	Sig	down	F44F1.6	-1.27774	1.77364e-05	4.85766e-05	Sig	down		oac-32	2.3854	7.14062e-06	2.03345e-05	Sig	up
C27D9.1	-1.27755	1.22823e-203	1.0741e-201	Sig	down	C27D9.1	-1.27755	1.22823e-203	1.0741e-201	Sig	down		F41C3.2	2.38373	1.235e-101	3.88679e-100	Sig	up
fat-7	-1.27606	0	0	Sig	down	fat-7	-1.27606	0	0	Sig	down		Y43F8B.13	2.38329	7.81225e-11	3.18369e-10	Sig	up
gadr-2	-1.27599	2.89471e-09	1.06975e-08	Sig	down	gadr-2	-1.27599	2.89471e-09	1.06975e-08	Sig	down		C04C3.14	2.38251	2.69672e-05	7.2417e-05	Sig	up
Y73B6BL.14	-1.27497	9.58183e-10	3.65428e-09	Sig	down	Y73B6BL.14	-1.27497	9.58183e-10	3.65428e-09	Sig	down		try-8	2.38088	5.13137e-36	5.22391e-35	Sig	up
cyp-13B2	-1.27315	1.14934e-07	3.78759e-07	Sig	down	cyp-13B2	-1.27315	1.14934e-07	3.78759e-07	Sig	down		F18E9.7	2.37619	4.51259e-16	2.38695e-15	Sig	up
pygl-1	-1.2726	0	0	Sig	down	pygl-1	-1.2726	0	0	Sig	down		T01H10.4	2.37546	5.05252e-10	1.95486e-09	Sig	up
egg-2	-1.27007	6.61707e-281	9.73759e-279	Sig	down	egg-2	-1.27007	6.61707e-281	9.73759e-279	Sig	down		dod-24	2.37046	0	0	Sig	up
B0334.9	-1.26987	0.000175136	0.000428807	Sig	down	B0334.9	-1.26987	0.000175136	0.000428807	Sig	down		M199.134	2.36061	0.00209795	0.00451226	Sig	up
srb-14	-1.26627	8.88268e-06	2.51278e-05	Sig	down	srb-14	-1.26627	8.88268e-06	2.51278e-05	Sig	down		ZC373.3	2.35015	5.62211e-39	6.08649e-38	Sig	up
clec-172	-1.26506	1.51371e-05	4.18713e-05	Sig	down	clec-172	-1.26506	1.51371e-05	4.18713e-05	Sig	down		flp-23	2.35012	0.00471127	0.00960439	Sig	up
K04C1.5	-1.26483	3.82418e-147	2.08697e-145	Sig	down	K04C1.5	-1.26483	3.82418e-147	2.08697e-145	Sig	down		F26G1.10	2.34808	2.17135e-06	6.4964e-06	Sig	up
F42A9.6	-1.26417	1.98692e-178	1.39006e-176	Sig	down	F42A9.6	-1.26417	1.98692e-178	1.39006e-176	Sig	down		D2096.5	2.34783	1.47844e-07	4.83035e-07	Sig	up
C06A1.12	-1.26379	1.77066e-54	2.66448e-53	Sig	down	C06A1.12	-1.26379	1.77066e-54	2.66448e-53	Sig	down		ZK1290.1	2.34455	2.51577e-10	9.92813e-10	Sig	up
C16A3.11	-1.26375	0.00128051	0.00283115	Sig	down	C16A3.11	-1.26375	0.00128051	0.00283115	Sig	down		Y41C4A.32	2.34341	1.3679e-85	3.43392e-84	Sig	up
klp-15	-1.26261	4.11294e-291	6.64863e-289	Sig	down	klp-15	-1.26261	4.11294e-291	6.64863e-289	Sig	down		fipr-16	2.33969	5.3741e-05	0.000139267	Sig	up
C10C6.9	-1.25976	3.44778e-51	4.87211e-50	Sig	down	C10C6.9	-1.25976	3.44778e-51	4.87211e-50	Sig	down		ZC15.4	2.33966	4.45543e-10	1.7298e-09	Sig	up
oac-54	-1.25457	5.45517e-18	3.13162e-17	Sig	down	oac-54	-1.25457	5.45517e-18	3.13162e-17	Sig	down		T22B2.5	2.33418	0.00229651	0.00490865	Sig	up
anr-3	-1.25443	4.35204e-64	7.86982e-63	Sig	down	anr-3	-1.25443	4.35204e-64	7.86982e-63	Sig	down		Y47H10A.5	2.33404	1.44711e-57	2.28898e-56	Sig	up
chil-8	-1.25225	3.22205e-08	1.10516e-07	Sig	down	chil-8	-1.25225	3.22205e-08	1.10516e-07	Sig	down		dod-3	2.3338	2.19755e-26	1.71386e-25	Sig	up
ncx-2	-1.25077	4.75133e-298	8.04634e-296	Sig	down	ncx-2	-1.25077	4.75133e-298	8.04634e-296	Sig	down		irg-1	2.33197	9.07908e-33	8.51184e-32	Sig	up
meg-1	-1.24681	1.09267e-255	1.36347e-253	Sig	down	meg-1	-1.24681	1.09267e-255	1.36347e-253	Sig	down		R12C12.10	2.32849	1.22577e-27	9.89615e-27	Sig	up
vet-2	-1.24609	5.22273e-20	3.25475e-19	Sig	down	vet-2	-1.24609	5.22273e-20	3.25475e-19	Sig	down		nstp-8	2.32148	0.00229511	0.00490639	Sig	up
nhr-181	-1.2452	5.63419e-13	2.5749e-12	Sig	down	nhr-181	-1.2452	5.63419e-13	2.5749e-12	Sig	down		F46A8.8	2.31887	8.18346e-06	2.32113e-05	Sig	up
T10B5.8	-1.24502	5.30653e-10	2.0498e-09	Sig	down	T10B5.8	-1.24502	5.30653e-10	2.0498e-09	Sig	down		C25H3.15	2.31509	0.000248646	0.000599774	Sig	up
bath-5	-1.24439	2.60173e-62	4.51714e-61	Sig	down	bath-5	-1.24439	2.60173e-62	4.51714e-61	Sig	down		parg-2	2.31258	5.06363e-17	2.78115e-16	Sig	up
clec-167	-1.2398	0.00184396	0.00399091	Sig	down	clec-167	-1.2398	0.00184396	0.00399091	Sig	down		srm-3	2.3101	4.0188e-14	1.94805e-13	Sig	up
vit-2	-1.2393	0	0	Sig	down	vit-2	-1.2393	0	0	Sig	down		W10G6.1	2.30121	0.000276928	0.000664317	Sig	up
ZC266.1	-1.23757	1.13004e-23	8.05642e-23	Sig	down	ZC266.1	-1.23757	1.13004e-23	8.05642e-23	Sig	down		F49H6.5	2.2983	0.00107123	0.00239274	Sig	up
C46G7.5	-1.2369	1.55389e-14	7.68408e-14	Sig	down	C46G7.5	-1.2369	1.55389e-14	7.68408e-14	Sig	down		Y37H2A.14	2.29765	1.93775e-61	3.31311e-60	Sig	up
nspc-8	-1.23534	2.84174e-08	9.78963e-08	Sig	down	nspc-8	-1.23534	2.84174e-08	9.78963e-08	Sig	down		F28A10.7	2.29168	2.5017e-20	1.5812e-19	Sig	up
F02D10.6	-1.2345	2.83871e-09	1.05015e-08	Sig	down	F02D10.6	-1.2345	2.83871e-09	1.05015e-08	Sig	down		srt-13	2.28846	0.000120881	0.000301432	Sig	up
scl-5	-1.23236	5.79429e-05	0.000149539	Sig	down	scl-5	-1.23236	5.79429e-05	0.000149539	Sig	down		fbxa-166	2.28835	1.25287e-21	8.32047e-21	Sig	up
dyf-17	-1.22628	1.56075e-10	6.23425e-10	Sig	down	dyf-17	-1.22628	1.56075e-10	6.23425e-10	Sig	down		F55B11.6	2.28526	2.50064e-05	6.74231e-05	Sig	up
pzf-1	-1.226	3.18647e-23	2.2322e-22	Sig	down	pzf-1	-1.226	3.18647e-23	2.2322e-22	Sig	down		F08H9.4	2.28451	0.00323188	0.00675501	Sig	up
btb-1	-1.22357	6.28459e-07	1.95453e-06	Sig	down	btb-1	-1.22357	6.28459e-07	1.95453e-06	Sig	down		dlhd-1	2.28389	2.36037e-14	1.1573e-13	Sig	up
C16C8.5	-1.22346	7.66442e-35	7.57496e-34	Sig	down	C16C8.5	-1.22346	7.66442e-35	7.57496e-34	Sig	down		Y43F8B.24	2.28106	1.73883e-33	1.66831e-32	Sig	up
R04D3.3	-1.21748	9.21237e-182	6.641e-180	Sig	down	R04D3.3	-1.21748	9.21237e-182	6.641e-180	Sig	down		B0205.14	2.27995	1.20901e-19	7.42813e-19	Sig	up
Y45F10D.6	-1.21628	3.74931e-06	1.09638e-05	Sig	down	Y45F10D.6	-1.21628	3.74931e-06	1.09638e-05	Sig	down		tbb-6	2.27948	1.88937e-53	2.78038e-52	Sig	up
mei-2	-1.21624	1.59858e-262	2.10559e-260	Sig	down	mei-2	-1.21624	1.59858e-262	2.10559e-260	Sig	down		clec-110	2.27814	0.00377233	0.00780206	Sig	up
Y39B6A.10	-1.21611	1.16239e-66	2.20865e-65	Sig	down	Y39B6A.10	-1.21611	1.16239e-66	2.20865e-65	Sig	down		B0513.90	2.27755	4.13784e-05	0.000108883	Sig	up
puf-10	-1.21245	9.17462e-185	6.75063e-183	Sig	down	puf-10	-1.21245	9.17462e-185	6.75063e-183	Sig	down		Y7A5A.11	2.27605	4.83437e-07	1.52013e-06	Sig	up
F40G12.11	-1.21162	5.94657e-67	1.14211e-65	Sig	down	F40G12.11	-1.21162	5.94657e-67	1.14211e-65	Sig	down		snpc-1.3	2.27398	1.14805e-54	1.7337e-53	Sig	up
acs-13	-1.20964	0	0	Sig	down	acs-13	-1.20964	0	0	Sig	down		pals-37	2.2729	2.22258e-12	9.80878e-12	Sig	up
vet-1	-1.20903	4.56711e-07	1.43906e-06	Sig	down	vet-1	-1.20903	4.56711e-07	1.43906e-06	Sig	down		T07G12.4	2.27221	5.74542e-05	0.000148385	Sig	up
F17E9.2	-1.20646	0.00107576	0.00240186	Sig	down	F17E9.2	-1.20646	0.00107576	0.00240186	Sig	down		F56C3.9	2.26998	3.77506e-19	2.27129e-18	Sig	up
ztf-25	-1.20626	3.29582e-21	2.14999e-20	Sig	down	ztf-25	-1.20626	3.29582e-21	2.14999e-20	Sig	down		B0507.17	2.26411	0.000834785	0.00189154	Sig	up
msrp-7	-1.20199	8.8545e-11	3.59333e-10	Sig	down	msrp-7	-1.20199	8.8545e-11	3.59333e-10	Sig	down		dos-2	2.26238	3.72407e-08	1.27123e-07	Sig	up
wago-4	-1.20062	4.3754e-306	7.7802e-304	Sig	down	wago-4	-1.20062	4.3754e-306	7.7802e-304	Sig	down		Y18H1A.8	2.25678	3.51056e-16	1.86386e-15	Sig	up
C18A11.4	-1.19963	7.0919e-06	2.02147e-05	Sig	down	C18A11.4	-1.19963	7.0919e-06	2.02147e-05	Sig	down		abf-4	2.25344	2.61962e-07	8.41448e-07	Sig	up
T21C9.13	-1.19929	2.21841e-167	1.44319e-165	Sig	down	T21C9.13	-1.19929	2.21841e-167	1.44319e-165	Sig	down		Y47D7A.18	2.25318	0.000860244	0.00194592	Sig	up
col-143	-1.19724	3.78131e-272	5.23933e-270	Sig	down	col-143	-1.19724	3.78131e-272	5.23933e-270	Sig	down		Y19D10B.4	2.25034	1.9997e-15	1.02893e-14	Sig	up
Y110A2AL.9	-1.19366	1.83696e-07	5.95881e-07	Sig	down	Y110A2AL.9	-1.19366	1.83696e-07	5.95881e-07	Sig	down		R03H10.7	2.24959	1.2763e-21	8.47083e-21	Sig	up
pgp-12	-1.1915	1.85414e-11	7.81582e-11	Sig	down	pgp-12	-1.1915	1.85414e-11	7.81582e-11	Sig	down		sri-16	2.24905	0.0018108	0.00392511	Sig	up
cgh-1	-1.19021	0	0	Sig	down	cgh-1	-1.19021	0	0	Sig	down		fipr-20	2.24028	1.02921e-05	2.8965e-05	Sig	up
daf-28	-1.18813	2.45638e-10	9.70274e-10	Sig	down	daf-28	-1.18813	2.45638e-10	9.70274e-10	Sig	down		R05H10.7	2.23989	2.01325e-07	6.51383e-07	Sig	up
pes-1	-1.18679	7.11444e-06	2.02681e-05	Sig	down	pes-1	-1.18679	7.11444e-06	2.02681e-05	Sig	down		his-32	2.23801	7.89566e-26	6.06034e-25	Sig	up
C39D10.7	-1.18653	0	0	Sig	down	C39D10.7	-1.18653	0	0	Sig	down		B0024.4	2.23639	3.53068e-114	1.30794e-112	Sig	up
clp-7	-1.18543	1.42876e-171	9.61733e-170	Sig	down	clp-7	-1.18543	1.42876e-171	9.61733e-170	Sig	down		catp-3	2.23492	8.4247e-283	1.24838e-280	Sig	up
dod-23	-1.18505	3.19197e-149	1.78767e-147	Sig	down	dod-23	-1.18505	3.19197e-149	1.78767e-147	Sig	down		F07C6.6	2.2309	6.76835e-15	3.39579e-14	Sig	up
F41G3.10	-1.18503	9.52301e-62	1.63609e-60	Sig	down	F41G3.10	-1.18503	9.52301e-62	1.63609e-60	Sig	down		nep-25	2.23042	2.57874e-07	8.2894e-07	Sig	up
lin-41	-1.18342	0	0	Sig	down	lin-41	-1.18342	0	0	Sig	down		F25B3.2	2.22434	2.13497e-10	8.45506e-10	Sig	up
egg-1	-1.18102	0	0	Sig	down	egg-1	-1.18102	0	0	Sig	down		otpl-5	2.21904	2.04834e-05	5.57068e-05	Sig	up
szy-4	-1.17856	2.96883e-278	4.30945e-276	Sig	down	szy-4	-1.17856	2.96883e-278	4.30945e-276	Sig	down		cdk-11.2	2.21707	0	0	Sig	up
ncam-1	-1.17827	1.43768e-85	3.60484e-84	Sig	down	ncam-1	-1.17827	1.43768e-85	3.60484e-84	Sig	down		C45G9.10	2.21126	2.19954e-07	7.10042e-07	Sig	up
R04D3.2	-1.17707	3.79127e-64	6.87324e-63	Sig	down	R04D3.2	-1.17707	3.79127e-64	6.87324e-63	Sig	down		B0334.13	2.21072	2.18832e-62	3.80868e-61	Sig	up
T04F8.9	-1.17686	0.00203456	0.0043821	Sig	down	T04F8.9	-1.17686	0.00203456	0.0043821	Sig	down		F46B6.13	2.20785	4.87441e-08	1.6486e-07	Sig	up
T25E12.6	-1.17611	2.22892e-07	7.1931e-07	Sig	down	T25E12.6	-1.17611	2.22892e-07	7.1931e-07	Sig	down		T16G12.10	2.20282	6.99679e-18	3.99618e-17	Sig	up
acl-7	-1.17543	2.4469e-206	2.19378e-204	Sig	down	acl-7	-1.17543	2.4469e-206	2.19378e-204	Sig	down		C36C5.15	2.20138	6.3699e-08	2.13948e-07	Sig	up
W02G9.4	-1.17265	1.36353e-31	1.23232e-30	Sig	down	W02G9.4	-1.17265	1.36353e-31	1.23232e-30	Sig	down		pals-6	2.19631	8.18274e-13	3.69922e-12	Sig	up
gld-1	-1.17131	0	0	Sig	down	gld-1	-1.17131	0	0	Sig	down		T26H5.14	2.19594	2.11301e-06	6.33162e-06	Sig	up
srv-7	-1.17073	0.00032903	0.000782877	Sig	down	srv-7	-1.17073	0.00032903	0.000782877	Sig	down		grl-32	2.19447	4.06686e-08	1.38514e-07	Sig	up
clec-165	-1.16869	2.12556e-06	6.36832e-06	Sig	down	clec-165	-1.16869	2.12556e-06	6.36832e-06	Sig	down		srd-53	2.19368	1.33846e-08	4.72928e-08	Sig	up
T12G3.6	-1.16756	5.93307e-200	5.00394e-198	Sig	down	T12G3.6	-1.16756	5.93307e-200	5.00394e-198	Sig	down		ZK697.14	2.19247	0.000104641	0.000262749	Sig	up
lea-1	-1.1674	0	0	Sig	down	lea-1	-1.1674	0	0	Sig	down		K11H12.11	2.19176	2.68166e-06	7.94959e-06	Sig	up
Y46H3C.6	-1.16693	1.98203e-05	5.39859e-05	Sig	down	Y46H3C.6	-1.16693	1.98203e-05	5.39859e-05	Sig	down		dct-5	2.18943	3.74344e-180	2.64495e-178	Sig	up
fbxa-191	-1.16613	0.00012619	0.000314011	Sig	down	fbxa-191	-1.16613	0.00012619	0.000314011	Sig	down		T26E3.6	2.18444	7.29281e-05	0.000186008	Sig	up
Y46G5A.8	-1.16393	2.98726e-08	1.02742e-07	Sig	down	Y46G5A.8	-1.16393	2.98726e-08	1.02742e-07	Sig	down		F22E5.7	2.18239	0.00237916	0.0050726	Sig	up
skr-8	-1.16374	0.00161383	0.00352575	Sig	down	skr-8	-1.16374	0.00161383	0.00352575	Sig	down		msrp-4	2.18198	2.61713e-65	4.8434e-64	Sig	up
T01C3.3	-1.16349	7.5038e-160	4.57474e-158	Sig	down	T01C3.3	-1.16349	7.5038e-160	4.57474e-158	Sig	down		F07B10.7	2.181	0.000721524	0.00164662	Sig	up
inx-3	-1.16067	2.93003e-95	8.52948e-94	Sig	down	inx-3	-1.16067	2.93003e-95	8.52948e-94	Sig	down		C01G10.4	2.1793	4.20059e-09	1.53296e-08	Sig	up
rmd-1	-1.16049	3.26097e-250	3.90913e-248	Sig	down	rmd-1	-1.16049	3.26097e-250	3.90913e-248	Sig	down		dod-17	2.17329	2.73283e-114	1.01414e-112	Sig	up
T07C4.3	-1.15724	4.01126e-214	3.85551e-212	Sig	down	T07C4.3	-1.15724	4.01126e-214	3.85551e-212	Sig	down		K08B4.5	2.16889	1.25998e-12	5.63676e-12	Sig	up
F28F8.7	-1.15515	1.82272e-24	1.33608e-23	Sig	down	F28F8.7	-1.15515	1.82272e-24	1.33608e-23	Sig	down		dao-4	2.16661	3.31484e-171	2.21731e-169	Sig	up
gcy-21	-1.155	4.99757e-06	1.44516e-05	Sig	down	gcy-21	-1.155	4.99757e-06	1.44516e-05	Sig	down		vps-52	2.16303	3.31836e-287	5.13095e-285	Sig	up
Y110A2AR.1	-1.15333	1.64659e-125	6.94365e-124	Sig	down	Y110A2AR.1	-1.15333	1.64659e-125	6.94365e-124	Sig	down		col-131	2.15835	1.32857e-24	9.80258e-24	Sig	up
Y80D3A.11	-1.15295	3.27615e-07	1.04341e-06	Sig	down	Y80D3A.11	-1.15295	3.27615e-07	1.04341e-06	Sig	down		fipr-22	2.1561	4.96109e-06	1.43519e-05	Sig	up
nspc-18	-1.15234	2.94761e-50	4.08417e-49	Sig	down	nspc-18	-1.15234	2.94761e-50	4.08417e-49	Sig	down		F28H7.2	2.15249	4.2486e-05	0.000111522	Sig	up
F41C6.4	-1.15219	7.98698e-10	3.06081e-09	Sig	down	F41C6.4	-1.15219	7.98698e-10	3.06081e-09	Sig	down		Y37H2B.1	2.14943	1.30038e-10	5.21767e-10	Sig	up
btb-4	-1.15183	5.45185e-24	3.93944e-23	Sig	down	btb-4	-1.15183	5.45185e-24	3.93944e-23	Sig	down		pho-10	2.14854	0.000706593	0.00161479	Sig	up
gcy-15	-1.15136	6.2265e-06	1.78457e-05	Sig	down	gcy-15	-1.15136	6.2265e-06	1.78457e-05	Sig	down		usp-33	2.14806	0	0	Sig	up
T24C2.2	-1.15069	4.97745e-08	1.68265e-07	Sig	down	T24C2.2	-1.15069	4.97745e-08	1.68265e-07	Sig	down		clec-207	2.14726	9.13048e-17	4.95993e-16	Sig	up
myo-5	-1.1498	7.03201e-163	4.3874e-161	Sig	down	myo-5	-1.1498	7.03201e-163	4.3874e-161	Sig	down		F19H6.5	2.13669	0.00400697	0.00826014	Sig	up
nspc-14	-1.14878	2.97867e-109	1.03348e-107	Sig	down	nspc-14	-1.14878	2.97867e-109	1.03348e-107	Sig	down		F28A10.4	2.13277	3.60562e-14	1.75374e-13	Sig	up
smf-3	-1.14798	1.5803e-27	1.27103e-26	Sig	down	smf-3	-1.14798	1.5803e-27	1.27103e-26	Sig	down		ugt-66	2.12969	4.97409e-68	9.78223e-67	Sig	up
T16G1.4	-1.14754	2.18821e-22	1.48985e-21	Sig	down	T16G1.4	-1.14754	2.18821e-22	1.48985e-21	Sig	down		F35F10.13	2.12891	1.39602e-07	4.57224e-07	Sig	up
srg-23	-1.14378	0.00166068	0.00362178	Sig	down	srg-23	-1.14378	0.00166068	0.00362178	Sig	down		F54E4.2	2.12759	0.000341994	0.000811732	Sig	up
H04M03.3	-1.14323	4.44868e-40	4.91081e-39	Sig	down	H04M03.3	-1.14323	4.44868e-40	4.91081e-39	Sig	down		C28C12.3	2.12355	5.85844e-14	2.82311e-13	Sig	up
B0304.2	-1.14307	7.12401e-64	1.28172e-62	Sig	down	B0304.2	-1.14307	7.12401e-64	1.28172e-62	Sig	down		ZK1010.12	2.11965	0.000477025	0.00110988	Sig	up
pes-5	-1.14215	2.19878e-21	1.4454e-20	Sig	down	pes-5	-1.14215	2.19878e-21	1.4454e-20	Sig	down		math-48	2.11628	9.23636e-23	6.3576e-22	Sig	up
R193.2	-1.1345	8.8803e-87	2.28299e-85	Sig	down	R193.2	-1.1345	8.8803e-87	2.28299e-85	Sig	down		F54G2.4	2.1108	0.000520262	0.00120601	Sig	up
F13C5.5	-1.13427	3.41824e-80	8.02403e-79	Sig	down	F13C5.5	-1.13427	3.41824e-80	8.02403e-79	Sig	down		F54D10.8	2.10517	0.00441066	0.00903038	Sig	up
vap-1	-1.13406	8.24006e-20	5.09642e-19	Sig	down	vap-1	-1.13406	8.24006e-20	5.09642e-19	Sig	down		F14D7.5	2.10332	0.000376187	0.000888836	Sig	up
bath-18	-1.13268	0.000775155	0.00176354	Sig	down	bath-18	-1.13268	0.000775155	0.00176354	Sig	down		ZK250.14	2.10295	6.03069e-34	5.86522e-33	Sig	up
C06A5.6	-1.13224	6.73824e-176	4.63808e-174	Sig	down	C06A5.6	-1.13224	6.73824e-176	4.63808e-174	Sig	down		F11A5.18	2.10177	8.39193e-10	3.21196e-09	Sig	up
phat-4	-1.12948	2.53481e-74	5.43595e-73	Sig	down	phat-4	-1.12948	2.53481e-74	5.43595e-73	Sig	down		K10H10.5	2.10074	3.08668e-09	1.13715e-08	Sig	up
egg-5	-1.12714	9.04741e-162	5.57959e-160	Sig	down	egg-5	-1.12714	9.04741e-162	5.57959e-160	Sig	down		col-174	2.09762	1.66346e-60	2.79267e-59	Sig	up
M04F3.2	-1.12669	1.53688e-16	8.27294e-16	Sig	down	M04F3.2	-1.12669	1.53688e-16	8.27294e-16	Sig	down		C40A11.8	2.09717	2.7334e-19	1.65228e-18	Sig	up
cpl-1	-1.12664	0	0	Sig	down	cpl-1	-1.12664	0	0	Sig	down		C24H12.2	2.09684	2.19459e-11	9.21633e-11	Sig	up
alh-9	-1.12604	3.85598e-269	5.24069e-267	Sig	down	alh-9	-1.12604	3.85598e-269	5.24069e-267	Sig	down		C04G6.2	2.08556	1.80774e-64	3.2997e-63	Sig	up
egg-3	-1.12547	1.54943e-202	1.33853e-200	Sig	down	egg-3	-1.12547	1.54943e-202	1.33853e-200	Sig	down		F55H12.2	2.08382	3.65806e-123	1.49532e-121	Sig	up
T03D8.8	-1.12402	0.000352962	0.000836833	Sig	down	T03D8.8	-1.12402	0.000352962	0.000836833	Sig	down		C06B3.6	2.07887	2.03925e-181	1.4553e-179	Sig	up
H06I04.9	-1.12342	3.6734e-05	9.72495e-05	Sig	down	H06I04.9	-1.12342	3.6734e-05	9.72495e-05	Sig	down		K09C8.7	2.07407	2.96242e-10	1.16199e-09	Sig	up
D1054.18	-1.12294	5.38162e-13	2.46317e-12	Sig	down	D1054.18	-1.12294	5.38162e-13	2.46317e-12	Sig	down		clec-232	2.07139	8.27324e-06	2.34629e-05	Sig	up
plk-3	-1.12166	0	0	Sig	down	plk-3	-1.12166	0	0	Sig	down		grl-27	2.07045	2.0251e-24	1.4834e-23	Sig	up
hmit-1.2	-1.12006	7.4352e-21	4.81056e-20	Sig	down	hmit-1.2	-1.12006	7.4352e-21	4.81056e-20	Sig	down		Y34F4.2	2.06831	7.35158e-32	6.71236e-31	Sig	up
hil-4	-1.11959	3.04269e-200	2.57638e-198	Sig	down	hil-4	-1.11959	3.04269e-200	2.57638e-198	Sig	down		F26A1.9	2.06611	3.36458e-28	2.75916e-27	Sig	up
elo-2	-1.11798	0	0	Sig	down	elo-2	-1.11798	0	0	Sig	down		R08A2.5	2.06435	1.32519e-10	5.31521e-10	Sig	up
nhr-114	-1.11761	0	0	Sig	down	nhr-114	-1.11761	0	0	Sig	down		T11G6.11	2.06404	2.47928e-12	1.09101e-11	Sig	up
C31G12.1	-1.11738	7.15539e-13	3.24717e-12	Sig	down	C31G12.1	-1.11738	7.15539e-13	3.24717e-12	Sig	down		fbxa-135	2.06396	0.000183045	0.000447349	Sig	up
memi-2	-1.11706	5.11003e-104	1.65459e-102	Sig	down	memi-2	-1.11706	5.11003e-104	1.65459e-102	Sig	down		clec-126	2.06298	5.8521e-14	2.82133e-13	Sig	up
ekl-7	-1.11698	2.79261e-79	6.44202e-78	Sig	down	ekl-7	-1.11698	2.79261e-79	6.44202e-78	Sig	down		srh-2	2.06282	5.66308e-08	1.90718e-07	Sig	up
lurp-4	-1.11695	0.000482513	0.00112192	Sig	down	lurp-4	-1.11695	0.000482513	0.00112192	Sig	down		R11A5.3	2.0626	2.94463e-12	1.29205e-11	Sig	up
clec-69	-1.11685	0.000234235	0.000566614	Sig	down	clec-69	-1.11685	0.000234235	0.000566614	Sig	down		T23G4.5	2.06177	0.00113255	0.00251969	Sig	up
C55B6.1	-1.11599	5.5293e-57	8.68169e-56	Sig	down	C55B6.1	-1.11599	5.5293e-57	8.68169e-56	Sig	down		Y75B12B.11	2.05367	0.00191886	0.00414419	Sig	up
C50E3.13	-1.11504	6.46398e-44	7.81907e-43	Sig	down	C50E3.13	-1.11504	6.46398e-44	7.81907e-43	Sig	down		pgp-6	2.04991	5.90583e-168	3.8656e-166	Sig	up
flp-33	-1.10988	2.34626e-09	8.73115e-09	Sig	down	flp-33	-1.10988	2.34626e-09	8.73115e-09	Sig	down		ZK177.3	2.04775	0.00468131	0.00954696	Sig	up
F02H6.3	-1.10868	2.69142e-45	3.36042e-44	Sig	down	F02H6.3	-1.10868	2.69142e-45	3.36042e-44	Sig	down		F21C10.11	2.04463	3.16723e-27	2.52739e-26	Sig	up
clec-223	-1.10666	7.11087e-178	4.9424e-176	Sig	down	clec-223	-1.10666	7.11087e-178	4.9424e-176	Sig	down		C17H12.6	2.04396	5.52275e-30	4.78847e-29	Sig	up
mom-2	-1.10652	2.88391e-125	1.21136e-123	Sig	down	mom-2	-1.10652	2.88391e-125	1.21136e-123	Sig	down		F14D2.19	2.03127	9.71583e-18	5.51961e-17	Sig	up
nhr-168	-1.10592	1.68955e-13	7.94963e-13	Sig	down	nhr-168	-1.10592	1.68955e-13	7.94963e-13	Sig	down		btb-5	2.02542	3.35906e-05	8.92263e-05	Sig	up
C14C6.2	-1.10402	1.32159e-27	1.06576e-26	Sig	down	C14C6.2	-1.10402	1.32159e-27	1.06576e-26	Sig	down		tbc-1	2.02073	0	0	Sig	up
fpn-1.2	-1.1035	2.31184e-24	1.68938e-23	Sig	down	fpn-1.2	-1.1035	2.31184e-24	1.68938e-23	Sig	down		cutl-2	2.02024	5.83526e-06	1.67739e-05	Sig	up
Y37D8A.29	-1.10345	7.59339e-06	2.16008e-05	Sig	down	Y37D8A.29	-1.10345	7.59339e-06	2.16008e-05	Sig	down		T19H12.15	2.02017	7.09422e-42	8.18694e-41	Sig	up
memi-3	-1.10308	1.87619e-122	7.61104e-121	Sig	down	memi-3	-1.10308	1.87619e-122	7.61104e-121	Sig	down		B0222.10	2.01575	2.37331e-15	1.21764e-14	Sig	up
ZK616.5	-1.10214	8.30826e-144	4.33451e-142	Sig	down	ZK616.5	-1.10214	8.30826e-144	4.33451e-142	Sig	down		cut-3	2.01462	4.92289e-07	1.54705e-06	Sig	up
K08D12.6	-1.10127	2.68075e-75	5.83692e-74	Sig	down	K08D12.6	-1.10127	2.68075e-75	5.83692e-74	Sig	down		nas-40	2.01395	0.00432815	0.00887509	Sig	up
lst-1	-1.1007	6.32139e-158	3.77831e-156	Sig	down	lst-1	-1.1007	6.32139e-158	3.77831e-156	Sig	down		npp-26	2.01371	3.92454e-10	1.52842e-09	Sig	up
B0393.6	-1.10066	8.98508e-119	3.45448e-117	Sig	down	B0393.6	-1.10066	8.98508e-119	3.45448e-117	Sig	down		E02H9.9	2.01343	1.49729e-10	5.98861e-10	Sig	up
skr-13	-1.10035	8.31386e-06	2.35718e-05	Sig	down	skr-13	-1.10035	8.31386e-06	2.35718e-05	Sig	down		swt-6	2.01257	7.42526e-41	8.38308e-40	Sig	up
col-42	-1.09767	3.64311e-240	4.11305e-238	Sig	down	col-42	-1.09767	3.64311e-240	4.11305e-238	Sig	down		K01A6.7	2.00796	1.90029e-05	5.18855e-05	Sig	up
F02H6.1	-1.0969	3.72047e-10	1.45132e-09	Sig	down	F02H6.1	-1.0969	3.72047e-10	1.45132e-09	Sig	down		str-44	2.00582	8.05802e-05	0.000204669	Sig	up
Y57A10A.31	-1.09562	6.70998e-249	7.99875e-247	Sig	down	Y57A10A.31	-1.09562	6.70998e-249	7.99875e-247	Sig	down		pgp-7	2.00485	6.96556e-78	1.57115e-76	Sig	up
ceh-30	-1.09549	0.00255166	0.00541548	Sig	down	ceh-30	-1.09549	0.00255166	0.00541548	Sig	down		F15E6.4	2.0013	3.56076e-66	6.67658e-65	Sig	up
M116.1	-1.09531	0.0022073	0.00473219	Sig	down	M116.1	-1.09531	0.0022073	0.00473219	Sig	down		F44G3.10	2.00105	6.86893e-08	2.30274e-07	Sig	up
F36H12.2	-1.09416	1.44321e-29	1.23626e-28	Sig	down	F36H12.2	-1.09416	1.44321e-29	1.23626e-28	Sig	down		B0457.4	1.99752	3.06421e-06	9.03095e-06	Sig	up
Y51H4A.5	-1.09044	1.93504e-11	8.14716e-11	Sig	down	Y51H4A.5	-1.09044	1.93504e-11	8.14716e-11	Sig	down		col-156	1.99642	2.26605e-100	6.99752e-99	Sig	up
C03A7.13	-1.08881	2.52024e-18	1.46811e-17	Sig	down	C03A7.13	-1.08881	2.52024e-18	1.46811e-17	Sig	down		cyp-35A3	1.9915	4.93344e-09	1.79396e-08	Sig	up
Y75D11A.3	-1.0879	3.81685e-27	3.03669e-26	Sig	down	Y75D11A.3	-1.0879	3.81685e-27	3.03669e-26	Sig	down		anr-53	1.99039	0.000124233	0.000309177	Sig	up
cin-4	-1.08605	3.03804e-124	1.2612e-122	Sig	down	cin-4	-1.08605	3.03804e-124	1.2612e-122	Sig	down		del-3	1.98841	1.0556e-06	3.23022e-06	Sig	up
C54E4.4	-1.08439	2.15816e-09	8.05507e-09	Sig	down	C54E4.4	-1.08439	2.15816e-09	8.05507e-09	Sig	down		F19B2.7	1.98475	0.00477685	0.009726	Sig	up
F09C8.1	-1.08428	4.5031e-64	8.13608e-63	Sig	down	F09C8.1	-1.08428	4.5031e-64	8.13608e-63	Sig	down		F12A10.1	1.97995	1.25719e-34	1.23622e-33	Sig	up
asah-2	-1.08339	7.29839e-99	2.22794e-97	Sig	down	asah-2	-1.08339	7.29839e-99	2.22794e-97	Sig	down		pals-36	1.97592	0.000260317	0.00062644	Sig	up
C50D2.6	-1.08168	1.33766e-21	8.87257e-21	Sig	down	C50D2.6	-1.08168	1.33766e-21	8.87257e-21	Sig	down		Y73B3A.7	1.97042	0.0022467	0.00481325	Sig	up
col-8	-1.08002	0	0	Sig	down	col-8	-1.08002	0	0	Sig	down		linc-64	1.96729	0.000902023	0.00203267	Sig	up
snf-6	-1.07853	3.31913e-74	7.08944e-73	Sig	down	snf-6	-1.07853	3.31913e-74	7.08944e-73	Sig	down		T11F9.7	1.96648	0.00323243	0.00675549	Sig	up
pod-2	-1.07792	0	0	Sig	down	pod-2	-1.07792	0	0	Sig	down		W08E12.3	1.96539	4.39888e-61	7.46725e-60	Sig	up
Y18D10A.11	-1.07739	6.70546e-239	7.37532e-237	Sig	down	Y18D10A.11	-1.07739	6.70546e-239	7.37532e-237	Sig	down		ZC21.10	1.96202	3.29775e-09	1.21281e-08	Sig	up
egg-4	-1.07678	2.81147e-124	1.16942e-122	Sig	down	egg-4	-1.07678	2.81147e-124	1.16942e-122	Sig	down		amt-1	1.96115	2.31255e-17	1.29277e-16	Sig	up
oatr-1	-1.07522	9.77275e-285	1.45826e-282	Sig	down	oatr-1	-1.07522	9.77275e-285	1.45826e-282	Sig	down		C06E2.9	1.96075	0.00449184	0.00918513	Sig	up
gna-2	-1.07178	1.7849e-248	2.1159e-246	Sig	down	gna-2	-1.07178	1.7849e-248	2.1159e-246	Sig	down		Y116A8C.467	1.96019	0.00255456	0.00541953	Sig	up
T03D8.7	-1.07158	9.23741e-05	0.000233347	Sig	down	T03D8.7	-1.07158	9.23741e-05	0.000233347	Sig	down		his-5	1.95832	1.08463e-07	3.58319e-07	Sig	up
prom-1	-1.06953	4.07827e-95	1.18076e-93	Sig	down	prom-1	-1.06953	4.07827e-95	1.18076e-93	Sig	down		scl-15	1.95804	0.000299011	0.00071512	Sig	up
T09B9.1	-1.06709	2.8585e-26	2.22446e-25	Sig	down	T09B9.1	-1.06709	2.8585e-26	2.22446e-25	Sig	down		F49C5.11	1.95671	9.03798e-43	1.06784e-41	Sig	up
cpg-3	-1.06475	0	0	Sig	down	cpg-3	-1.06475	0	0	Sig	down		F59D12.5	1.95538	1.2637e-91	3.47039e-90	Sig	up
lipl-3	-1.06455	1.06003e-09	4.03087e-09	Sig	down	lipl-3	-1.06455	1.06003e-09	4.03087e-09	Sig	down		Y38H6C.23	1.95513	2.08783e-46	2.65971e-45	Sig	up
sdz-25	-1.06433	0.00282607	0.00595854	Sig	down	sdz-25	-1.06433	0.00282607	0.00595854	Sig	down		K02E2.8	1.9537	1.28993e-09	4.87332e-09	Sig	up
ZC434.8	-1.06385	9.89974e-264	1.31205e-261	Sig	down	ZC434.8	-1.06385	9.89974e-264	1.31205e-261	Sig	down		T12A2.5	1.95323	1.62661e-05	4.47506e-05	Sig	up
F26G5.1	-1.06324	2.44326e-42	2.84887e-41	Sig	down	F26G5.1	-1.06324	2.44326e-42	2.84887e-41	Sig	down		F23F12.12	1.94964	1.59099e-214	1.53614e-212	Sig	up
cpz-1	-1.06304	1.99029e-296	3.344e-294	Sig	down	cpz-1	-1.06304	1.99029e-296	3.344e-294	Sig	down		C13A2.1	1.94653	0.00071138	0.00162434	Sig	up
mcm-7	-1.06245	0	0	Sig	down	mcm-7	-1.06245	0	0	Sig	down		sre-23	1.94525	0.00182975	0.00396258	Sig	up
rnr-1	-1.06164	0	0	Sig	down	rnr-1	-1.06164	0	0	Sig	down		Y51B9A.7	1.94428	3.02482e-08	1.03969e-07	Sig	up
mrp-7	-1.05924	2.23368e-196	1.80539e-194	Sig	down	mrp-7	-1.05924	2.23368e-196	1.80539e-194	Sig	down		F59B2.8	1.93999	1.85579e-12	8.21895e-12	Sig	up
F14D7.2	-1.057	4.33298e-95	1.25281e-93	Sig	down	F14D7.2	-1.057	4.33298e-95	1.25281e-93	Sig	down		F14D7.14	1.93307	0.00308065	0.00646107	Sig	up
Y39E4B.5	-1.05603	2.12965e-106	7.16759e-105	Sig	down	Y39E4B.5	-1.05603	2.12965e-106	7.16759e-105	Sig	down		nas-24	1.93168	0.000352944	0.000836833	Sig	up
pqn-75	-1.05559	4.88395e-07	1.53504e-06	Sig	down	pqn-75	-1.05559	4.88395e-07	1.53504e-06	Sig	down		acdh-10	1.92989	0	0	Sig	up
rskn-1	-1.05335	0	0	Sig	down	rskn-1	-1.05335	0	0	Sig	down		F10E9.10	1.92986	0.000907519	0.00204419	Sig	up
hrde-1	-1.0527	0	0	Sig	down	hrde-1	-1.0527	0	0	Sig	down		hpo-2	1.92926	1.24615e-13	5.90173e-13	Sig	up
chk-2	-1.05144	4.17861e-49	5.65398e-48	Sig	down	chk-2	-1.05144	4.17861e-49	5.65398e-48	Sig	down		acs-9	1.92877	1.0736e-26	8.43157e-26	Sig	up
dut-1	-1.05025	3.7593e-174	2.56281e-172	Sig	down	dut-1	-1.05025	3.7593e-174	2.56281e-172	Sig	down		Y47D7A.9	1.92829	0.000227254	0.000550413	Sig	up
klp-19	-1.04983	1.01673e-142	5.24032e-141	Sig	down	klp-19	-1.04983	1.01673e-142	5.24032e-141	Sig	down		ZC376.1	1.9228	4.33588e-06	1.26134e-05	Sig	up
T04C4.1	-1.04799	1.18361e-92	3.28852e-91	Sig	down	T04C4.1	-1.04799	1.18361e-92	3.28852e-91	Sig	down		H04M03.11	1.92052	7.88468e-08	2.63127e-07	Sig	up
C15C7.4	-1.04693	3.06998e-09	1.13138e-08	Sig	down	C15C7.4	-1.04693	3.06998e-09	1.13138e-08	Sig	down		F58G6.9	1.91665	0	0	Sig	up
gyg-2	-1.0462	6.08078e-247	7.12921e-245	Sig	down	gyg-2	-1.0462	6.08078e-247	7.12921e-245	Sig	down		his-6	1.914	2.44738e-14	1.19913e-13	Sig	up
Y57A10A.44	-1.04341	0.00296104	0.0062249	Sig	down	Y57A10A.44	-1.04341	0.00296104	0.0062249	Sig	down		cyp-35B1	1.91355	0.000493367	0.00114616	Sig	up
btb-6	-1.04331	2.23708e-20	1.41646e-19	Sig	down	btb-6	-1.04331	2.23708e-20	1.41646e-19	Sig	down		F47B7.6	1.91214	4.18159e-05	0.000109926	Sig	up
F46F2.3	-1.04325	6.17868e-92	1.70557e-90	Sig	down	F46F2.3	-1.04325	6.17868e-92	1.70557e-90	Sig	down		gst-38	1.90976	9.64454e-23	6.63427e-22	Sig	up
T23E1.2	-1.04168	2.96972e-40	3.28843e-39	Sig	down	T23E1.2	-1.04168	2.96972e-40	3.28843e-39	Sig	down		his-7	1.90909	1.96624e-10	7.81045e-10	Sig	up
F14H3.6	-1.04109	6.79504e-32	6.22553e-31	Sig	down	F14H3.6	-1.04109	6.79504e-32	6.22553e-31	Sig	down		pqm-96	1.90868	0.000120906	0.000301459	Sig	up
bath-2	-1.04059	2.39272e-42	2.79146e-41	Sig	down	bath-2	-1.04059	2.39272e-42	2.79146e-41	Sig	down		Y80D3A.8	1.90485	4.12489e-52	5.91114e-51	Sig	up
C25G6.3	-1.03984	2.35947e-08	8.17179e-08	Sig	down	C25G6.3	-1.03984	2.35947e-08	8.17179e-08	Sig	down		W08E12.5	1.90371	6.79837e-73	1.43343e-71	Sig	up
lip-1	-1.03879	7.87577e-108	2.70182e-106	Sig	down	lip-1	-1.03879	7.87577e-108	2.70182e-106	Sig	down		T20D4.15	1.90342	1.42783e-06	4.32769e-06	Sig	up
T10E9.14	-1.03865	1.68922e-28	1.396e-27	Sig	down	T10E9.14	-1.03865	1.68922e-28	1.396e-27	Sig	down		C40H5.8	1.89993	4.6942e-24	3.40118e-23	Sig	up
asah-1	-1.0375	1.44362e-81	3.45724e-80	Sig	down	asah-1	-1.0375	1.44362e-81	3.45724e-80	Sig	down		C10A4.7	1.89847	0.000786703	0.0017881	Sig	up
DY3.8	-1.03669	6.33403e-113	2.30248e-111	Sig	down	DY3.8	-1.03669	6.33403e-113	2.30248e-111	Sig	down		fbxa-35	1.89752	0.000453762	0.00105998	Sig	up
F40H3.6	-1.03599	9.19221e-06	2.59724e-05	Sig	down	F40H3.6	-1.03599	9.19221e-06	2.59724e-05	Sig	down		anr-30	1.89731	0.0035437	0.00736204	Sig	up
D1054.23	-1.0359	1.50277e-07	4.90758e-07	Sig	down	D1054.23	-1.0359	1.50277e-07	4.90758e-07	Sig	down		W02B12.16	1.89606	0.00132011	0.00291478	Sig	up
rnr-2	-1.03513	5.61406e-201	4.79171e-199	Sig	down	rnr-2	-1.03513	5.61406e-201	4.79171e-199	Sig	down		Y105C5B.14	1.89456	1.9484e-06	5.85232e-06	Sig	up
abhd-3.2	-1.03502	1.07742e-136	5.1663e-135	Sig	down	abhd-3.2	-1.03502	1.07742e-136	5.1663e-135	Sig	down		dot-1.2	1.89267	0.00271056	0.0057322	Sig	up
ceh-40	-1.03459	2.67843e-06	7.94113e-06	Sig	down	ceh-40	-1.03459	2.67843e-06	7.94113e-06	Sig	down		F49E12.12	1.89193	1.17507e-30	1.0361e-29	Sig	up
pri-2	-1.0343	1.20592e-102	3.84059e-101	Sig	down	pri-2	-1.0343	1.20592e-102	3.84059e-101	Sig	down		Y48A6C.6	1.89023	0.00156957	0.00343537	Sig	up
maph-1.3	-1.03403	1.09479e-157	6.52532e-156	Sig	down	maph-1.3	-1.03403	1.09479e-157	6.52532e-156	Sig	down		oac-10	1.89021	4.22158e-08	1.43417e-07	Sig	up
scl-3	-1.03335	7.97102e-25	5.9222e-24	Sig	down	scl-3	-1.03335	7.97102e-25	5.9222e-24	Sig	down		R08E3.3	1.88383	0	0	Sig	up
spn-4	-1.03156	7.83633e-81	1.85791e-79	Sig	down	spn-4	-1.03156	7.83633e-81	1.85791e-79	Sig	down		W08E12.4	1.88221	1.62981e-75	3.5632e-74	Sig	up
rga-3	-1.0298	9.03113e-182	6.53242e-180	Sig	down	rga-3	-1.0298	9.03113e-182	6.53242e-180	Sig	down		Y71A12B.23	1.88177	3.22363e-23	2.25749e-22	Sig	up
hmbx-1	-1.02829	6.38772e-13	2.90869e-12	Sig	down	hmbx-1	-1.02829	6.38772e-13	2.90869e-12	Sig	down		clec-133	1.88035	0.00147565	0.00323912	Sig	up
hsp-12.2	-1.02829	2.39445e-98	7.23695e-97	Sig	down	hsp-12.2	-1.02829	2.39445e-98	7.23695e-97	Sig	down		acs-2	1.88005	0	0	Sig	up
gfat-1	-1.02751	8.95929e-222	9.10349e-220	Sig	down	gfat-1	-1.02751	8.95929e-222	9.10349e-220	Sig	down		clec-130	1.87804	0.000189632	0.000462495	Sig	up
Y50D4C.2	-1.02734	7.83834e-25	5.82768e-24	Sig	down	Y50D4C.2	-1.02734	7.83834e-25	5.82768e-24	Sig	down		F11A5.5	1.87548	0.00430366	0.00882824	Sig	up
inx-22	-1.02718	7.1998e-127	3.1099e-125	Sig	down	inx-22	-1.02718	7.1998e-127	3.1099e-125	Sig	down		F08H9.3	1.87529	0.00275902	0.0058266	Sig	up
mcm-3	-1.02656	1.94011e-220	1.95274e-218	Sig	down	mcm-3	-1.02656	1.94011e-220	1.95274e-218	Sig	down		F19H6.3	1.87502	9.44947e-05	0.000238365	Sig	up
top-2	-1.02647	0	0	Sig	down	top-2	-1.02647	0	0	Sig	down		ugt-33	1.87342	5.24481e-11	2.16008e-10	Sig	up
cyb-3	-1.02539	2.48955e-244	2.87146e-242	Sig	down	cyb-3	-1.02539	2.48955e-244	2.87146e-242	Sig	down		fbxa-162	1.87339	3.9646e-07	1.25617e-06	Sig	up
gpx-3	-1.02536	2.82488e-29	2.39386e-28	Sig	down	gpx-3	-1.02536	2.82488e-29	2.39386e-28	Sig	down		F22E5.1	1.86927	2.37681e-31	2.13452e-30	Sig	up
clec-245	-1.02496	0.000923735	0.00207875	Sig	down	clec-245	-1.02496	0.000923735	0.00207875	Sig	down		R53.8	1.86859	0.000268369	0.000645161	Sig	up
nlp-16	-1.02459	4.05924e-30	3.53535e-29	Sig	down	nlp-16	-1.02459	4.05924e-30	3.53535e-29	Sig	down		C29F9.2	1.86851	3.06907e-42	3.57271e-41	Sig	up
srap-1	-1.02317	2.29139e-111	8.1899e-110	Sig	down	srap-1	-1.02317	2.29139e-111	8.1899e-110	Sig	down		ugt-9	1.86793	4.5638e-18	2.62982e-17	Sig	up
xpo-2	-1.02271	2.39708e-238	2.62302e-236	Sig	down	xpo-2	-1.02271	2.39708e-238	2.62302e-236	Sig	down		clec-263	1.86504	0.00302333	0.00634647	Sig	up
swah-1	-1.02174	2.73112e-58	4.39161e-57	Sig	down	swah-1	-1.02174	2.73112e-58	4.39161e-57	Sig	down		Y17G7B.23	1.86063	4.14199e-05	0.000108965	Sig	up
elo-5	-1.01986	0	0	Sig	down	elo-5	-1.01986	0	0	Sig	down		T05F1.9	1.85667	5.07441e-14	2.45028e-13	Sig	up
F38A1.9	-1.01874	1.24622e-05	3.47788e-05	Sig	down	F38A1.9	-1.01874	1.24622e-05	3.47788e-05	Sig	down		Y41E3.22	1.85665	2.73054e-20	1.72028e-19	Sig	up
gfat-2	-1.0171	6.99881e-294	1.15768e-291	Sig	down	gfat-2	-1.0171	6.99881e-294	1.15768e-291	Sig	down		fbxa-30	1.8566	8.89301e-06	2.51536e-05	Sig	up
F41E7.1	-1.01651	1.12622e-07	3.71368e-07	Sig	down	F41E7.1	-1.01651	1.12622e-07	3.71368e-07	Sig	down		col-111	1.85508	1.30664e-105	4.34961e-104	Sig	up
pod-1	-1.01593	3.33533e-233	3.55846e-231	Sig	down	pod-1	-1.01593	3.33533e-233	3.55846e-231	Sig	down		F41D3.6	1.8514	4.66979e-06	1.35478e-05	Sig	up
otpl-7	-1.01574	0.00084903	0.00192198	Sig	down	otpl-7	-1.01574	0.00084903	0.00192198	Sig	down		pgp-5	1.85034	1.60816e-146	8.70934e-145	Sig	up
cbl-1	-1.01574	3.13966e-75	6.81528e-74	Sig	down	cbl-1	-1.01574	3.13966e-75	6.81528e-74	Sig	down		F21G4.3	1.85	0.00115087	0.00255725	Sig	up
T03D3.5	-1.01535	6.26269e-31	5.55879e-30	Sig	down	T03D3.5	-1.01535	6.26269e-31	5.55879e-30	Sig	down		C42D4.13	1.84893	2.07128e-25	1.56894e-24	Sig	up
mex-3	-1.01409	5.59483e-289	8.84315e-287	Sig	down	mex-3	-1.01409	5.59483e-289	8.84315e-287	Sig	down		col-180	1.84786	3.7836e-212	3.55659e-210	Sig	up
ima-2	-1.01355	0	0	Sig	down	ima-2	-1.01355	0	0	Sig	down		Y47D7A.2	1.84515	6.04215e-09	2.18447e-08	Sig	up
mex-6	-1.01263	1.76456e-285	2.65156e-283	Sig	down	mex-6	-1.01263	1.76456e-285	2.65156e-283	Sig	down		C25F6.8	1.84407	1.08614e-09	4.12681e-09	Sig	up
F21H12.8	-1.01221	6.67974e-09	2.40642e-08	Sig	down	F21H12.8	-1.01221	6.67974e-09	2.40642e-08	Sig	down		utx-1	1.84312	5.53196e-255	6.86285e-253	Sig	up
T24D1.3	-1.01187	1.0177e-88	2.69092e-87	Sig	down	T24D1.3	-1.01187	1.0177e-88	2.69092e-87	Sig	down		cdr-4	1.84206	0	0	Sig	up
fbxa-170	-1.00994	8.23259e-21	5.3168e-20	Sig	down	fbxa-170	-1.00994	8.23259e-21	5.3168e-20	Sig	down		Y39B6A.9	1.842	2.32554e-17	1.29969e-16	Sig	up
F36D1.7	-1.00909	2.27171e-06	6.78714e-06	Sig	down	F36D1.7	-1.00909	2.27171e-06	6.78714e-06	Sig	down		fkh-5	1.8419	5.29478e-05	0.000137312	Sig	up
cfz-2	-1.00901	5.64384e-07	1.76142e-06	Sig	down	cfz-2	-1.00901	5.64384e-07	1.76142e-06	Sig	down		F14D7.10	1.84162	5.57734e-24	4.02738e-23	Sig	up
T02G5.11	-1.00509	8.65508e-31	7.6568e-30	Sig	down	T02G5.11	-1.00509	8.65508e-31	7.6568e-30	Sig	down		Y53F4B.25	1.83938	1.12635e-10	4.53902e-10	Sig	up
T16G1.6	-1.00384	2.12308e-32	1.97138e-31	Sig	down	T16G1.6	-1.00384	2.12308e-32	1.97138e-31	Sig	down		C10C5.3	1.83517	8.52755e-163	5.30498e-161	Sig	up
clec-88	-1.00162	2.51354e-286	3.80383e-284	Sig	down	clec-88	-1.00162	2.51354e-286	3.80383e-284	Sig	down		Y40C5A.3	1.83485	0.000474683	0.00110497	Sig	up
egas-3	-1.00111	0.00480036	0.00977106	Sig	down	egas-3	-1.00111	0.00480036	0.00977106	Sig	down		F44A6.5	1.83192	4.77655e-68	9.40241e-67	Sig	up
col-93	-1.00036	1.98057e-211	1.85357e-209	Sig	down	col-93	-1.00036	1.98057e-211	1.85357e-209	Sig	down		C05E7.2	1.82984	6.48812e-182	4.70896e-180	Sig	up
set-16	-1.00001	1.14227e-125	4.83605e-124	Sig	down	set-16	-1.00001	1.14227e-125	4.83605e-124	Sig	down		Y17G9B.2	1.82766	0.000322048	0.000766777	Sig	up
C14B1.9	-0.999918	1.43797e-207	1.29466e-205	Sig	no								clpr-1	1.82693	0.000374274	0.000884555	Sig	up
C16C8.12	-0.999277	5.30761e-24	3.84041e-23	Sig	no								clec-182	1.8237	0.000608926	0.00140014	Sig	up
C05C10.5	-0.998667	3.28956e-191	2.57116e-189	Sig	no								H23N18.5	1.82333	4.23589e-128	1.84837e-126	Sig	up
abts-2	-0.998482	1.46989e-07	4.80386e-07	Sig	no								his-2	1.82278	0.000134817	0.000334308	Sig	up
Y39B6A.21	-0.996423	6.86588e-18	3.92668e-17	Sig	no								oac-56	1.8199	1.56441e-05	4.31675e-05	Sig	up
C49G7.3	-0.995448	5.96692e-114	2.19521e-112	Sig	no								cnc-4	1.81706	1.38171e-19	8.47213e-19	Sig	up
C27B7.9	-0.995372	6.31857e-19	3.7704e-18	Sig	no								Y94H6A.10	1.81549	0	0	Sig	up
mtm-9	-0.995016	1.28126e-58	2.07589e-57	Sig	no								Y51A2B.9	1.80702	0.00270041	0.00571244	Sig	up
21ur-12330	-0.994962	2.35524e-06	7.02293e-06	Sig	no								VY10G11R.1	1.80097	0.00123244	0.00272883	Sig	up
21ur-15298	-0.992051	3.77496e-12	1.64758e-11	Sig	no								K10H10.13	1.79672	6.41649e-05	0.00016472	Sig	up
C50C3.1	-0.991389	1.0597e-80	2.50687e-79	Sig	no								dpy-1	1.79647	4.00408e-10	1.55825e-09	Sig	up
chs-1	-0.990259	0	0	Sig	no								C10A4.1	1.79423	3.41707e-12	1.49444e-11	Sig	up
T21B6.3	-0.99003	1.47558e-81	3.52981e-80	Sig	no								F46A8.3	1.79181	2.6836e-05	7.21011e-05	Sig	up
attf-3	-0.989256	1.85809e-69	3.74038e-68	Sig	no								F26F2.11	1.79152	0.000200794	0.000488824	Sig	up
K12D12.5	-0.989052	1.58353e-53	2.33836e-52	Sig	no								F23F1.2	1.7864	2.2162e-24	1.6206e-23	Sig	up
C17E7.4	-0.988703	4.07562e-29	3.43738e-28	Sig	no								clec-99	1.78574	3.37719e-07	1.07508e-06	Sig	up
hcp-1	-0.987962	3.02738e-291	4.93117e-289	Sig	no								nspb-9	1.78553	4.61323e-26	3.57174e-25	Sig	up
F32H5.3	-0.987237	6.40937e-15	3.22326e-14	Sig	no								W04H10.1	1.78423	6.78323e-09	2.44247e-08	Sig	up
elo-6	-0.986807	0	0	Sig	no								B0507.6	1.78379	5.59611e-17	3.06729e-16	Sig	up
F11C7.2	-0.986323	2.03043e-08	7.07005e-08	Sig	no								F57H12.6	1.78366	3.3575e-211	3.12848e-209	Sig	up
F30F8.1	-0.985442	7.52778e-133	3.47679e-131	Sig	no								swt-5	1.78342	7.481e-19	4.44775e-18	Sig	up
cpr-6	-0.984852	0	0	Sig	no								fbxa-182	1.78307	2.27065e-31	2.0409e-30	Sig	up
Y111B2A.3	-0.984388	2.12927e-182	1.55597e-180	Sig	no								C29F3.7	1.78206	0	0	Sig	up
T08B2.11	-0.983558	1.58641e-30	1.39304e-29	Sig	no								F28C6.10	1.77767	2.18661e-17	1.22429e-16	Sig	up
ptr-2	-0.982084	8.48792e-199	7.01997e-197	Sig	no								T08G3.7	1.77625	8.87872e-75	1.91561e-73	Sig	up
C44B9.3	-0.981175	9.80633e-30	8.44762e-29	Sig	no								col-176	1.7736	5.63098e-47	7.26884e-46	Sig	up
Y48B6A.10	-0.98011	1.06593e-08	3.78953e-08	Sig	no								nas-17	1.76796	0.00461484	0.0094168	Sig	up
set-25	-0.979504	5.94334e-31	5.28413e-30	Sig	no								clec-233	1.76607	2.47541e-10	9.77611e-10	Sig	up
Y47H10A.2	-0.978845	2.25555e-05	6.10927e-05	Sig	no								21ur-13425	1.7601	3.10579e-19	1.87472e-18	Sig	up
meg-4	-0.977217	6.91134e-58	1.10302e-56	Sig	no								lips-10	1.75932	8.36611e-189	6.37557e-187	Sig	up
spsb-2	-0.977121	4.47007e-105	1.47195e-103	Sig	no								F19B2.5	1.75852	0	0	Sig	up
ZK1098.13	-0.976141	0.00474686	0.00966954	Sig	no								Y106G6E.1	1.7584	2.4207e-10	9.56533e-10	Sig	up
plk-1	-0.973548	6.79278e-291	1.08981e-288	Sig	no								K01D12.9	1.75818	6.61027e-120	2.6024e-118	Sig	up
gba-1	-0.973209	1.9952e-59	3.27237e-58	Sig	no								msrp-3	1.75774	2.77665e-77	6.18458e-76	Sig	up
F12E12.1	-0.97284	2.15277e-18	1.25886e-17	Sig	no								Y116F11B.10	1.75762	1.96481e-49	2.68064e-48	Sig	up
R02F2.8	-0.972323	2.62464e-11	1.09791e-10	Sig	no								C49G7.12	1.7576	1.18305e-10	4.75942e-10	Sig	up
pal-1	-0.97206	8.25146e-149	4.59712e-147	Sig	no								Y34F4.6	1.75553	2.43426e-08	8.41852e-08	Sig	up
mcm-2	-0.971547	2.20324e-212	2.09464e-210	Sig	no								F15H10.8	1.75198	1.98265e-10	7.87086e-10	Sig	up
Y76B12C.11	-0.971337	1.05189e-07	3.47717e-07	Sig	no								droe-8	1.75188	0.00365985	0.00758636	Sig	up
picc-1	-0.968867	2.72981e-130	1.22629e-128	Sig	no								srz-27	1.75137	0.0010365	0.00231833	Sig	up
K08F11.6	-0.966261	2.92156e-16	1.55501e-15	Sig	no								T22B2.2	1.74981	0.00386089	0.00797595	Sig	up
daz-1	-0.965035	1.02679e-276	1.48038e-274	Sig	no								col-127	1.74859	2.65148e-149	1.48888e-147	Sig	up
rgs-9	-0.96474	3.05591e-20	1.92237e-19	Sig	no								coh-1	1.74771	9.47503e-228	1.00088e-225	Sig	up
C23H5.15	-0.964393	1.61048e-09	6.05435e-09	Sig	no								pals-14	1.74626	1.15252e-06	3.51521e-06	Sig	up
F44E7.15	-0.964305	0.00270739	0.00572659	Sig	no								spp-13	1.74474	1.33381e-51	1.8974e-50	Sig	up
Y73B3A.2	-0.963751	9.77335e-60	1.61537e-58	Sig	no								R05D8.9	1.74406	1.90571e-05	5.20265e-05	Sig	up
comt-4	-0.963531	0.000427761	0.00100314	Sig	no								col-126	1.74169	5.44907e-149	3.04378e-147	Sig	up
faah-6	-0.963438	0.00326268	0.00681471	Sig	no								M01G12.9	1.74158	7.51745e-108	2.58305e-106	Sig	up
egg-6	-0.963383	1.80593e-289	2.87573e-287	Sig	no								str-144	1.74153	0.000890051	0.00200847	Sig	up
acly-1	-0.961554	9.4005e-217	9.24368e-215	Sig	no								W02F12.8	1.7406	1.50782e-34	1.47994e-33	Sig	up
him-19	-0.96067	1.03659e-27	8.3974e-27	Sig	no								W01B6.11	1.74025	1.39876e-06	4.24139e-06	Sig	up
F52C6.3	-0.959118	3.02182e-07	9.65408e-07	Sig	no								abu-13	1.73783	3.51279e-105	1.16031e-103	Sig	up
B0403.3	-0.957635	7.05405e-16	3.69826e-15	Sig	no								C26B9.7	1.7357	3.08095e-09	1.13523e-08	Sig	up
slc-17.6	-0.957131	3.6529e-68	7.19719e-67	Sig	no								col-157	1.73542	1.49502e-153	8.5986e-152	Sig	up
pcf-11	-0.956251	3.97815e-132	1.82943e-130	Sig	no								his-50	1.7353	0.000358484	0.000849359	Sig	up
C39D10.8	-0.955531	1.99782e-27	1.60261e-26	Sig	no								C38C6.3	1.73129	1.62223e-15	8.37328e-15	Sig	up
skpo-1	-0.955314	2.56536e-252	3.09264e-250	Sig	no								linc-42	1.73101	0.00483181	0.0098332	Sig	up
R09F10.8	-0.955004	4.96822e-97	1.47443e-95	Sig	no								gst-29	1.73099	6.19276e-10	2.38393e-09	Sig	up
D1014.2	-0.954745	3.45573e-06	1.014e-05	Sig	no								Y58A7A.5	1.73088	6.5952e-34	6.40257e-33	Sig	up
F40E3.7	-0.954058	0.00449061	0.0091835	Sig	no								col-162	1.73075	0	0	Sig	up
ddo-1	-0.953668	1.09784e-25	8.39031e-25	Sig	no								grl-5	1.72917	4.00477e-90	1.08033e-88	Sig	up
mesp-1	-0.95344	1.23086e-38	1.3258e-37	Sig	no								nas-38	1.72914	1.76973e-38	1.89953e-37	Sig	up
ptc-2	-0.953003	2.07644e-66	3.9106e-65	Sig	no								F35B3.4	1.72509	7.84249e-169	5.14902e-167	Sig	up
col-119	-0.952927	1.47434e-306	2.64365e-304	Sig	no								srpr-2.1	1.71924	0.00144339	0.0031719	Sig	up
ref-1	-0.952501	2.95663e-08	1.01739e-07	Sig	no								nep-15	1.71921	9.58471e-20	5.90923e-19	Sig	up
trcs-1	-0.951296	2.9712e-67	5.73233e-66	Sig	no								C17H12.8	1.71805	0	0	Sig	up
tni-3	-0.951268	2.3472e-96	6.93692e-95	Sig	no								ZC328.5	1.71728	9.40056e-05	0.000237243	Sig	up
patr-1	-0.94975	5.05284e-206	4.51119e-204	Sig	no								his-4	1.71698	1.65128e-05	4.53943e-05	Sig	up
nspc-13	-0.949664	1.28738e-38	1.38598e-37	Sig	no								C45B11.2	1.71572	0.00238652	0.00508676	Sig	up
hpo-38	-0.949517	0.000151562	0.000373661	Sig	no								mam-7	1.71285	0.00161925	0.00353685	Sig	up
R07H5.11	-0.949443	9.39601e-22	6.27322e-21	Sig	no								phf-33	1.7102	0.000212231	0.000515608	Sig	up
enu-3.2	-0.94934	7.93697e-50	1.09264e-48	Sig	no								delm-2	1.70941	2.91842e-07	9.33073e-07	Sig	up
gap-3	-0.947979	3.33686e-39	3.62535e-38	Sig	no								col-120	1.70553	0	0	Sig	up
F18A11.6	-0.946407	1.7149e-23	1.2157e-22	Sig	no								F20D1.3	1.70102	0	0	Sig	up
rgs-8.1	-0.944457	2.48688e-18	1.45026e-17	Sig	no								gpa-6	1.69935	0.000991495	0.00222349	Sig	up
Y54G2A.36	-0.943821	7.42843e-33	6.98888e-32	Sig	no								gst-24	1.68909	1.3554e-55	2.08669e-54	Sig	up
M162.12	-0.940423	0.000565785	0.00130629	Sig	no								sth-1	1.68729	3.25306e-107	1.10885e-105	Sig	up
CE7X_3.2	-0.940067	7.41069e-08	2.47774e-07	Sig	no								21ur-6354	1.68619	0.00246411	0.005238	Sig	up
21ur-10065	-0.939505	0.00188707	0.00407801	Sig	no								F01G10.10	1.68536	4.23485e-47	5.48986e-46	Sig	up
taf-6.1	-0.938964	1.62892e-35	1.63875e-34	Sig	no								ZC434.3	1.68517	4.27283e-32	3.93669e-31	Sig	up
nspc-10	-0.93779	9.86714e-46	1.23996e-44	Sig	no								C17C3.15	1.68394	1.78599e-114	6.63927e-113	Sig	up
mut-16	-0.937455	4.5038e-137	2.18911e-135	Sig	no								H10E21.4	1.68364	2.76661e-144	1.45047e-142	Sig	up
hgo-1	-0.93731	2.88726e-134	1.35403e-132	Sig	no								Y46B2A.3	1.682	0.00183959	0.00398267	Sig	up
F53B2.7	-0.937249	0.00133312	0.0029426	Sig	no								his-8	1.67913	4.94323e-06	1.43061e-05	Sig	up
C39E9.12	-0.935492	2.16062e-79	4.99493e-78	Sig	no								hog-1	1.67821	4.66608e-39	5.05662e-38	Sig	up
F53F1.6	-0.9348	4.9185e-21	3.19485e-20	Sig	no								F18E3.12	1.677	8.04851e-100	2.4782e-98	Sig	up
tbx-9	-0.934602	1.32339e-18	7.78996e-18	Sig	no								ZK1025.2	1.67644	5.19047e-43	6.16672e-42	Sig	up
R11H6.6	-0.934487	2.2078e-09	8.23314e-09	Sig	no								col-63	1.67498	0	0	Sig	up
H13N06.7	-0.93436	0.000309064	0.000737427	Sig	no								Y67D8C.7	1.67465	0.000581096	0.00133976	Sig	up
rgs-8.2	-0.932773	3.92807e-18	2.27208e-17	Sig	no								his-31	1.67369	7.16604e-05	0.000182927	Sig	up
B0513.4	-0.930716	2.55333e-65	4.72941e-64	Sig	no								cyp-13A12	1.67218	9.41572e-22	6.28441e-21	Sig	up
cls-2	-0.929712	4.38955e-119	1.6999e-117	Sig	no								C06B3.7	1.67212	1.38926e-09	5.23932e-09	Sig	up
let-767	-0.929473	2.71967e-272	3.79296e-270	Sig	no								K07E3.9	1.67209	3.93058e-37	4.09325e-36	Sig	up
H14A12.3	-0.928699	1.29766e-69	2.62709e-68	Sig	no								F58E6.13	1.67134	8.2276e-147	4.46719e-145	Sig	up
dsb-1	-0.927852	2.59173e-74	5.55245e-73	Sig	no								K10H10.4	1.67087	7.7005e-60	1.27473e-58	Sig	up
hcp-3	-0.925838	9.28706e-61	1.56407e-59	Sig	no								col-104	1.66774	1.66673e-286	2.54034e-284	Sig	up
B0511.18	-0.925195	0.00036714	0.000868615	Sig	no								lips-12	1.66764	6.30223e-08	2.11875e-07	Sig	up
C03A7.2	-0.925048	4.42991e-05	0.000116025	Sig	no								K10H10.15	1.66764	2.54419e-23	1.78932e-22	Sig	up
cec-2	-0.924897	3.19553e-76	7.02952e-75	Sig	no								Y26G10.6	1.66685	4.0226e-05	0.000106047	Sig	up
ceh-86	-0.924221	1.6049e-08	5.6343e-08	Sig	no								F53F4.17	1.66653	0.000224541	0.00054409	Sig	up
ergo-1	-0.923549	1.73025e-181	1.23893e-179	Sig	no								T24H10.5	1.6665	6.67027e-21	4.31958e-20	Sig	up
clik-2	-0.923469	8.24503e-142	4.19887e-140	Sig	no								fkb-4	1.66479	1.59612e-54	2.40352e-53	Sig	up
ZK721.4	-0.922602	0.00287929	0.00606439	Sig	no								col-133	1.66393	0	0	Sig	up
ZK262.2	-0.921915	0.000467528	0.00108945	Sig	no								F15H9.7	1.66302	0.000144444	0.000356977	Sig	up
Y4C6A.3	-0.921345	1.84544e-65	3.42418e-64	Sig	no								C54F6.3	1.66282	1.41412e-07	4.63011e-07	Sig	up
C40H1.8	-0.92119	1.93026e-17	1.08389e-16	Sig	no								T08G5.3	1.66227	3.01324e-11	1.25604e-10	Sig	up
skr-11	-0.92057	3.74964e-10	1.46244e-09	Sig	no								ZK1025.8	1.66184	1.9075e-42	2.23271e-41	Sig	up
tald-1	-0.920084	1.58161e-167	1.03206e-165	Sig	no								M01B2.13	1.66025	0.000405658	0.000954241	Sig	up
hlh-2	-0.919909	1.6782e-25	1.27436e-24	Sig	no								EEED8.2	1.66011	5.33426e-18	3.06386e-17	Sig	up
ZK973.13	-0.919368	7.12108e-07	2.20633e-06	Sig	no								ZC443.2	1.65958	8.30336e-05	0.000210574	Sig	up
fbxa-107	-0.919235	2.74401e-19	1.65822e-18	Sig	no								col-58	1.65889	1.77092e-80	4.17546e-79	Sig	up
T24C4.5	-0.91911	2.08038e-74	4.46591e-73	Sig	no								F28A10.13	1.65723	0.000444851	0.00104059	Sig	up
pigv-1	-0.918878	4.72737e-222	4.82644e-220	Sig	no								AC3.12	1.65676	3.43263e-09	1.26111e-08	Sig	up
M01G5.3	-0.917903	1.58286e-66	2.99424e-65	Sig	no								his-28	1.65597	0.000516573	0.00119759	Sig	up
nspc-15	-0.916427	3.62971e-48	4.82259e-47	Sig	no								C33F10.26	1.6542	5.56863e-07	1.74052e-06	Sig	up
ptc-1	-0.916291	0	0	Sig	no								C33B4.2	1.65412	0.000442637	0.00103586	Sig	up
plin-1	-0.915055	8.61417e-287	1.32237e-284	Sig	no								col-172	1.65018	2.02866e-18	1.18759e-17	Sig	up
F55G1.7	-0.913808	8.26075e-11	3.3594e-10	Sig	no								R02E4.1	1.64999	1.28006e-05	3.56858e-05	Sig	up
bcl-7	-0.913202	2.21114e-31	1.98825e-30	Sig	no								C14A6.3	1.64894	0.000319036	0.000760199	Sig	up
asm-2	-0.911759	1.51015e-28	1.25091e-27	Sig	no								mdt-1.2	1.64748	5.66089e-127	2.45512e-125	Sig	up
nspc-12	-0.911707	4.95391e-47	6.40257e-46	Sig	no								C49G7.7	1.64745	0.00330646	0.00690142	Sig	up
acp-6	-0.911481	0	0	Sig	no								math-47	1.64653	2.16669e-05	5.8798e-05	Sig	up
K09E3.7	-0.911247	2.56786e-16	1.36948e-15	Sig	no								gpa-4	1.64557	6.45466e-11	2.64407e-10	Sig	up
F30B5.4	-0.909596	3.32302e-52	4.7813e-51	Sig	no								Y116A8C.44	1.64436	0.00187419	0.00405223	Sig	up
21ur-14580	-0.90952	0.00205138	0.00441655	Sig	no								ugt-1	1.64418	2.61633e-81	6.23769e-80	Sig	up
set-9	-0.908652	3.57844e-123	1.46558e-121	Sig	no								ttr-13	1.64312	1.11342e-10	4.48777e-10	Sig	up
egl-18	-0.908323	7.69937e-29	6.44271e-28	Sig	no								dao-6	1.64297	4.84882e-20	3.02527e-19	Sig	up
F22F7.8	-0.908005	1.60565e-74	3.45028e-73	Sig	no								C14A11.5	1.64243	0.000360817	0.000854602	Sig	up
dab-1	-0.907571	3.47253e-241	3.9624e-239	Sig	no								clec-125	1.64025	3.3618e-06	9.86986e-06	Sig	up
21ur-14330	-0.905225	5.52512e-16	2.90883e-15	Sig	no								F15E6.3	1.63953	1.3815e-26	1.08138e-25	Sig	up
ZK328.11	-0.903953	3.8955e-15	1.97581e-14	Sig	no								F49F1.8	1.63842	0.000245442	0.000592516	Sig	up
srr-3	-0.903597	0.00402872	0.00830176	Sig	no								W04C9.8	1.63802	1.60993e-05	4.4326e-05	Sig	up
cah-4	-0.902698	5.28484e-126	2.25086e-124	Sig	no								K04G2.12	1.63394	7.86688e-06	2.2346e-05	Sig	up
ZK822.8	-0.90267	5.68772e-05	0.000146966	Sig	no								Y59H11AR.10	1.6336	3.53745e-07	1.12391e-06	Sig	up
nekl-4	-0.899587	0.00474438	0.00966635	Sig	no								clec-239	1.63229	0.00294976	0.00620302	Sig	up
21ur-9360	-0.899347	9.63918e-06	2.71993e-05	Sig	no								Y26D4A.21	1.63194	4.02057e-05	0.000106006	Sig	up
R10E9.4	-0.899314	0.000671111	0.00153732	Sig	no								C10G8.3	1.63051	2.53997e-06	7.54655e-06	Sig	up
ZK973.17	-0.899255	1.97766e-06	5.93605e-06	Sig	no								F53A9.3	1.62962	0.00187506	0.0040537	Sig	up
ZK973.20	-0.899255	1.97766e-06	5.93605e-06	Sig	no								T23G11.10	1.62916	2.33192e-08	8.07897e-08	Sig	up
ZK973.25	-0.899255	1.97766e-06	5.93605e-06	Sig	no								nep-7	1.62851	2.05744e-08	7.16176e-08	Sig	up
ZK973.14	-0.899255	1.97766e-06	5.93605e-06	Sig	no								math-15	1.62787	3.99914e-11	1.65793e-10	Sig	up
Y76B12C.6	-0.898691	2.85374e-79	6.57593e-78	Sig	no								F36A4.2	1.62661	1.26925e-67	2.4711e-66	Sig	up
Y119D3B.13	-0.898518	9.04666e-20	5.58235e-19	Sig	no								lips-9	1.62638	5.16009e-22	3.47338e-21	Sig	up
Y73B6BL.275	-0.89465	5.73201e-40	6.31764e-39	Sig	no								F54E7.6	1.62516	0.000559223	0.00129198	Sig	up
grd-13	-0.894531	2.56978e-15	1.31497e-14	Sig	no								C07B5.8	1.62474	1.53923e-10	6.15173e-10	Sig	up
Y54G2A.45	-0.894429	2.88205e-37	3.0072e-36	Sig	no								F46E10.18	1.62431	3.01195e-12	1.32078e-11	Sig	up
acly-2	-0.894319	1.68025e-204	1.47544e-202	Sig	no								W09B7.2	1.62381	1.70697e-44	2.09089e-43	Sig	up
K11D9.5	-0.892075	6.83234e-73	1.43917e-71	Sig	no								T23F6.1	1.62278	3.80575e-55	5.80051e-54	Sig	up
T02G5.4	-0.892048	6.20441e-52	8.87925e-51	Sig	no								F07B7.2	1.62251	7.03785e-44	8.49879e-43	Sig	up
mca-1	-0.891151	3.00062e-118	1.14744e-116	Sig	no								F07C3.9	1.6218	4.93082e-26	3.81348e-25	Sig	up
ucr-2.3	-0.891137	4.03244e-143	2.09354e-141	Sig	no								his-11	1.62046	2.76271e-17	1.54039e-16	Sig	up
pqn-20	-0.891056	6.82124e-98	2.0414e-96	Sig	no								sre-44	1.61896	0.00339159	0.00706735	Sig	up
Y51H7C.3	-0.890542	3.63105e-58	5.81676e-57	Sig	no								C17B7.4	1.61893	0.000511584	0.00118641	Sig	up
C14C11.2	-0.890427	9.31323e-63	1.6383e-61	Sig	no								Y43F8B.23	1.61836	2.47574e-06	7.36295e-06	Sig	up
C08B6.18	-0.890382	0.000632085	0.00145151	Sig	no								ugt-62	1.61754	0	0	Sig	up
col-124	-0.889741	6.39419e-258	8.17001e-256	Sig	no								C14A6.8	1.61657	0.000567479	0.00131006	Sig	up
W03G9.2	-0.889711	7.25538e-57	1.13751e-55	Sig	no								W01B11.6	1.61421	3.67935e-147	2.01308e-145	Sig	up
cyp-13A2	-0.889275	1.12198e-23	8.00164e-23	Sig	no								acdh-7	1.61387	0	0	Sig	up
C46E10.9	-0.888219	2.59383e-07	8.3354e-07	Sig	no								21ur-14779	1.61193	8.00535e-10	3.0673e-09	Sig	up
fpn-1.1	-0.887802	3.33187e-27	2.65381e-26	Sig	no								col-161	1.61192	0	0	Sig	up
F35A5.2	-0.887398	1.09255e-06	3.3409e-06	Sig	no								cutl-23	1.61137	1.54469e-29	1.32106e-28	Sig	up
nspc-19	-0.886566	7.26912e-44	8.77311e-43	Sig	no								R07C3.13	1.60881	2.94447e-46	3.74206e-45	Sig	up
ZK973.16	-0.886453	2.27434e-07	7.33523e-07	Sig	no								ins-11	1.6083	0.0011597	0.00257527	Sig	up
htp-3	-0.884625	6.21232e-130	2.779e-128	Sig	no								C28F5.1	1.60708	2.35503e-07	7.58974e-07	Sig	up
dhc-3	-0.883985	4.40878e-05	0.0001155	Sig	no								Y37D8A.8	1.60564	6.99243e-45	8.65957e-44	Sig	up
gdh-1	-0.883687	0	0	Sig	no								F53H4.6	1.60524	1.06386e-68	2.11169e-67	Sig	up
Y73B6BL.288	-0.883079	1.21444e-12	5.43608e-12	Sig	no								F13B9.2	1.60436	2.24708e-12	9.91075e-12	Sig	up
imp-1	-0.882873	2.87851e-213	2.75433e-211	Sig	no								T22B11.1	1.6038	3.48656e-12	1.5242e-11	Sig	up
F35C11.5	-0.882488	3.12729e-155	1.81826e-153	Sig	no								col-33	1.60319	1.59907e-10	6.3837e-10	Sig	up
ZK973.12	-0.882396	4.12001e-07	1.30434e-06	Sig	no								Y49E10.37	1.6017	1.83285e-10	7.29108e-10	Sig	up
Y54G2A.12	-0.881098	2.49078e-35	2.49522e-34	Sig	no								lgc-21	1.60016	1.83513e-73	3.89245e-72	Sig	up
ifet-1	-0.880835	0	0	Sig	no								C05E7.1	1.5991	1.79871e-67	3.47338e-66	Sig	up
K12H6.2	-0.879736	1.33724e-12	5.97195e-12	Sig	no								grd-2	1.59859	3.1105e-18	1.80358e-17	Sig	up
T07F8.4	-0.879221	3.06302e-43	3.65337e-42	Sig	no								C10C5.2	1.59755	4.94871e-28	4.03961e-27	Sig	up
syx-4	-0.879211	2.45025e-33	2.33617e-32	Sig	no								zmp-6	1.59674	3.3423e-22	2.26191e-21	Sig	up
ncx-1	-0.878857	3.19049e-75	6.91856e-74	Sig	no								C53D6.5	1.59485	4.40441e-07	1.39067e-06	Sig	up
klp-10	-0.8787	7.41017e-114	2.72148e-112	Sig	no								gst-9	1.5942	1.47652e-13	6.97034e-13	Sig	up
unc-34	-0.877968	1.23982e-48	1.65968e-47	Sig	no								K08C7.4	1.59396	2.12861e-10	8.43145e-10	Sig	up
C36B1.11	-0.877754	1.63624e-125	6.91367e-124	Sig	no								C06B3.16	1.5926	4.64892e-08	1.57367e-07	Sig	up
Y48B6A.17	-0.877711	0.000105422	0.000264616	Sig	no								C30H6.5	1.59249	2.11884e-38	2.26967e-37	Sig	up
twk-16	-0.877042	3.2234e-06	9.4805e-06	Sig	no								F42C5.3	1.5921	1.77009e-06	5.32949e-06	Sig	up
vab-1	-0.877033	1.10759e-114	4.13178e-113	Sig	no								his-52	1.59149	1.84184e-05	5.03604e-05	Sig	up
aqp-1	-0.876853	1.85585e-96	5.49239e-95	Sig	no								F33D11.1	1.59092	1.07142e-07	3.5401e-07	Sig	up
F10E7.11	-0.876147	3.20836e-27	2.55925e-26	Sig	no								col-60	1.59011	0	0	Sig	up
unc-22	-0.875614	2.19737e-170	1.45613e-168	Sig	no								H09G03.1	1.59006	2.86847e-13	1.33204e-12	Sig	up
ZK973.21	-0.875285	5.75555e-07	1.79497e-06	Sig	no								F17C11.13	1.58891	6.36711e-24	4.59301e-23	Sig	up
prde-1	-0.874992	2.92654e-41	3.3376e-40	Sig	no								skpo-2	1.58838	3.1473e-23	2.20694e-22	Sig	up
K11D12.13	-0.87366	5.20318e-108	1.79363e-106	Sig	no								his-15	1.58745	3.29618e-15	1.67581e-14	Sig	up
sdz-24	-0.871147	3.70613e-41	4.2087e-40	Sig	no								pals-26	1.58535	3.90708e-06	1.14064e-05	Sig	up
lem-2	-0.870276	1.03539e-65	1.92616e-64	Sig	no								C05B5.12	1.58533	2.68553e-10	1.05727e-09	Sig	up
lys-7	-0.870058	6.17532e-99	1.89052e-97	Sig	no								F46C5.10	1.58517	3.499e-90	9.45086e-89	Sig	up
ZK973.18	-0.869996	6.9197e-07	2.14705e-06	Sig	no								col-48	1.58341	7.79588e-137	3.76354e-135	Sig	up
ZK973.22	-0.869996	6.9197e-07	2.14705e-06	Sig	no								F56D6.19	1.5828	7.16786e-27	5.65845e-26	Sig	up
mct-4	-0.868942	3.01565e-137	1.46913e-135	Sig	no								F14D7.7	1.58265	1.23413e-23	8.78676e-23	Sig	up
dyf-5	-0.8669	0.00456552	0.00932239	Sig	no								Y5H2A.4	1.58163	2.27256e-14	1.11527e-13	Sig	up
chtl-1	-0.866544	7.10743e-42	8.19775e-41	Sig	no								rbg-1	1.5806	2.65417e-189	2.03722e-187	Sig	up
col-95	-0.866116	1.65615e-22	1.13012e-21	Sig	no								ZK593.3	1.58036	9.87823e-247	1.15181e-244	Sig	up
pole-1	-0.865696	2.86932e-135	1.35755e-133	Sig	no								C27A2.7	1.57941	0.00146538	0.00321823	Sig	up
hpo-15	-0.865264	2.73808e-171	1.83727e-169	Sig	no								Y102A5C.35	1.57902	4.40724e-05	0.000115473	Sig	up
daf-18	-0.864844	6.12711e-131	2.7758e-129	Sig	no								gst-14	1.57425	0.00407901	0.00839647	Sig	up
C31H1.8	-0.864838	5.25883e-110	1.8517e-108	Sig	no								K04C2.5	1.57305	1.39516e-17	7.88397e-17	Sig	up
ceh-58	-0.864574	1.852e-20	1.17789e-19	Sig	no								lrx-1	1.5719	9.33231e-35	9.20632e-34	Sig	up
ced-9	-0.863994	2.00811e-55	3.08266e-54	Sig	no								E01G4.6	1.56923	0	0	Sig	up
klp-16	-0.863828	1.84278e-159	1.11077e-157	Sig	no								T24F1.7	1.56857	8.78904e-22	5.87349e-21	Sig	up
bir-2	-0.863392	1.62117e-47	2.12094e-46	Sig	no								F46G11.6	1.56851	9.88866e-13	4.44688e-12	Sig	up
F12E12.6	-0.862305	0.000121101	0.000301875	Sig	no								dhs-14	1.56794	2.75169e-146	1.48272e-144	Sig	up
hxk-1	-0.861055	2.24943e-209	2.03383e-207	Sig	no								W09G12.10	1.5672	2.29785e-15	1.17978e-14	Sig	up
F41E7.2	-0.859688	1.52712e-05	4.2226e-05	Sig	no								mam-2	1.56698	1.82511e-41	2.08705e-40	Sig	up
cam-1	-0.859296	4.56884e-73	9.64291e-72	Sig	no								C42D4.3	1.5659	4.41579e-178	3.07922e-176	Sig	up
F18A1.7	-0.859165	9.04827e-126	3.83841e-124	Sig	no								C32H11.6	1.56499	1.76819e-06	5.32529e-06	Sig	up
T10H9.1	-0.858174	1.51433e-07	4.94382e-07	Sig	no								C27C12.1	1.5633	2.00527e-144	1.0565e-142	Sig	up
ZC308.4	-0.85723	3.6056e-80	8.45454e-79	Sig	no								F57C12.6	1.56284	3.48163e-10	1.3594e-09	Sig	up
bris-1	-0.857089	6.22336e-66	1.1618e-64	Sig	no								col-109	1.56279	1.45879e-144	7.70487e-143	Sig	up
ets-6	-0.856414	3.63731e-62	6.29976e-61	Sig	no								his-3	1.56185	2.18952e-08	7.60788e-08	Sig	up
cpr-4	-0.854863	8.73051e-137	4.20523e-135	Sig	no								Y43F8B.12	1.56094	0.00161144	0.00352124	Sig	up
cutl-10	-0.853131	9.37781e-05	0.000236697	Sig	no								Y54G2A.28	1.56062	0.000117695	0.000293968	Sig	up
Y52B11A.8	-0.852975	2.5949e-34	2.53758e-33	Sig	no								col-14	1.56018	0	0	Sig	up
clec-199	-0.852861	0.000304218	0.000726514	Sig	no								ppk-3	1.56006	0	0	Sig	up
ubr-5	-0.852393	2.30366e-216	2.25484e-214	Sig	no								F56D6.12	1.55664	6.58048e-21	4.26273e-20	Sig	up
F22G12.5	-0.852216	1.00968e-115	3.77313e-114	Sig	no								gly-13	1.55495	2.10326e-271	2.89544e-269	Sig	up
anmt-3	-0.85021	2.43148e-55	3.72455e-54	Sig	no								his-44	1.55428	5.67797e-15	2.86219e-14	Sig	up
pnc-1	-0.850038	3.57853e-51	5.05351e-50	Sig	no								cyp-34A2	1.55394	2.55997e-16	1.36596e-15	Sig	up
F08F3.6	-0.849852	1.06551e-33	1.03064e-32	Sig	no								R07B1.5	1.55346	2.32565e-06	6.94052e-06	Sig	up
set-26	-0.849007	4.71457e-57	7.40791e-56	Sig	no								clpr-2	1.55334	1.02762e-06	3.14778e-06	Sig	up
mex-1	-0.848831	4.93293e-181	3.50863e-179	Sig	no								T27A3.8	1.55167	0.000838134	0.00189873	Sig	up
kcc-1	-0.84855	3.81808e-95	1.10693e-93	Sig	no								Y53G8AL.1	1.55044	6.97304e-17	3.81026e-16	Sig	up
aagr-1	-0.84768	2.01759e-103	6.48363e-102	Sig	no								F43H9.4	1.5488	4.86237e-72	1.0152e-70	Sig	up
mis-12	-0.847636	4.56948e-28	3.7372e-27	Sig	no								F10G2.7	1.54718	0.00172473	0.00375419	Sig	up
mex-5	-0.847594	0	0	Sig	no								ZK1055.4	1.54704	5.43216e-05	0.000140703	Sig	up
pudl-1	-0.846896	1.83471e-13	8.61935e-13	Sig	no								col-107	1.54545	1.94665e-201	1.66818e-199	Sig	up
nspc-9	-0.846695	4.41102e-49	5.96088e-48	Sig	no								his-17	1.54447	6.30119e-05	0.000161916	Sig	up
mcd-1	-0.845673	1.47653e-69	2.98353e-68	Sig	no								ets-10	1.54418	1.2578e-10	5.05155e-10	Sig	up
sec-61	-0.845303	0	0	Sig	no								gur-5	1.54389	6.62914e-08	2.22375e-07	Sig	up
F35D2.3	-0.845278	3.12433e-06	9.2018e-06	Sig	no								asp-8	1.54271	5.71244e-76	1.25274e-74	Sig	up
Y4C6B.1	-0.84473	4.26758e-69	8.54237e-68	Sig	no								jud-4	1.54271	2.08203e-14	1.02412e-13	Sig	up
fbxa-207	-0.844605	2.40666e-14	1.17945e-13	Sig	no								M03A1.8	1.54265	0.0021449	0.00460488	Sig	up
eri-5	-0.844049	1.241e-30	1.09243e-29	Sig	no								T21D12.14	1.54165	2.65735e-20	1.6766e-19	Sig	up
phat-3	-0.843972	1.5603e-23	1.10684e-22	Sig	no								F41E6.1	1.54097	9.04181e-10	3.45203e-09	Sig	up
F44F1.5	-0.843938	0.0030315	0.0063611	Sig	no								Y32B12A.4	1.5406	6.65884e-05	0.000170592	Sig	up
unc-71	-0.843574	8.4246e-118	3.21007e-116	Sig	no								F36D1.8	1.54046	0.0001704	0.000417931	Sig	up
alh-6	-0.843399	8.83747e-113	3.20704e-111	Sig	no								F45D3.4	1.53863	3.50225e-164	2.21754e-162	Sig	up
C52D10.3	-0.843247	5.33525e-37	5.54254e-36	Sig	no								emre-1	1.53852	7.03514e-101	2.19147e-99	Sig	up
zif-1	-0.842405	2.82163e-83	6.85739e-82	Sig	no								gsto-2	1.53828	0.00427521	0.00877327	Sig	up
Y43B11AR.7	-0.842098	8.3664e-12	3.59851e-11	Sig	no								fbxa-183	1.53819	4.67399e-12	2.03331e-11	Sig	up
ppw-1	-0.841647	2.95108e-197	2.41265e-195	Sig	no								C30G12.2	1.53812	0	0	Sig	up
Y53C10A.6	-0.841308	2.9805e-49	4.04824e-48	Sig	no								C28H8.5	1.53795	1.69789e-14	8.38066e-14	Sig	up
2003-03-01	-0.840354	1.88927e-91	5.18166e-90	Sig	no								Y47D9A.4	1.53722	6.70056e-06	1.9135e-05	Sig	up
wht-2	-0.836522	3.63843e-70	7.40104e-69	Sig	no								F44F1.1	1.53684	1.98484e-12	8.78502e-12	Sig	up
Y40H7A.11	-0.835696	0.00134356	0.0029635	Sig	no								col-97	1.53568	1.73561e-169	1.14658e-167	Sig	up
Y7A9A.1	-0.83525	9.75479e-06	2.75146e-05	Sig	no								C04C11.25	1.53447	5.51301e-06	1.58818e-05	Sig	up
spp-4	-0.83407	7.25802e-33	6.84062e-32	Sig	no								wrt-6	1.53435	1.02561e-80	2.42891e-79	Sig	up
ham-1	-0.834012	0.000420907	0.000988044	Sig	no								R105.4	1.5325	0.00384463	0.00794468	Sig	up
F25G6.1	-0.833274	1.34067e-15	6.94183e-15	Sig	no								mec-14	1.53114	0.000394612	0.000929591	Sig	up
calu-1	-0.830637	2.36912e-227	2.49026e-225	Sig	no								spat-3	1.53054	1.50873e-287	2.34987e-285	Sig	up
Y75B8A.3	-0.830523	2.7102e-25	2.04491e-24	Sig	no								T09B9.4	1.5291	3.21177e-266	4.2833e-264	Sig	up
C40H1.2	-0.830346	4.75391e-10	1.84267e-09	Sig	no								M03E7.2	1.5261	3.8566e-12	1.68218e-11	Sig	up
lin-38	-0.829999	7.35666e-22	4.93171e-21	Sig	no								col-132	1.52577	0.00177141	0.00384755	Sig	up
R08F11.1	-0.829805	8.20971e-33	7.71034e-32	Sig	no								ppt-1	1.52513	4.14303e-30	3.60685e-29	Sig	up
laf-1	-0.829544	8.31641e-192	6.57243e-190	Sig	no								rol-1	1.52275	0	0	Sig	up
zipt-7.1	-0.827175	1.03273e-79	2.40572e-78	Sig	no								his-20	1.52165	0.000271127	0.000651426	Sig	up
neg-1	-0.825471	2.44475e-79	5.64567e-78	Sig	no								B0334.6	1.51863	3.46347e-22	2.34317e-21	Sig	up
W03C9.2	-0.824482	1.74336e-72	3.6578e-71	Sig	no								F11C7.6	1.51842	0.000120539	0.000300615	Sig	up
T16G12.8	-0.823606	7.41689e-18	4.22933e-17	Sig	no								str-146	1.51659	2.95062e-15	1.50623e-14	Sig	up
W09B6.5	-0.82339	0.0023367	0.00498804	Sig	no								Y65B4BL.6	1.51602	1.36157e-28	1.13051e-27	Sig	up
nspc-16	-0.822282	7.92619e-40	8.69558e-39	Sig	no								fbxa-143	1.51401	1.30638e-10	5.24074e-10	Sig	up
sfrp-1	-0.822062	5.56871e-07	1.74052e-06	Sig	no								W01B6.4	1.51303	1.63871e-09	6.1572e-09	Sig	up
inft-2	-0.821646	1.01864e-109	3.56909e-108	Sig	no								R03H10.12	1.51283	6.43628e-05	0.000165188	Sig	up
dod-6	-0.821607	8.48982e-47	1.0913e-45	Sig	no								C41G7.8	1.51186	1.52784e-35	1.53851e-34	Sig	up
mei-1	-0.821583	9.57147e-87	2.45771e-85	Sig	no								C34H4.2	1.51137	4.883e-85	1.21014e-83	Sig	up
F45F2.11	-0.821287	8.37157e-73	1.76166e-71	Sig	no								F55G7.4	1.51031	4.15601e-05	0.000109321	Sig	up
Y48G1BL.5	-0.821167	1.48274e-12	6.60516e-12	Sig	no								Y11D7A.5	1.50825	3.05311e-33	2.90447e-32	Sig	up
F10E7.12	-0.821155	0.00353228	0.00733974	Sig	no								scrm-4	1.50638	3.48667e-42	4.05442e-41	Sig	up
xnd-1	-0.821074	8.87887e-118	3.37714e-116	Sig	no								his-18	1.50625	0.000819674	0.00186007	Sig	up
M153.2	-0.820466	3.01855e-14	1.47256e-13	Sig	no								col-54	1.50611	2.65586e-13	1.23681e-12	Sig	up
W04A8.6	-0.820267	3.01334e-69	6.04879e-68	Sig	no								F44E7.3	1.50526	1.10594e-10	4.46013e-10	Sig	up
mcm-5	-0.82023	1.03566e-191	8.15459e-190	Sig	no								col-88	1.50518	3.03247e-226	3.1411e-224	Sig	up
tre-2	-0.819588	4.02007e-111	1.42967e-109	Sig	no								acdh-6	1.50309	1.21816e-21	8.09754e-21	Sig	up
zip-11	-0.819256	1.04574e-12	4.69769e-12	Sig	no								ttr-49	1.50107	1.21592e-86	3.11843e-85	Sig	up
W02B3.4	-0.8189	7.19017e-09	2.58202e-08	Sig	no								lec-7	1.50105	3.23532e-15	1.64683e-14	Sig	up
klp-7	-0.818789	7.27622e-99	2.22435e-97	Sig	no								col-77	1.50073	0	0	Sig	up
T01C8.11	-0.8187	3.27623e-07	1.04341e-06	Sig	no								Y45F10B.2	1.50061	1.68845e-11	7.13287e-11	Sig	up
col-20	-0.818144	7.59796e-187	5.72881e-185	Sig	no								ugt-41	1.49977	1.65846e-149	9.33729e-148	Sig	up
imb-3	-0.815988	1.67099e-258	2.16095e-256	Sig	no								Y119D3B.21	1.49841	1.42675e-126	6.101e-125	Sig	up
imph-1	-0.814968	3.72358e-166	2.40041e-164	Sig	no								col-49	1.49353	0	0	Sig	up
parn-1	-0.81465	4.44939e-36	4.53396e-35	Sig	no								F22H10.10	1.49084	1.30332e-05	3.62962e-05	Sig	up
B0432.7	-0.814262	1.26156e-36	1.30044e-35	Sig	no								col-7	1.48968	0	0	Sig	up
mig-5	-0.813133	1.31333e-102	4.17022e-101	Sig	no								C45B11.7	1.48848	2.29175e-08	7.94627e-08	Sig	up
T01G5.8	-0.813122	0.00322854	0.00674869	Sig	no								C04F12.12	1.48818	8.59951e-36	8.7296e-35	Sig	up
hmr-1	-0.81248	2.08665e-123	8.56248e-122	Sig	no								twk-10	1.48746	1.47536e-05	4.0837e-05	Sig	up
Y23H5B.5	-0.812135	9.83179e-99	2.99274e-97	Sig	no								C35A5.11	1.4859	8.46867e-08	2.81866e-07	Sig	up
grd-3	-0.811573	7.07721e-79	1.61858e-77	Sig	no								C30G12.4	1.48574	9.12468e-12	3.91204e-11	Sig	up
K01D12.20	-0.811343	0.00241093	0.00513366	Sig	no								Y36E3A.2	1.48542	3.0911e-08	1.06195e-07	Sig	up
snrp-200	-0.809442	2.12641e-151	1.20995e-149	Sig	no								clec-238	1.47784	5.93351e-05	0.000152928	Sig	up
ceh-49	-0.809244	6.7865e-20	4.21205e-19	Sig	no								col-150	1.4777	5.79677e-120	2.28635e-118	Sig	up
inx-8	-0.808743	3.57651e-98	1.0779e-96	Sig	no								cgt-1	1.47678	2.1103e-16	1.12856e-15	Sig	up
F26F2.7	-0.808247	6.96437e-54	1.03486e-52	Sig	no								H20E11.2	1.47452	4.93095e-24	3.57151e-23	Sig	up
arrd-4	-0.807885	0.00477892	0.00972927	Sig	no								D2092.8	1.47426	6.28315e-28	5.11717e-27	Sig	up
tag-52	-0.807661	7.75684e-20	4.80451e-19	Sig	no								trf-2	1.47351	0.00212459	0.00456496	Sig	up
col-179	-0.807291	1.11548e-157	6.63009e-156	Sig	no								his-1	1.47346	0.00371115	0.00768523	Sig	up
F53F8.5	-0.80725	2.16634e-64	3.94414e-63	Sig	no								frpr-1	1.47324	1.4935e-05	4.13284e-05	Sig	up
Y74C9A.9	-0.806517	1.53331e-05	4.23752e-05	Sig	no								K03H9.3	1.47299	1.8109e-17	1.01848e-16	Sig	up
R02F2.4	-0.805784	3.52437e-56	5.4733e-55	Sig	no								fmo-1	1.47243	1.05097e-67	2.04801e-66	Sig	up
T23E7.2	-0.805325	4.94133e-227	5.14332e-225	Sig	no								clec-258	1.47185	1.15385e-19	7.09533e-19	Sig	up
21ur-3334	-0.804492	2.24328e-07	7.23725e-07	Sig	no								pgp-8	1.4703	5.16224e-19	3.08808e-18	Sig	up
ect-2	-0.80435	4.34834e-129	1.92101e-127	Sig	no								F21C10.9	1.4702	8.88411e-269	1.1998e-266	Sig	up
T05F1.2	-0.804321	7.48464e-210	6.85438e-208	Sig	no								his-49	1.46921	0.000321927	0.000766574	Sig	up
F34D10.4	-0.804134	9.22191e-71	1.88846e-69	Sig	no								F53A9.7	1.46698	6.25526e-40	6.8908e-39	Sig	up
ncl-1	-0.803374	6.04741e-105	1.98523e-103	Sig	no								W03D2.9	1.46678	0.000205139	0.000499174	Sig	up
W01C8.5	-0.802938	3.17721e-71	6.53765e-70	Sig	no								F46F5.7	1.46668	5.63796e-15	2.84269e-14	Sig	up
ppm-1.D	-0.802796	1.6441e-58	2.6557e-57	Sig	no								F25B3.5	1.46665	2.72447e-22	1.8479e-21	Sig	up
W06B4.1	-0.801873	7.34404e-112	2.64708e-110	Sig	no								slc-17.4	1.46404	8.2856e-133	3.81853e-131	Sig	up
map-2	-0.801196	4.15293e-128	1.81589e-126	Sig	no								his-54	1.46251	0.000183551	0.000448537	Sig	up
skr-17	-0.801173	1.03947e-54	1.57195e-53	Sig	no								far-3	1.4572	2.85116e-133	1.32545e-131	Sig	up
cln-3.3	-0.800087	6.48075e-19	3.86059e-18	Sig	no								nhr-234	1.45543	3.31793e-06	9.74743e-06	Sig	up
pqn-87	-0.799989	6.45987e-163	4.04225e-161	Sig	no								bra-1	1.45508	1.25903e-50	1.76049e-49	Sig	up
C14A11.11	-0.799072	0.00374973	0.00776156	Sig	no								str-168	1.45432	1.45403e-11	6.16822e-11	Sig	up
B0393.3	-0.798623	3.16852e-87	8.18522e-86	Sig	no								Y48G9A.6	1.45417	0.00208483	0.00448538	Sig	up
anc-1	-0.798161	3.96502e-154	2.28664e-152	Sig	no								K08D8.12	1.45295	2.91593e-07	9.32417e-07	Sig	up
F28H7.3	-0.798001	5.49863e-157	3.24115e-155	Sig	no								col-62	1.45226	0	0	Sig	up
wdr-20	-0.797909	2.22818e-135	1.05655e-133	Sig	no								fip-6	1.45225	3.03356e-26	2.35897e-25	Sig	up
cyd-1	-0.797425	8.17743e-08	2.72598e-07	Sig	no								F46C8.8	1.45224	3.4952e-34	3.40862e-33	Sig	up
T05C3.2	-0.797334	0.00167667	0.0036543	Sig	no								dsl-7	1.44884	3.05574e-15	1.55803e-14	Sig	up
Y53F4B.9	-0.797257	3.82239e-52	5.48502e-51	Sig	no								F36A4.1	1.44841	6.10852e-05	0.000157173	Sig	up
tsn-1	-0.797257	3.34771e-259	4.3557e-257	Sig	no								grd-14	1.44834	7.21799e-240	8.06374e-238	Sig	up
frl-1	-0.797102	1.28353e-53	1.90327e-52	Sig	no								K11H12.4	1.44715	4.36599e-23	3.04151e-22	Sig	up
nhr-145	-0.79677	3.50988e-06	1.02918e-05	Sig	no								T26H5.10	1.44681	0.0022823	0.00488119	Sig	up
cye-1	-0.796467	7.92658e-124	3.27152e-122	Sig	no								grl-21	1.44582	5.51228e-98	1.65198e-96	Sig	up
cpt-1	-0.796421	2.50932e-140	1.2569e-138	Sig	no								F21A3.11	1.44308	1.14295e-49	1.56838e-48	Sig	up
wht-7	-0.796331	2.37932e-46	3.02742e-45	Sig	no								grl-1	1.44306	1.41537e-05	3.92784e-05	Sig	up
K11D12.14	-0.796141	0.00107539	0.00240128	Sig	no								C50F4.6	1.44301	9.20035e-160	5.59308e-158	Sig	up
sqv-5	-0.796038	1.08671e-161	6.68249e-160	Sig	no								ZK105.3	1.44266	5.15244e-22	3.46932e-21	Sig	up
col-140	-0.795922	1.6429e-156	9.60446e-155	Sig	no								C45B2.8	1.44214	5.84084e-28	4.76058e-27	Sig	up
Y65B4BL.4	-0.795337	4.48117e-41	5.07533e-40	Sig	no								C09B8.4	1.44108	3.91567e-106	1.31579e-104	Sig	up
osm-11	-0.795311	2.67777e-174	1.83136e-172	Sig	no								fbxa-26	1.44039	1.4663e-20	9.36205e-20	Sig	up
F31C3.2	-0.795296	3.28355e-81	7.81969e-80	Sig	no								Y47G7B.2	1.43983	3.56387e-18	2.06422e-17	Sig	up
nos-2	-0.795042	8.66229e-47	1.1128e-45	Sig	no								ugt-43	1.43859	1.26466e-16	6.83866e-16	Sig	up
Y69A2AR.1	-0.794937	1.58957e-66	3.00427e-65	Sig	no								cbp-3	1.4369	2.82217e-158	1.69156e-156	Sig	up
nrde-3	-0.79475	1.9952e-38	2.1383e-37	Sig	no								F14F9.3	1.43225	0.0018546	0.00401232	Sig	up
W02D3.13	-0.794389	3.52181e-07	1.11945e-06	Sig	no								R08A2.7	1.43079	0.000186343	0.000455002	Sig	up
saps-1	-0.79422	1.40943e-126	6.03906e-125	Sig	no								ugt-26	1.43057	1.00982e-136	4.85305e-135	Sig	up
W05F2.6	-0.794219	5.35168e-78	1.21225e-76	Sig	no								M01A12.4	1.42999	2.28704e-08	7.93122e-08	Sig	up
flp-3	-0.794196	1.86427e-11	7.85694e-11	Sig	no								his-22	1.42924	0.000101817	0.00025601	Sig	up
gsy-1	-0.793948	2.11202e-157	1.24838e-155	Sig	no								F39D8.3	1.42918	8.28674e-18	4.72156e-17	Sig	up
T26A8.4	-0.793909	7.35348e-119	2.83229e-117	Sig	no								oac-42	1.42794	0.000968498	0.00217398	Sig	up
fbxc-45	-0.793701	5.48099e-25	4.09932e-24	Sig	no								gcy-19	1.42776	7.08995e-09	2.54818e-08	Sig	up
CD4.8	-0.793651	1.34448e-30	1.18206e-29	Sig	no								suro-1	1.4258	2.47298e-134	1.16487e-132	Sig	up
Y40B1A.2	-0.792152	0.000162472	0.000399127	Sig	no								C18A11.1	1.42474	5.68328e-27	4.49647e-26	Sig	up
M116.2	-0.792056	6.08183e-13	2.77176e-12	Sig	no								fbxa-82	1.42356	1.97862e-12	8.75931e-12	Sig	up
F23D12.2	-0.791919	4.71083e-15	2.37973e-14	Sig	no								clec-4	1.42354	3.39025e-24	2.46562e-23	Sig	up
div-1	-0.79163	1.38834e-63	2.47283e-62	Sig	no								Y71G12B.2	1.42256	2.94691e-05	7.87788e-05	Sig	up
let-765	-0.791176	5.59804e-148	3.08659e-146	Sig	no								F30A10.2	1.42217	3.59875e-21	2.34545e-20	Sig	up
21ur-14053	-0.790644	1.31729e-05	3.66614e-05	Sig	no								col-38	1.42197	0	0	Sig	up
nos-3	-0.789761	1.32631e-170	8.81646e-169	Sig	no								col-175	1.42164	0	0	Sig	up
T14B1.1	-0.789513	9.11243e-20	5.62131e-19	Sig	no								H03G16.5	1.42102	1.16976e-12	5.24048e-12	Sig	up
hsp-1	-0.789377	1.35423e-223	1.38926e-221	Sig	no								nspb-7	1.41815	3.9372e-27	3.13127e-26	Sig	up
Y47D7A.6	-0.788341	2.01245e-14	9.9058e-14	Sig	no								frpr-2	1.41797	5.42222e-07	1.69647e-06	Sig	up
fzy-1	-0.788331	1.14924e-141	5.82483e-140	Sig	no								T28C12.5	1.41759	5.36026e-06	1.54626e-05	Sig	up
C44F1.1	-0.788066	5.90224e-13	2.69222e-12	Sig	no								T09D3.8	1.41741	3.4933e-06	1.02461e-05	Sig	up
ddo-3	-0.787546	1.09267e-119	4.27023e-118	Sig	no								W01A8.6	1.41702	1.8042e-43	2.1628e-42	Sig	up
C46G7.108	-0.787273	2.88642e-11	1.20435e-10	Sig	no								21ur-14791	1.41551	0.00239151	0.00509638	Sig	up
Y22D7AR.10	-0.78645	2.79992e-43	3.34704e-42	Sig	no								his-27	1.41491	0.000458538	0.00107037	Sig	up
T02G5.3	-0.786218	1.62145e-06	4.90134e-06	Sig	no								F46F5.4	1.4131	9.24789e-06	2.61228e-05	Sig	up
C39D10.6	-0.78571	0.00172704	0.00375846	Sig	no								C06G4.6	1.41265	9.07608e-13	4.08749e-12	Sig	up
dgk-4	-0.785672	1.22484e-120	4.88517e-119	Sig	no								Y37D8A.5	1.41214	4.04499e-69	8.10441e-68	Sig	up
deps-1	-0.785494	1.26936e-145	6.77142e-144	Sig	no								W08F4.7	1.41202	0.000195374	0.000475955	Sig	up
ncx-10	-0.785258	0.000635278	0.00145822	Sig	no								clec-260	1.41165	4.81755e-13	2.21259e-12	Sig	up
spe-44	-0.783696	2.09562e-25	1.58681e-24	Sig	no								Y11D7A.9	1.41146	6.65339e-57	1.0439e-55	Sig	up
gld-4	-0.783064	2.65225e-134	1.24656e-132	Sig	no								acp-4	1.41136	2.75916e-06	8.16913e-06	Sig	up
hacd-1	-0.782878	9.36317e-119	3.59337e-117	Sig	no								F40G9.15	1.40861	0.00473137	0.00964261	Sig	up
F10C2.4	-0.782598	4.83651e-137	2.34549e-135	Sig	no								col-73	1.40789	0	0	Sig	up
Y53F4B.18	-0.782395	1.15266e-55	1.77585e-54	Sig	no								F59E11.6	1.40754	2.30201e-08	7.98056e-08	Sig	up
Y40H7A.147	-0.781835	0.000365461	0.000865121	Sig	no								T28H10.3	1.40579	8.70394e-210	7.93696e-208	Sig	up
Y92H12A.4	-0.781796	6.39053e-54	9.51577e-53	Sig	no								Y116F11B.7	1.40441	4.37361e-15	2.21199e-14	Sig	up
B0464.9	-0.78157	7.41412e-35	7.33778e-34	Sig	no								irld-35	1.40344	0.000868997	0.00196364	Sig	up
nrd-1	-0.780834	2.25038e-85	5.61621e-84	Sig	no								C24H10.3	1.40306	1.95782e-05	5.33468e-05	Sig	up
Y73B6BL.23	-0.780024	6.65268e-88	1.73752e-86	Sig	no								C25G4.7	1.40209	5.77695e-21	3.74563e-20	Sig	up
sca-1	-0.780022	7.26983e-231	7.71759e-229	Sig	no								ZK688.1	1.39718	0.00178911	0.00388205	Sig	up
T28B8.3	-0.779149	9.3179e-06	2.63136e-05	Sig	no								bbs-4	1.39603	3.96315e-07	1.25599e-06	Sig	up
cah-5	-0.779046	7.56213e-40	8.30045e-39	Sig	no								clec-74	1.39576	2.33124e-06	6.95623e-06	Sig	up
tig-3	-0.779021	0.000965847	0.00216848	Sig	no								C34B4.5	1.39569	0.00413866	0.00851187	Sig	up
tdc-1	-0.77832	3.62513e-129	1.60817e-127	Sig	no								C49C8.5	1.39559	1.60593e-179	1.13093e-177	Sig	up
T01C8.10	-0.778042	3.13304e-09	1.15303e-08	Sig	no								fbxb-87	1.39556	0.00234636	0.00500766	Sig	up
swsn-2.2	-0.777951	2.24461e-60	3.76536e-59	Sig	no								abu-2	1.39463	0.00415081	0.00853357	Sig	up
smg-2	-0.777191	3.60132e-101	1.12676e-99	Sig	no								F21E9.2	1.3946	0.000381419	0.0009004	Sig	up
F35B12.3	-0.776559	2.67072e-31	2.39445e-30	Sig	no								cex-1	1.39426	1.64591e-94	4.70153e-93	Sig	up
icp-1	-0.776262	1.64877e-71	3.40906e-70	Sig	no								Y53G8AM.6	1.39354	0.000150028	0.000370006	Sig	up
swsn-1	-0.776044	8.00915e-71	1.64326e-69	Sig	no								T17H7.7	1.39303	2.28128e-40	2.53796e-39	Sig	up
tmem-131	-0.775527	5.63234e-135	2.65891e-133	Sig	no								C31H5.7	1.393	0.00391917	0.00809165	Sig	up
C32H11.7	-0.775282	3.52861e-06	1.03411e-05	Sig	no								col-17	1.39265	6.15981e-197	4.99765e-195	Sig	up
pid-2	-0.775105	1.13031e-35	1.14305e-34	Sig	no								F53F4.18	1.39162	9.87385e-38	1.04198e-36	Sig	up
ketn-1	-0.774305	4.86257e-38	5.16978e-37	Sig	no								col-173	1.39001	7.14193e-35	7.07495e-34	Sig	up
dnj-13	-0.77347	1.78677e-146	9.65218e-145	Sig	no								col-68	1.38854	1.03764e-14	5.16834e-14	Sig	up
T12D8.9	-0.772463	7.58059e-112	2.72774e-110	Sig	no								C13A10.2	1.38775	3.67724e-09	1.34712e-08	Sig	up
got-1.2	-0.772271	2.75512e-98	8.31524e-97	Sig	no								T26C11.3	1.38706	0.0018264	0.00395611	Sig	up
gsa-1	-0.772254	1.56058e-24	1.14787e-23	Sig	no								M01E5.1	1.38657	7.51867e-05	0.000191585	Sig	up
21ur-12960	-0.771966	0.00232339	0.00496163	Sig	no								col-138	1.38492	0	0	Sig	up
bub-3	-0.771877	1.06562e-71	2.21188e-70	Sig	no								T23B12.5	1.38475	7.23858e-07	2.24143e-06	Sig	up
C54E4.5	-0.770765	2.22136e-10	8.79233e-10	Sig	no								his-13	1.38417	6.86081e-11	2.80452e-10	Sig	up
R01H10.7	-0.770355	6.52523e-67	1.24987e-65	Sig	no								his-9	1.38417	6.86081e-11	2.80452e-10	Sig	up
cct-8	-0.770111	2.30743e-194	1.85098e-192	Sig	no								linc-116	1.38366	0.000582713	0.0013429	Sig	up
ZK154.5	-0.769952	1.57937e-29	1.3491e-28	Sig	no								C15H7.2	1.38312	2.06873e-11	8.6929e-11	Sig	up
F55A11.7	-0.769667	3.15359e-66	5.92353e-65	Sig	no								col-130	1.38241	1.90809e-124	7.95213e-123	Sig	up
enu-3.4	-0.769515	4.11996e-10	1.60218e-09	Sig	no								F18E3.11	1.3812	3.25783e-19	1.96538e-18	Sig	up
C39B5.2	-0.769367	5.06259e-07	1.58931e-06	Sig	no								M03F8.1	1.38103	1.11928e-18	6.61221e-18	Sig	up
C28A5.1	-0.769174	5.114e-56	7.92466e-55	Sig	no								F53B1.4	1.37894	8.13707e-67	1.55442e-65	Sig	up
Y82E9BR.16	-0.768679	3.43819e-67	6.6273e-66	Sig	no								K10D6.3	1.37864	1.36979e-08	4.83597e-08	Sig	up
B0001.7	-0.767659	9.63422e-86	2.4271e-84	Sig	no								fbxa-224	1.37856	1.26612e-21	8.40586e-21	Sig	up
col-181	-0.76741	3.43202e-210	3.15657e-208	Sig	no								fipr-6	1.37733	2.58323e-89	6.87294e-88	Sig	up
F55A3.7	-0.76736	4.49888e-33	4.26465e-32	Sig	no								F45E4.5	1.37671	1.16844e-63	2.08637e-62	Sig	up
ppm-1.G	-0.767081	5.39063e-144	2.81924e-142	Sig	no								mab-7	1.37605	2.97925e-34	2.90811e-33	Sig	up
BE0003N10.1	-0.766543	9.10888e-30	7.85631e-29	Sig	no								linc-66	1.37515	5.634e-06	1.62194e-05	Sig	up
rsa-2	-0.766036	3.08772e-75	6.70934e-74	Sig	no								clec-85	1.37489	2.17271e-75	4.74042e-74	Sig	up
unc-75	-0.765941	0.000935155	0.00210311	Sig	no								D1081.11	1.37453	5.72802e-12	2.48021e-11	Sig	up
lipl-2	-0.765284	1.36141e-16	7.34692e-16	Sig	no								R04B3.3	1.37436	3.00361e-23	2.10757e-22	Sig	up
21ur-14731	-0.765247	0.00228561	0.00488681	Sig	no								K02E11.10	1.37362	3.4908e-81	8.30397e-80	Sig	up
ceh-83	-0.764795	2.00035e-15	1.02901e-14	Sig	no								C07E3.10	1.37308	5.64597e-10	2.17934e-09	Sig	up
kel-8	-0.764271	1.51873e-54	2.29023e-53	Sig	no								C25D7.5	1.37165	6.58021e-14	3.16164e-13	Sig	up
phat-6	-0.764153	6.24195e-12	2.69836e-11	Sig	no								toe-4	1.3706	8.52503e-131	3.85397e-129	Sig	up
Y50D4B.4	-0.763972	2.05021e-73	4.34432e-72	Sig	no								C02F4.4	1.37033	8.72545e-18	4.9649e-17	Sig	up
W04A8.2	-0.76386	1.47551e-11	6.25684e-11	Sig	no								F18A11.7	1.36996	0.00405668	0.00835455	Sig	up
puf-3	-0.763671	7.9788e-173	5.42203e-171	Sig	no								clec-17	1.36873	2.19866e-09	8.20049e-09	Sig	up
M04F3.6	-0.763219	1.07857e-20	6.91958e-20	Sig	no								T20B6.1	1.36862	2.22135e-08	7.71347e-08	Sig	up
pch-2	-0.762731	2.78632e-56	4.33658e-55	Sig	no								col-71	1.36811	9.67216e-253	1.17264e-250	Sig	up
lido-9	-0.762715	1.35003e-26	1.05714e-25	Sig	no								his-42	1.36626	9.66524e-05	0.00024352	Sig	up
col-184	-0.761675	3.31086e-131	1.50955e-129	Sig	no								egl-1	1.36621	6.70218e-06	1.9137e-05	Sig	up
npp-9	-0.761367	2.36729e-237	2.55118e-235	Sig	no								col-79	1.36553	1.51726e-42	1.78278e-41	Sig	up
C39B10.1	-0.761266	0.00120537	0.00267222	Sig	no								lact-8	1.36538	2.23186e-26	1.73998e-25	Sig	up
fat-2	-0.761126	1.01243e-244	1.17409e-242	Sig	no								agmo-1	1.36459	4.55995e-42	5.29093e-41	Sig	up
C44B7.5	-0.760914	3.4432e-131	1.56654e-129	Sig	no								F38B2.6	1.3639	1.84086e-78	4.1966e-77	Sig	up
pkc-3	-0.760675	2.2201e-95	6.47166e-94	Sig	no								fipr-8	1.36338	2.64643e-109	9.19698e-108	Sig	up
Y54F10AR.1	-0.760536	4.03459e-67	7.76986e-66	Sig	no								pqn-32	1.36219	4.20497e-66	7.87067e-65	Sig	up
knl-3	-0.759626	1.95689e-59	3.212e-58	Sig	no								T07G12.2	1.36158	1.56771e-05	4.32474e-05	Sig	up
Y50D4C.5	-0.75915	3.02872e-52	4.36078e-51	Sig	no								C06E4.8	1.36014	3.11451e-08	1.06982e-07	Sig	up
sago-2	-0.758546	2.04524e-106	6.89437e-105	Sig	no								T06G6.8	1.35906	0.000104806	0.00026313	Sig	up
F23H11.7	-0.758407	0.00121499	0.00269271	Sig	no								lon-3	1.35865	5.03408e-148	2.78283e-146	Sig	up
F52D2.12	-0.758159	1.57301e-19	9.60644e-19	Sig	no								K02C4.2	1.35783	4.48239e-05	0.000117327	Sig	up
W08F4.3	-0.758127	3.88309e-97	1.15561e-95	Sig	no								F46F3.3	1.35756	8.07922e-10	3.09394e-09	Sig	up
F09G2.2	-0.75791	1.99282e-76	4.40195e-75	Sig	no								R07A4.4	1.35641	0.000235282	0.000569019	Sig	up
T28D9.1	-0.757889	1.14834e-109	4.01695e-108	Sig	no								col-13	1.35559	0	0	Sig	up
gpd-1	-0.757586	1.42137e-121	5.71173e-120	Sig	no								dpy-5	1.35214	1.93759e-273	2.77478e-271	Sig	up
M02D8.6	-0.756802	5.06222e-23	3.51734e-22	Sig	no								K09D9.1	1.35186	3.54808e-13	1.6405e-12	Sig	up
C23H3.9	-0.75617	2.71651e-20	1.7124e-19	Sig	no								argk-1	1.35116	9.64561e-307	1.74422e-304	Sig	up
mel-28	-0.756159	1.89079e-147	1.03716e-145	Sig	no								C06E8.5	1.35103	6.01472e-83	1.45843e-81	Sig	up
F36H9.4	-0.755471	1.5762e-13	7.43271e-13	Sig	no								C56C10.4	1.34865	1.91819e-21	1.26523e-20	Sig	up
nemp-1	-0.755277	2.93303e-104	9.5114e-103	Sig	no								Y47D7A.11	1.34842	9.04182e-05	0.000228649	Sig	up
W08E12.7	-0.755147	4.36162e-271	5.96591e-269	Sig	no								C26B9.3	1.34709	1.16108e-63	2.07497e-62	Sig	up
pgl-3	-0.755051	3.49041e-172	2.35691e-170	Sig	no								C01B10.44	1.34603	1.08971e-15	5.6685e-15	Sig	up
hil-5	-0.754888	1.19318e-75	2.61129e-74	Sig	no								csb-1	1.34552	4.69939e-130	2.10663e-128	Sig	up
21ur-12279	-0.754803	3.51051e-23	2.45517e-22	Sig	no								Y53F4B.27	1.34488	2.19622e-25	1.66181e-24	Sig	up
rbm-39	-0.754485	5.49358e-63	9.71185e-62	Sig	no								his-25	1.34417	3.79485e-11	1.57569e-10	Sig	up
mboa-3	-0.754375	1.24834e-50	1.74669e-49	Sig	no								H16D19.7	1.34302	0.000352482	0.000835881	Sig	up
skr-2	-0.754126	1.43144e-122	5.8179e-121	Sig	no								col-41	1.34261	2.05837e-11	8.65108e-11	Sig	up
lin-36	-0.753416	2.07306e-86	5.28495e-85	Sig	no								ZK596.3	1.34222	1.40613e-19	8.61442e-19	Sig	up
duo-1	-0.752717	8.88727e-47	1.14033e-45	Sig	no								nspb-8	1.34202	1.54628e-37	1.62375e-36	Sig	up
hpo-19	-0.75251	2.45186e-97	7.30696e-96	Sig	no								nas-23	1.34179	7.68845e-15	3.84838e-14	Sig	up
tag-266	-0.752001	5.75605e-31	5.12401e-30	Sig	no								F49E12.10	1.34074	6.44547e-18	3.68722e-17	Sig	up
T19B4.5	-0.751955	1.29925e-85	3.26927e-84	Sig	no								linc-40	1.34019	1.07105e-10	4.32435e-10	Sig	up
C16C8.11	-0.751918	1.39073e-13	6.57261e-13	Sig	no								clc-4	1.33953	0.000163198	0.000400818	Sig	up
eif-3.B	-0.75165	1.44529e-159	8.76124e-158	Sig	no								M110.9	1.33679	5.35662e-13	2.45226e-12	Sig	up
F58G11.3	-0.751219	2.52472e-84	6.19225e-83	Sig	no								C25A11.10	1.33665	9.66877e-83	2.33914e-81	Sig	up
agl-1	-0.750942	4.09793e-82	9.8804e-81	Sig	no								col-12	1.33529	0	0	Sig	up
C37C3.18	-0.75093	6.41424e-48	8.47999e-47	Sig	no								osm-8	1.33499	1.11396e-11	4.75394e-11	Sig	up
cdt-1	-0.74995	7.04915e-51	9.89571e-50	Sig	no								F17B5.8	1.33497	1.66651e-13	7.84298e-13	Sig	up
Y45F10D.2	-0.749548	0.000152321	0.000375445	Sig	no								srg-34	1.33419	0.000524875	0.00121605	Sig	up
T22F7.1	-0.749483	1.73303e-14	8.55013e-14	Sig	no								F26F12.2	1.33392	3.20372e-07	1.02153e-06	Sig	up
lin-13	-0.749434	6.97755e-141	3.51148e-139	Sig	no								F36A4.3	1.33344	5.48334e-24	3.96085e-23	Sig	up
ari-1.4	-0.7491	3.83902e-62	6.63833e-61	Sig	no								F01D5.6	1.33323	6.70437e-23	4.63721e-22	Sig	up
lim-6	-0.749097	7.85467e-09	2.8126e-08	Sig	no								rol-6	1.33305	9.98951e-125	4.17953e-123	Sig	up
nhr-23	-0.748988	2.54277e-62	4.41838e-61	Sig	no								F31D4.5	1.33227	3.92135e-09	1.434e-08	Sig	up
Y38F2AR.9	-0.747991	1.46318e-111	5.23847e-110	Sig	no								his-10	1.32959	4.44117e-09	1.61882e-08	Sig	up
timm-17B.2	-0.747434	6.87887e-14	3.29994e-13	Sig	no								abu-12	1.32885	1.53356e-28	1.26932e-27	Sig	up
Y106G6H.6	-0.747307	1.8258e-59	3.00377e-58	Sig	no								C38D9.5	1.3286	2.03315e-16	1.08812e-15	Sig	up
mbtr-1	-0.74626	9.27481e-32	8.45029e-31	Sig	no								ZK662.6	1.32801	8.29007e-20	5.12586e-19	Sig	up
del-6	-0.746214	6.93285e-90	1.86549e-88	Sig	no								ptr-4	1.32488	1.53809e-57	2.4293e-56	Sig	up
C05D12.3	-0.745505	6.22435e-101	1.94174e-99	Sig	no								his-14	1.32383	4.34687e-09	1.58526e-08	Sig	up
C17G10.7	-0.744782	1.53678e-06	4.64934e-06	Sig	no								F41F3.9	1.32339	0.00289936	0.00610424	Sig	up
R05G9.3	-0.744596	1.97524e-16	1.05792e-15	Sig	no								Y34B4A.2	1.32302	6.01006e-82	1.4458e-80	Sig	up
ttn-1	-0.743439	5.10747e-99	1.5681e-97	Sig	no								dot-1.3	1.32281	2.16004e-05	5.86249e-05	Sig	up
anmt-2	-0.743317	2.22994e-56	3.47317e-55	Sig	no								F56D6.22	1.32279	1.23152e-17	6.96295e-17	Sig	up
Y75D11A.2	-0.742412	0.00274983	0.00580891	Sig	no								cyp-35A4	1.32174	0.00254203	0.00539666	Sig	up
F40D4.17	-0.742122	1.42194e-06	4.31109e-06	Sig	no								nfya-1	1.32144	1.99979e-81	4.7731e-80	Sig	up
C18H9.3	-0.742046	2.01413e-131	9.20288e-130	Sig	no								D1081.10	1.32084	3.00864e-09	1.10935e-08	Sig	up
K04G7.1	-0.741622	1.37007e-55	2.10775e-54	Sig	no								T28C12.6	1.32075	1.59829e-19	9.75804e-19	Sig	up
age-1	-0.741077	4.93025e-80	1.15226e-78	Sig	no								21ur-14367	1.31929	0.000107841	0.000270433	Sig	up
swsn-4	-0.740612	2.82442e-146	1.51807e-144	Sig	no								DH11.2	1.31883	6.78761e-169	4.47019e-167	Sig	up
tiar-2	-0.740575	2.16756e-34	2.12163e-33	Sig	no								M153.3	1.31648	1.63376e-05	4.49356e-05	Sig	up
coh-3	-0.739548	1.01997e-44	1.25877e-43	Sig	no								col-65	1.31627	2.5756e-78	5.84662e-77	Sig	up
ceh-92	-0.739069	2.65013e-51	3.75488e-50	Sig	no								dpy-20	1.31621	7.21823e-15	3.61725e-14	Sig	up
nhr-2	-0.738835	1.61882e-12	7.19932e-12	Sig	no								Y70D2A.1	1.31569	3.42646e-16	1.82011e-15	Sig	up
npp-8	-0.738517	1.53377e-98	4.64882e-97	Sig	no								F17C11.11	1.31553	6.56323e-137	3.17565e-135	Sig	up
T25B9.9	-0.738358	3.81216e-227	3.98745e-225	Sig	no								dpy-13	1.31445	5.70701e-238	6.21307e-236	Sig	up
Y50E8A.5	-0.738009	8.2342e-05	0.000208944	Sig	no								F56D6.20	1.31355	6.4975e-17	3.55588e-16	Sig	up
glp-1	-0.737803	3.67483e-94	1.04273e-92	Sig	no								col-113	1.31238	1.49152e-71	3.08692e-70	Sig	up
M01E5.3	-0.737509	2.79102e-122	1.13007e-120	Sig	no								Y46D2A.1	1.31138	1.21736e-07	4.00556e-07	Sig	up
mes-6	-0.737332	8.099e-74	1.72644e-72	Sig	no								spe-45	1.31122	6.51853e-08	2.18733e-07	Sig	up
pyk-1	-0.737266	1.705e-217	1.68432e-215	Sig	no								cbp-2	1.3106	3.09972e-71	6.38434e-70	Sig	up
ZK742.4	-0.737152	1.60509e-11	6.79281e-11	Sig	no								ZK262.19	1.3105	0.000178116	0.000435804	Sig	up
F19G12.t1	-0.737048	0.00233272	0.00498054	Sig	no								K01D12.8	1.3103	1.54642e-19	9.44677e-19	Sig	up
kca-1	-0.736859	5.91291e-78	1.33796e-76	Sig	no								F14H8.8	1.30992	0.000231891	0.000561198	Sig	up
npp-11	-0.736855	3.37706e-87	8.71338e-86	Sig	no								C08G5.3	1.30935	3.4813e-13	1.61102e-12	Sig	up
F54D5.5	-0.735441	7.35622e-35	7.28386e-34	Sig	no								C01G6.9	1.30893	2.2382e-14	1.09901e-13	Sig	up
C08F11.12	-0.735284	5.64541e-24	4.07516e-23	Sig	no								dpy-4	1.30886	5.18405e-211	4.80945e-209	Sig	up
sqd-1	-0.734851	1.19474e-287	1.87452e-285	Sig	no								col-137	1.30869	2.23416e-85	5.58226e-84	Sig	up
C04B4.2	-0.734813	5.60254e-56	8.66911e-55	Sig	no								Y32F6B.1	1.30817	1.34028e-142	6.89129e-141	Sig	up
sos-1	-0.734685	4.69797e-57	7.38727e-56	Sig	no								B0507.8	1.30799	5.61969e-07	1.75414e-06	Sig	up
ilcr-2	-0.734539	1.49499e-76	3.30913e-75	Sig	no								snrp-40.1	1.30771	1.42094e-144	7.52356e-143	Sig	up
ret-1	-0.734367	6.26227e-191	4.84146e-189	Sig	no								col-91	1.30697	2.39358e-148	1.3266e-146	Sig	up
C03G6.17	-0.73303	3.08735e-06	9.09665e-06	Sig	no								nas-36	1.30684	3.74084e-44	4.55605e-43	Sig	up
fox-1	-0.732801	1.15925e-17	6.56302e-17	Sig	no								F19B10.1	1.30656	8.79159e-28	7.13289e-27	Sig	up
C08A9.11	-0.732426	0.00105603	0.00236003	Sig	no								F46F5.19	1.30624	1.84219e-07	5.97395e-07	Sig	up
orc-1	-0.731835	1.07128e-63	1.91609e-62	Sig	no								C03A3.9	1.306	8.82074e-05	0.00022327	Sig	up
F58A4.2	-0.731494	1.57119e-28	1.29996e-27	Sig	no								T27F6.1	1.30562	5.95006e-14	2.86662e-13	Sig	up
bed-1	-0.731396	4.69206e-19	2.81076e-18	Sig	no								C06G1.1	1.30547	6.73916e-65	1.23859e-63	Sig	up
unc-89	-0.731101	4.39806e-138	2.15737e-136	Sig	no								F53B2.8	1.30496	1.22478e-43	1.47236e-42	Sig	up
elli-1	-0.730989	1.96803e-85	4.92307e-84	Sig	no								pals-24	1.30473	1.63463e-51	2.32221e-50	Sig	up
lin-53	-0.730846	8.81927e-128	3.84052e-126	Sig	no								Y43C5A.7	1.30375	2.92423e-10	1.14764e-09	Sig	up
C18H9.12	-0.730161	2.17314e-09	8.10955e-09	Sig	no								tag-297	1.30236	9.64944e-99	2.94142e-97	Sig	up
C38D4.4	-0.730127	1.9354e-66	3.64819e-65	Sig	no								Y50E8A.1	1.30228	3.95675e-12	1.7248e-11	Sig	up
C07G2.5	-0.729249	1.05569e-05	2.9679e-05	Sig	no								T10E9.3	1.30067	4.71311e-98	1.41845e-96	Sig	up
C34C12.2	-0.729117	2.91945e-49	3.96785e-48	Sig	no								lips-3	1.29977	1.56252e-29	1.33578e-28	Sig	up
ced-3	-0.728968	5.48519e-124	2.26828e-122	Sig	no								mam-3	1.29928	3.1714e-16	1.68672e-15	Sig	up
cct-2	-0.728693	9.61387e-166	6.17894e-164	Sig	no								F36H9.2	1.29888	5.03466e-07	1.58078e-06	Sig	up
snpc-3.2	-0.728645	9.51265e-16	4.95559e-15	Sig	no								fipr-4	1.29854	8.57391e-91	2.33057e-89	Sig	up
hmg-12	-0.728021	7.53832e-58	1.20039e-56	Sig	no								C30F8.3	1.29665	2.11012e-09	7.88129e-09	Sig	up
edc-4	-0.727938	2.33348e-73	4.93967e-72	Sig	no								H11L12.1	1.29622	2.29546e-44	2.80851e-43	Sig	up
spd-1	-0.727916	7.78586e-46	9.81884e-45	Sig	no								ZK688.12	1.2956	1.45657e-25	1.10842e-24	Sig	up
W09G12.9	-0.727416	1.20086e-09	4.54566e-09	Sig	no								numr-1	1.29424	2.13607e-08	7.42701e-08	Sig	up
eif-3.J	-0.727343	1.21528e-65	2.25689e-64	Sig	no								pho-8	1.29354	2.02204e-39	2.20697e-38	Sig	up
vab-3	-0.727338	4.10168e-07	1.29912e-06	Sig	no								txdc-12.1	1.29311	4.50993e-267	6.05238e-265	Sig	up
laat-1	-0.726126	3.12077e-53	4.56415e-52	Sig	no								bah-1	1.29306	7.36253e-11	3.00214e-10	Sig	up
T10B10.4	-0.726065	2.99261e-32	2.76794e-31	Sig	no								T24C4.4	1.29223	1.04066e-06	3.18634e-06	Sig	up
dct-16	-0.725077	2.17894e-176	1.50467e-174	Sig	no								2001-03-01	1.29188	8.06072e-16	4.21361e-15	Sig	up
vrp-1	-0.72437	2.57583e-77	5.74928e-76	Sig	no								F39F10.3	1.29177	5.1404e-27	4.073e-26	Sig	up
wago-1	-0.724367	5.45617e-257	6.92998e-255	Sig	no								irg-2	1.2916	1.09312e-06	3.34218e-06	Sig	up
gst-16	-0.724274	1.04847e-05	2.94876e-05	Sig	no								C53A3.4	1.29084	1.53331e-05	4.23752e-05	Sig	up
flp-27	-0.723987	2.22946e-08	7.73784e-08	Sig	no								Y71H2AM.14	1.29002	7.96036e-07	2.45886e-06	Sig	up
glit-1	-0.723977	1.61418e-21	1.06702e-20	Sig	no								nhr-115	1.28988	4.06434e-29	3.42922e-28	Sig	up
R09A8.2	-0.72325	1.42979e-20	9.13166e-20	Sig	no								nas-29	1.28879	1.39969e-07	4.58358e-07	Sig	up
Y71H2AM.28	-0.72314	1.38055e-11	5.86467e-11	Sig	no								C55C3.8	1.28837	1.13227e-09	4.29596e-09	Sig	up
Y54G11A.1	-0.721558	7.52141e-54	1.11685e-52	Sig	no								C14B9.3	1.28808	2.80122e-32	2.59542e-31	Sig	up
F44E7.5	-0.721137	2.08275e-37	2.17959e-36	Sig	no								C27A7.8	1.28585	0.00176219	0.00382948	Sig	up
cct-3	-0.721012	3.77652e-184	2.76919e-182	Sig	no								ZC513.2	1.28506	6.71034e-15	3.36907e-14	Sig	up
pcn-1	-0.720613	1.76459e-117	6.67601e-116	Sig	no								ugt-32	1.28306	0.000388123	0.000915185	Sig	up
cec-8	-0.720221	0.000375457	0.00088721	Sig	no								clec-104	1.28251	0.000956853	0.00214964	Sig	up
sex-1	-0.719763	1.39003e-18	8.16646e-18	Sig	no								Y37A1B.18	1.28135	0.000129136	0.000320968	Sig	up
cdc-37	-0.719229	5.54634e-63	9.797e-62	Sig	no								ZK354.3	1.28081	1.38842e-43	1.6672e-42	Sig	up
cts-1	-0.718243	9.1794e-248	1.08216e-245	Sig	no								irg-5	1.28076	8.72848e-43	1.03185e-41	Sig	up
W04A8.1	-0.718216	9.47554e-23	6.52012e-22	Sig	no								T14G8.4	1.28071	1.56174e-08	5.48674e-08	Sig	up
sur-5	-0.717788	1.30504e-163	8.21443e-162	Sig	no								C17B7.5	1.28005	1.52176e-07	4.96656e-07	Sig	up
meg-3	-0.717677	1.82732e-61	3.12681e-60	Sig	no								Y95B8A.2	1.27861	1.79481e-50	2.49984e-49	Sig	up
hinf-1	-0.717649	4.75148e-80	1.1117e-78	Sig	no								col-145	1.2785	1.35236e-103	4.35901e-102	Sig	up
sel-8	-0.717646	2.67128e-25	2.01626e-24	Sig	no								C35A5.10	1.27803	8.25948e-15	4.13032e-14	Sig	up
Y40H7A.10	-0.717329	1.96709e-64	3.58445e-63	Sig	no								C26F1.1	1.27802	3.47755e-29	2.94344e-28	Sig	up
sid-1	-0.717138	1.10537e-58	1.79227e-57	Sig	no								his-53	1.27769	3.96489e-07	1.25617e-06	Sig	up
pak-2	-0.716575	1.43628e-51	2.0418e-50	Sig	no								arrd-12	1.27762	0.00012949	0.000321772	Sig	up
aldo-2	-0.716435	3.24647e-167	2.10557e-165	Sig	no								K12C11.6	1.27641	8.5299e-30	7.36589e-29	Sig	up
wrb-1	-0.716256	8.18973e-31	7.25114e-30	Sig	no								C18D4.6	1.27558	2.83019e-17	1.5776e-16	Sig	up
Y45F10C.2	-0.71565	4.50306e-24	3.26713e-23	Sig	no								T06A10.106	1.27532	2.45225e-07	7.89471e-07	Sig	up
aco-1	-0.715648	7.46234e-206	6.63464e-204	Sig	no								T19C3.2	1.27481	6.85824e-46	8.65411e-45	Sig	up
col-101	-0.715615	1.96516e-117	7.42168e-116	Sig	no								ptr-8	1.27459	1.13909e-90	3.08842e-89	Sig	up
osta-3	-0.715256	2.34675e-39	2.55746e-38	Sig	no								nas-30	1.27328	1.56879e-21	1.03862e-20	Sig	up
atz-1	-0.714671	5.88184e-06	1.68964e-05	Sig	no								grl-7	1.27204	5.78656e-61	9.78397e-60	Sig	up
F40F8.5	-0.714632	2.77202e-60	4.63917e-59	Sig	no								C02B8.1	1.27193	1.6904e-16	9.0856e-16	Sig	up
pac-1	-0.714484	5.14997e-88	1.34669e-86	Sig	no								linc-72	1.27126	2.97195e-14	1.45082e-13	Sig	up
mir-5549	-0.714079	1.51301e-08	5.32486e-08	Sig	no								C02E7.6	1.27124	2.75342e-54	4.12878e-53	Sig	up
wip-1	-0.713824	4.65077e-66	8.69747e-65	Sig	no								F13H8.5	1.27098	2.93887e-66	5.52508e-65	Sig	up
Y14H12B.2	-0.713673	1.0213e-62	1.79509e-61	Sig	no								ZK1098.9	1.27038	2.6703e-13	1.24299e-12	Sig	up
F20C5.10	-0.713501	1.01242e-19	6.23467e-19	Sig	no								ZK1320.11	1.26976	6.14986e-60	1.02042e-58	Sig	up
npp-16	-0.713257	1.19869e-74	2.57838e-73	Sig	no								ZK180.6	1.26955	7.74273e-146	4.14071e-144	Sig	up
immt-2	-0.712543	3.74368e-72	7.83164e-71	Sig	no								F08A8.5	1.26903	5.01872e-06	1.45088e-05	Sig	up
F33H1.3	-0.712456	6.33671e-54	9.44222e-53	Sig	no								fbxa-42	1.26903	1.26458e-31	1.14434e-30	Sig	up
algn-14	-0.711977	1.19463e-18	7.04558e-18	Sig	no								ZK6.8	1.26814	6.52875e-40	7.18836e-39	Sig	up
daf-2	-0.71163	1.32204e-85	3.3227e-84	Sig	no								C34H4.1	1.2672	6.35106e-23	4.39426e-22	Sig	up
lsy-12	-0.711389	3.89897e-66	7.30432e-65	Sig	no								Y51H4A.22	1.26675	5.215e-11	2.14939e-10	Sig	up
F59B8.5	-0.71123	1.09016e-21	7.2625e-21	Sig	no								F21D9.2	1.26664	6.79742e-47	8.76394e-46	Sig	up
Y47G6A.31	-0.711144	0.000772615	0.00175902	Sig	no								grd-12	1.26638	3.44532e-05	9.14494e-05	Sig	up
F46F2.5	-0.711118	5.91599e-05	0.000152531	Sig	no								W05H9.2	1.26484	1.46029e-131	6.68661e-130	Sig	up
CE7X_3.1	-0.710852	2.56119e-11	1.07179e-10	Sig	no								C40H1.10	1.26451	0.000713173	0.00162808	Sig	up
cdl-1	-0.710098	2.28618e-98	6.91951e-97	Sig	no								K06A4.6	1.26361	3.64066e-05	9.64306e-05	Sig	up
fbp-1	-0.710085	9.00124e-126	3.82606e-124	Sig	no								C45B11.5	1.26359	1.59201e-07	5.18948e-07	Sig	up
ccf-1	-0.710029	1.54461e-62	2.70599e-61	Sig	no								T22D1.18	1.26343	9.86962e-06	2.78201e-05	Sig	up
acp-7	-0.709982	1.0889e-15	5.6657e-15	Sig	no								C03F11.2	1.26333	7.09847e-14	3.4007e-13	Sig	up
tkt-1	-0.709838	2.00905e-195	1.61771e-193	Sig	no								clp-8	1.26329	1.07906e-37	1.13704e-36	Sig	up
ceh-100	-0.709833	5.42311e-71	1.11482e-69	Sig	no								grl-15	1.26274	5.72071e-37	5.93718e-36	Sig	up
K11H12.9	-0.709796	0.000234146	0.000566529	Sig	no								Y87G2A.20	1.26035	1.58398e-29	1.3525e-28	Sig	up
Y48G1C.8	-0.709727	1.46746e-106	4.96237e-105	Sig	no								H40L08.1	1.25885	5.20252e-165	3.31377e-163	Sig	up
Y75B12B.1	-0.709253	2.20796e-88	5.80931e-87	Sig	no								dhs-8	1.25827	2.25604e-09	8.40421e-09	Sig	up
fbxc-32	-0.707687	7.05127e-14	3.37961e-13	Sig	no								his-19	1.25787	5.39066e-07	1.68685e-06	Sig	up
E02H9.7	-0.707681	7.73234e-09	2.77112e-08	Sig	no								mpst-5	1.25784	6.44308e-86	1.62894e-84	Sig	up
Y46E12BL.2	-0.706895	6.55605e-78	1.48192e-76	Sig	no								C27D9.2	1.254	4.9807e-06	1.44067e-05	Sig	up
npp-10	-0.706663	7.06831e-187	5.34835e-185	Sig	no								F20D1.1	1.25357	2.45494e-239	2.72831e-237	Sig	up
skpt-1	-0.706473	6.8249e-79	1.56255e-77	Sig	no								Y47G6A.15	1.25245	2.74536e-304	4.80168e-302	Sig	up
clec-8	-0.706451	1.53913e-05	4.25248e-05	Sig	no								F26F12.4	1.25218	1.99469e-15	1.02659e-14	Sig	up
Y111B2A.1	-0.706427	4.68642e-16	2.474e-15	Sig	no								B0496.1	1.25197	1.24597e-14	6.18721e-14	Sig	up
glt-1	-0.706302	1.83698e-70	3.75096e-69	Sig	no								R12E2.7	1.25143	3.7673e-146	2.01977e-144	Sig	up
C08F8.3	-0.704851	1.81965e-62	3.1826e-61	Sig	no								ZK1025.3	1.25136	6.87523e-49	9.24992e-48	Sig	up
chc-1	-0.704674	7.07846e-186	5.28113e-184	Sig	no								numr-2	1.2503	5.27807e-08	1.78061e-07	Sig	up
acsd-1	-0.704647	5.44635e-06	1.57004e-05	Sig	no								21ur-10215	1.24857	8.18598e-05	0.000207795	Sig	up
fard-1	-0.704529	1.55231e-110	5.51135e-109	Sig	no								mpst-6	1.24798	3.67111e-85	9.11922e-84	Sig	up
pbrm-1	-0.704306	1.48007e-114	5.51163e-113	Sig	no								Y51A2B.6	1.24758	2.43738e-16	1.3025e-15	Sig	up
Y38E10A.22	-0.703791	8.36889e-52	1.19448e-50	Sig	no								Y38A10A.2	1.24658	1.03687e-18	6.13214e-18	Sig	up
tag-180	-0.703719	1.6816e-10	6.70317e-10	Sig	no								Y47D7A.15	1.24611	1.95614e-299	3.36613e-297	Sig	up
perm-1	-0.703354	5.62791e-85	1.39314e-83	Sig	no								F36H1.11	1.24586	1.15512e-07	3.80604e-07	Sig	up
T02B11.4	-0.703289	2.93624e-08	1.0107e-07	Sig	no								arf-1.1	1.24471	3.49756e-14	1.70235e-13	Sig	up
mcm-4	-0.702956	3.90821e-108	1.34941e-106	Sig	no								sqt-1	1.24238	1.27101e-131	5.83244e-130	Sig	up
eif-2Bepsilon	-0.702514	6.30919e-67	1.20957e-65	Sig	no								col-125	1.24137	4.28729e-199	3.55962e-197	Sig	up
mca-3	-0.702447	5.00294e-181	3.5466e-179	Sig	no								C49G7.10	1.24113	7.45487e-38	7.89439e-37	Sig	up
oma-1	-0.702426	3.48177e-172	2.35691e-170	Sig	no								elo-4	1.24031	1.85136e-34	1.81462e-33	Sig	up
odc-1	-0.702111	2.02569e-46	2.58209e-45	Sig	no								F13B12.4	1.23996	1.29495e-12	5.78916e-12	Sig	up
lips-14	-0.701812	0.000336761	0.000800112	Sig	no								ftn-1	1.23815	1.02217e-09	3.89343e-09	Sig	up
R07B7.2	-0.700753	1.99761e-63	3.54617e-62	Sig	no								ugt-19	1.23742	1.89836e-104	6.18429e-103	Sig	up
ani-3	-0.700656	4.39353e-41	4.97871e-40	Sig	no								F16H6.9	1.23727	6.83584e-06	1.95108e-05	Sig	up
Y69A2AR.16	-0.70044	1.8416e-64	3.35864e-63	Sig	no								F15B9.8	1.23556	6.89056e-54	1.0246e-52	Sig	up
F42A9.8	-0.700423	1.9847e-21	1.30789e-20	Sig	no								D2045.8	1.23511	1.46776e-28	1.21627e-27	Sig	up
F54D5.15	-0.699857	3.52472e-06	1.03311e-05	Sig	no								his-21	1.23498	9.39855e-07	2.88639e-06	Sig	up
wnk-1	-0.699435	4.67094e-117	1.75782e-115	Sig	no								her-1	1.23449	0.00211128	0.00453909	Sig	up
rbc-2	-0.699327	5.27104e-54	7.87078e-53	Sig	no								C32H11.5	1.2343	3.62066e-14	1.76066e-13	Sig	up
klp-18	-0.699017	1.9737e-92	5.46945e-91	Sig	no								acs-3	1.23416	1.27318e-10	5.1095e-10	Sig	up
mlh-1	-0.698735	1.26231e-37	1.32751e-36	Sig	no								C32B5.6	1.234	0.00110361	0.00245915	Sig	up
spt-4	-0.698707	2.92561e-35	2.92808e-34	Sig	no								che-14	1.23342	4.23185e-23	2.95192e-22	Sig	up
Y53C12B.1	-0.698222	4.96758e-77	1.10415e-75	Sig	no								F39C12.1	1.23327	2.95413e-239	3.26608e-237	Sig	up
dhs-17	-0.698212	4.10545e-15	2.07982e-14	Sig	no								tsp-1	1.23319	0.000996166	0.00223303	Sig	up
F26E4.4	-0.698107	4.41676e-49	5.96486e-48	Sig	no								F10G2.2	1.23314	0.000255317	0.000614893	Sig	up
T04G9.7	-0.697998	6.09004e-68	1.19329e-66	Sig	no								nspb-10	1.23311	7.09561e-28	5.77005e-27	Sig	up
csr-1	-0.69768	4.78778e-225	4.93534e-223	Sig	no								C32H11.11	1.23174	1.04487e-08	3.71654e-08	Sig	up
sucl-2	-0.697195	8.02449e-112	2.8826e-110	Sig	no								col-64	1.23047	0.00166593	0.00363249	Sig	up
C48D1.5	-0.697145	4.38019e-11	1.81308e-10	Sig	no								acdh-2	1.23017	7.18435e-256	9.01763e-254	Sig	up
F48E3.4	-0.697143	1.36316e-95	3.98452e-94	Sig	no								R04B5.1	1.2301	4.22207e-06	1.22923e-05	Sig	up
puf-11	-0.697099	6.41859e-134	2.99693e-132	Sig	no								C49C3.11	1.22887	6.29762e-09	2.27414e-08	Sig	up
gst-12	-0.69629	0.000273305	0.000656289	Sig	no								C29A12.2	1.22847	2.0867e-06	6.25542e-06	Sig	up
C03H5.6	-0.696273	0.00314494	0.00658486	Sig	no								pals-23	1.2284	2.43736e-39	2.65349e-38	Sig	up
cup-14	-0.696261	9.76158e-57	1.52819e-55	Sig	no								F22B8.4	1.22765	1.15141e-18	6.79822e-18	Sig	up
oac-14	-0.696231	3.8111e-12	1.66272e-11	Sig	no								ugt-21	1.22646	1.58091e-53	2.33712e-52	Sig	up
21ur-15588	-0.696081	4.56727e-13	2.10126e-12	Sig	no								mlt-10	1.22583	8.15212e-78	1.83685e-76	Sig	up
algn-6	-0.69569	3.5962e-52	5.17088e-51	Sig	no								lon-8	1.2236	8.09778e-64	1.45446e-62	Sig	up
dpy-28	-0.694954	5.20778e-75	1.12587e-73	Sig	no								Y49F6B.15	1.22311	2.29966e-24	1.68106e-23	Sig	up
F21D5.1	-0.694858	6.46548e-122	2.60795e-120	Sig	no								T28C12.4	1.2224	6.36934e-79	1.46139e-77	Sig	up
Y71F9AL.9	-0.694203	3.27537e-185	2.41833e-183	Sig	no								cul-6	1.22193	9.37461e-40	1.0274e-38	Sig	up
faah-3	-0.694157	8.76221e-23	6.03902e-22	Sig	no								msp-42	1.2219	2.67869e-15	1.36938e-14	Sig	up
ZK822.1	-0.694151	6.23324e-07	1.93941e-06	Sig	no								F28A10.12	1.22163	4.64456e-17	2.55558e-16	Sig	up
ZK688.5	-0.694015	2.36387e-110	8.35105e-109	Sig	no								R09H10.6	1.22162	3.14012e-05	8.3692e-05	Sig	up
ZK177.8	-0.69346	1.33914e-83	3.26194e-82	Sig	no								bli-6	1.22027	5.75065e-221	5.81552e-219	Sig	up
unc-132	-0.693413	4.95161e-49	6.6745e-48	Sig	no								fbxa-178	1.21958	2.47347e-11	1.0361e-10	Sig	up
imb-1	-0.693161	7.78236e-117	2.92359e-115	Sig	no								ZC581.10	1.2195	2.47418e-28	2.03211e-27	Sig	up
F30H5.3	-0.693126	5.44744e-16	2.86864e-15	Sig	no								spp-7	1.21879	2.91309e-06	8.60457e-06	Sig	up
endu-2	-0.693045	3.55315e-75	7.68936e-74	Sig	no								his-51	1.21767	1.76861e-06	5.32579e-06	Sig	up
apx-1	-0.692881	4.34938e-86	1.10353e-84	Sig	no								C08F11.3	1.21744	0.000170684	0.000418579	Sig	up
set-21	-0.692691	1.39582e-16	7.52504e-16	Sig	no								Y47D7A.13	1.21735	2.78892e-153	1.59973e-151	Sig	up
F42A10.5	-0.692622	4.0913e-129	1.81121e-127	Sig	no								F58B4.7	1.2172	2.73223e-11	1.14225e-10	Sig	up
T13F2.6	-0.69223	5.23058e-98	1.56976e-96	Sig	no								Y81G3A.4	1.21683	1.27187e-05	3.54621e-05	Sig	up
tol-1	-0.691732	4.74409e-35	4.72152e-34	Sig	no								K07H8.12	1.21531	2.128e-19	1.29218e-18	Sig	up
eif-3.C	-0.690899	1.94727e-197	1.59811e-195	Sig	no								C08B6.6	1.21461	7.60058e-06	2.16155e-05	Sig	up
F08F1.4	-0.690527	1.30135e-07	4.27073e-07	Sig	no								C32H11.8	1.2142	1.53513e-08	5.39846e-08	Sig	up
ceh-91	-0.690018	1.021e-24	7.56462e-24	Sig	no								lys-3	1.21394	0.000896241	0.00202092	Sig	up
C56G2.22	-0.690011	0.000102953	0.000258723	Sig	no								Y46G5A.38	1.21389	0.000496349	0.00115284	Sig	up
ebp-2	-0.68936	8.17155e-50	1.12421e-48	Sig	no								F22B7.9	1.21375	1.54873e-46	1.98003e-45	Sig	up
snpc-3.1	-0.689048	7.13326e-18	4.07195e-17	Sig	no								Y39F10C.3	1.21369	5.95805e-16	3.13212e-15	Sig	up
B0238.9	-0.689021	3.25985e-75	7.0618e-74	Sig	no								R03D7.2	1.21326	1.98895e-86	5.07657e-85	Sig	up
F11E6.7	-0.688866	1.84488e-80	4.34505e-79	Sig	no								F10A3.17	1.21305	8.51935e-116	3.18923e-114	Sig	up
npp-25	-0.688659	4.31695e-31	3.8558e-30	Sig	no								F32B4.8	1.21299	0.000158806	0.000390708	Sig	up
plx-1	-0.688357	1.33932e-56	2.08907e-55	Sig	no								F29D10.2	1.21272	5.27431e-05	0.000136797	Sig	up
Y75B8A.13	-0.687993	1.34179e-46	1.71855e-45	Sig	no								F46F5.11	1.21267	2.02537e-11	8.5191e-11	Sig	up
ccch-5	-0.687821	0.00142459	0.00313316	Sig	no								K03A11.6	1.21237	0.000805722	0.00182977	Sig	up
Y49G5B.1	-0.687523	8.2619e-43	9.78272e-42	Sig	no								W03F8.6	1.21134	1.2878e-31	1.16486e-30	Sig	up
C50E3.5	-0.687481	7.27767e-42	8.38957e-41	Sig	no								Y6B3B.3	1.21052	6.13714e-05	0.000157871	Sig	up
igdb-1	-0.687221	2.46642e-18	1.43872e-17	Sig	no								T20B6.2	1.20998	1.26327e-10	5.07256e-10	Sig	up
atg-9	-0.686979	6.51116e-42	7.53445e-41	Sig	no								lpr-7	1.20938	2.52395e-12	1.11044e-11	Sig	up
unc-52	-0.686942	1.38504e-156	8.1192e-155	Sig	no								B0025.8	1.20885	1.23353e-11	5.25685e-11	Sig	up
taf-11.1	-0.686625	3.55907e-09	1.30509e-08	Sig	no								clec-161	1.20882	0.00014918	0.000368042	Sig	up
vamp-7	-0.685681	6.90271e-16	3.61981e-15	Sig	no								C25E10.17	1.20874	1.45924e-07	4.77127e-07	Sig	up
Y59A8B.21	-0.68531	1.43331e-31	1.29428e-30	Sig	no								B0348.2	1.207	0.00474571	0.00966812	Sig	up
srpa-72	-0.684929	5.80006e-74	1.23762e-72	Sig	no								F40H3.3	1.20553	5.2383e-06	1.51231e-05	Sig	up
acy-2	-0.684192	0.000460772	0.00107477	Sig	no								dylt-3	1.2055	2.3341e-12	1.02818e-11	Sig	up
pfn-1	-0.684149	2.33147e-139	1.15965e-137	Sig	no								W08G11.1	1.20547	4.68135e-06	1.35776e-05	Sig	up
F13D12.6	-0.683581	1.64144e-79	3.81122e-78	Sig	no								F58F12.12	1.20501	0.000162159	0.000398406	Sig	up
catp-6	-0.683523	1.26108e-94	3.6071e-93	Sig	no								ZC47.8	1.20253	0.000214531	0.0005209	Sig	up
epc-1	-0.683498	5.28828e-80	1.23459e-78	Sig	no								C04E12.10	1.20195	0.00179985	0.00390337	Sig	up
cal-3	-0.683442	9.45322e-05	0.000238431	Sig	no								bed-3	1.20189	6.61092e-28	5.38206e-27	Sig	up
K07H8.10	-0.683237	2.28379e-254	2.81685e-252	Sig	no								cof-2	1.20087	6.3068e-11	2.58499e-10	Sig	up
cal-5	-0.683061	1.73068e-67	3.34807e-66	Sig	no								ZK856.14	1.19971	0.00140755	0.00309728	Sig	up
mcm-6	-0.682779	1.75179e-138	8.65271e-137	Sig	no								K02F6.1	1.19887	0.000634138	0.00145575	Sig	up
gcy-9	-0.682534	0.000396823	0.000934593	Sig	no								rol-8	1.19794	9.48572e-102	2.99418e-100	Sig	up
Y94H6A.3	-0.682369	1.13923e-17	6.45483e-17	Sig	no								cht-4	1.19699	8.90207e-17	4.84079e-16	Sig	up
clu-1	-0.682193	7.69134e-147	4.18668e-145	Sig	no								cht-2	1.19668	1.09938e-10	4.43453e-10	Sig	up
pck-1	-0.682119	6.69207e-93	1.86661e-91	Sig	no								F40F12.9	1.19559	5.07351e-08	1.71431e-07	Sig	up
ogdh-1	-0.682039	2.01237e-220	2.01596e-218	Sig	no								W05H9.3	1.19437	9.06911e-257	1.14507e-254	Sig	up
K04F10.7	-0.681973	3.1967e-54	4.79011e-53	Sig	no								Y37E11AL.12	1.19392	4.24092e-05	0.000111335	Sig	up
T11F8.1	-0.681573	4.60277e-16	2.43104e-15	Sig	no								Y69A2AR.50	1.1933	0.000758745	0.00172934	Sig	up
elo-1	-0.681333	6.23949e-216	6.07937e-214	Sig	no								his-16	1.19258	0.000339529	0.000806419	Sig	up
Y4C6B.100	-0.680979	0.00114302	0.00254193	Sig	no								R05G9R.1	1.19234	5.62146e-08	1.89346e-07	Sig	up
hpr-17	-0.680923	4.2199e-39	4.57774e-38	Sig	no								dhs-23	1.19183	6.14142e-06	1.76089e-05	Sig	up
clec-97	-0.680874	1.43374e-07	4.69147e-07	Sig	no								F18E3.13	1.19014	2.21024e-78	5.02794e-77	Sig	up
tcc-1	-0.680753	4.43017e-191	3.45003e-189	Sig	no								ttr-48	1.19013	2.54794e-212	2.40566e-210	Sig	up
sur-2	-0.679813	2.88464e-38	3.07609e-37	Sig	no								hsp-12.1	1.18967	1.46163e-19	8.93647e-19	Sig	up
hpo-11	-0.679665	8.65795e-66	1.61489e-64	Sig	no								oac-19	1.18924	2.47405e-21	1.62185e-20	Sig	up
R06F6.8	-0.679312	5.17509e-86	1.31147e-84	Sig	no								dod-19	1.18863	0	0	Sig	up
pqn-94	-0.679286	1.60531e-33	1.54228e-32	Sig	no								cuti-1	1.18701	2.03759e-25	1.54397e-24	Sig	up
zfp-1	-0.678562	2.48077e-109	8.63534e-108	Sig	no								F21C10.18	1.18689	6.56609e-06	1.8766e-05	Sig	up
ifg-1	-0.678479	2.02374e-237	2.19201e-235	Sig	no								F20B6.6	1.18656	0.00234678	0.00500807	Sig	up
col-122	-0.67769	2.62466e-118	1.00547e-116	Sig	no								lnp-1	1.18632	1.23476e-95	3.61416e-94	Sig	up
T24D1.7	-0.677401	2.58522e-10	1.01928e-09	Sig	no								Y62H9A.12	1.18625	1.45978e-07	4.77231e-07	Sig	up
Y50D4B.1	-0.677311	2.64535e-10	1.04279e-09	Sig	no								C32E8.1	1.18592	0.000383609	0.000905269	Sig	up
ztf-6	-0.677189	2.41447e-23	1.69976e-22	Sig	no								mks-1	1.18582	6.92241e-06	1.97447e-05	Sig	up
dgtr-1	-0.677129	2.00646e-31	1.80649e-30	Sig	no								linc-6	1.1853	8.28947e-07	2.55682e-06	Sig	up
cec-7	-0.677013	4.02512e-42	4.6729e-41	Sig	no								math-21	1.1844	0.000244453	0.000590261	Sig	up
htp-1	-0.676527	3.26698e-73	6.90891e-72	Sig	no								F43G6.16	1.18221	0.00154646	0.00338792	Sig	up
H05C05.1	-0.676479	6.64982e-53	9.64609e-52	Sig	no								T13C5.6	1.18214	4.18739e-45	5.21602e-44	Sig	up
ZC21.3	-0.676477	2.40138e-38	2.56717e-37	Sig	no								ptr-15	1.18194	5.59608e-11	2.30209e-10	Sig	up
snpc-1.2	-0.676233	9.9577e-74	2.11842e-72	Sig	no								C36C5.12	1.18169	3.28731e-15	1.6717e-14	Sig	up
K09D9.12	-0.676104	2.97746e-07	9.51663e-07	Sig	no								M05D6.9	1.18091	3.40923e-13	1.57938e-12	Sig	up
mans-4	-0.675806	6.51228e-46	8.2273e-45	Sig	no								F59B2.15	1.17804	1.11943e-09	4.25025e-09	Sig	up
T23B7.3	-0.675647	0.00176653	0.00383812	Sig	no								tsp-19	1.1776	1.08284e-18	6.40044e-18	Sig	up
cdc-48.1	-0.674529	7.83e-205	6.90399e-203	Sig	no								bus-18	1.17689	7.72982e-08	2.58201e-07	Sig	up
T09B4.5	-0.674514	2.54696e-10	1.00438e-09	Sig	no								Y62E10A.19	1.17547	1.16561e-18	6.88019e-18	Sig	up
Y35H6.3	-0.674409	2.62011e-19	1.58559e-18	Sig	no								R10D12.1	1.17482	1.12723e-17	6.38855e-17	Sig	up
C41C4.20	-0.673497	6.20875e-05	0.000159637	Sig	no								Y51A2D.8	1.17402	2.90507e-05	7.76796e-05	Sig	up
C28A5.2	-0.673207	1.24615e-49	1.7089e-48	Sig	no								R74.2	1.17377	6.4643e-19	3.85276e-18	Sig	up
jmjd-2	-0.673149	3.5626e-27	2.83547e-26	Sig	no								C26C6.6	1.17368	2.2015e-17	1.23198e-16	Sig	up
Y61A9LA.1	-0.673136	8.80821e-27	6.93285e-26	Sig	no								fbxa-94	1.17346	3.12477e-05	8.33039e-05	Sig	up
tag-153	-0.672874	1.2123e-117	4.60285e-116	Sig	no								grl-16	1.17289	1.19142e-149	6.72552e-148	Sig	up
K11D2.5	-0.672773	5.95817e-18	3.41578e-17	Sig	no								T06D8.10	1.17269	1.54638e-49	2.11381e-48	Sig	up
R08E5.3	-0.671836	1.96286e-107	6.70138e-106	Sig	no								F32H2.12	1.17262	0.000893958	0.00201641	Sig	up
nspc-20	-0.671545	5.99448e-35	5.95208e-34	Sig	no								R09H10.7	1.17162	4.96098e-23	3.44925e-22	Sig	up
nol-56	-0.671525	1.27811e-201	1.09969e-199	Sig	no								T14A8.2	1.17155	3.0122e-29	2.55158e-28	Sig	up
dpl-1	-0.671383	1.40558e-71	2.91187e-70	Sig	no								col-3	1.17029	1.87603e-156	1.09374e-154	Sig	up
pgl-1	-0.670988	2.40815e-91	6.58783e-90	Sig	no								Y46G5A.20	1.16972	3.44085e-12	1.50452e-11	Sig	up
col-80	-0.670797	2.04936e-108	7.0874e-107	Sig	no								C01G10.6	1.16972	1.13089e-05	3.17179e-05	Sig	up
gpd-4	-0.670622	5.35902e-95	1.54528e-93	Sig	no								lact-4	1.16891	3.60693e-59	5.86621e-58	Sig	up
pgp-14	-0.669232	8.05834e-68	1.57607e-66	Sig	no								C28C12.11	1.16889	5.03778e-55	7.66188e-54	Sig	up
D1081.7	-0.668285	1.42087e-166	9.18744e-165	Sig	no								C43F9.11	1.16854	0.00208672	0.004489	Sig	up
Y51H4A.7	-0.6681	1.73392e-26	1.35575e-25	Sig	no								T07G12.3	1.16845	2.16012e-13	1.01014e-12	Sig	up
C50E3.12	-0.667863	2.75624e-07	8.83204e-07	Sig	no								tsp-3	1.16737	4.34059e-09	1.58324e-08	Sig	up
ugt-45	-0.667778	1.61255e-11	6.82167e-11	Sig	no								Y75B8A.23	1.16722	4.62754e-27	3.67209e-26	Sig	up
nasp-2	-0.667465	4.36919e-193	3.49175e-191	Sig	no								col-117	1.16701	1.60701e-59	2.64791e-58	Sig	up
rsd-2	-0.667347	3.6221e-95	1.05154e-93	Sig	no								C50D2.1	1.16585	2.1926e-12	9.68047e-12	Sig	up
mel-26	-0.667086	1.02941e-126	4.4375e-125	Sig	no								ttr-40	1.1638	1.64906e-12	7.33076e-12	Sig	up
M02B1.3	-0.66695	9.69399e-106	3.23204e-104	Sig	no								ZK512.13	1.16356	6.40991e-10	2.46574e-09	Sig	up
F26H9.5	-0.666273	5.09867e-84	1.2448e-82	Sig	no								T06A1.1	1.16332	4.98193e-09	1.81098e-08	Sig	up
Y37E11AM.2	-0.666214	9.51768e-21	6.12449e-20	Sig	no								W03D8.11	1.16195	0.00207856	0.00447326	Sig	up
eef-1A.1	-0.666166	1.40919e-139	7.042e-138	Sig	no								C47E8.9	1.16173	0.00343413	0.00715251	Sig	up
E02H4.6	-0.665809	2.02061e-13	9.46146e-13	Sig	no								his-12	1.16088	3.86499e-05	0.000102106	Sig	up
trap-1	-0.665455	2.26683e-174	1.55529e-172	Sig	no								wrt-8	1.15977	7.8175e-11	3.18522e-10	Sig	up
apd-3	-0.664634	5.30142e-56	8.20912e-55	Sig	no								fbxb-7	1.15961	8.87029e-23	6.11154e-22	Sig	up
C53D6.4	-0.664042	2.53795e-37	2.65074e-36	Sig	no								Y45F10B.8	1.15941	1.7009e-05	4.6686e-05	Sig	up
arid-1	-0.664027	1.24399e-86	3.18658e-85	Sig	no								B0403.5	1.15821	1.06855e-34	1.05267e-33	Sig	up
psf-2	-0.663968	8.27494e-24	5.94714e-23	Sig	no								T28F2.1	1.15802	0.00317127	0.00663743	Sig	up
T12E12.3	-0.663609	1.56355e-48	2.09041e-47	Sig	no								T25E12.16	1.15747	6.85943e-09	2.46865e-08	Sig	up
Y71H2AM.9	-0.663454	1.36787e-42	1.60901e-41	Sig	no								T21C9.9	1.15713	1.3468e-34	1.32372e-33	Sig	up
ash-2	-0.663188	1.82485e-48	2.43519e-47	Sig	no								F21F8.5	1.15657	1.2794e-09	4.83611e-09	Sig	up
Y37E11AL.3	-0.663159	2.3096e-44	2.8242e-43	Sig	no								F33D4.6	1.15493	3.81417e-85	9.46357e-84	Sig	up
nhr-121	-0.66301	2.02271e-12	8.94336e-12	Sig	no								F53C11.1	1.15389	7.97289e-53	1.15574e-51	Sig	up
Y37H2A.12	-0.662719	2.1532e-15	1.10657e-14	Sig	no								K09E9.3	1.15352	2.7268e-53	3.9907e-52	Sig	up
W06A7.4	-0.662169	7.31122e-77	1.62338e-75	Sig	no								R05G6.9	1.15267	8.07551e-08	2.69327e-07	Sig	up
T05B9.1	-0.661541	1.31963e-98	4.00545e-97	Sig	no								F29G6.1	1.15259	1.75283e-12	7.7791e-12	Sig	up
lin-8	-0.661482	8.99978e-09	3.21186e-08	Sig	no								rncs-1	1.15206	1.84635e-11	7.78449e-11	Sig	up
spat-2	-0.660684	3.99489e-89	1.06024e-87	Sig	no								bus-4	1.15041	1.35815e-10	5.4433e-10	Sig	up
T23B5.3	-0.659824	3.7633e-51	5.31093e-50	Sig	no								anr-10	1.14997	5.32779e-05	0.000138134	Sig	up
F14H3.4	-0.659224	4.89073e-21	3.17778e-20	Sig	no								irld-53	1.1494	0.000930884	0.00209395	Sig	up
T28D6.6	-0.659195	7.40909e-64	1.33189e-62	Sig	no								C29E4.17	1.14655	0.000475979	0.00110781	Sig	up
M116.5	-0.658835	1.45823e-45	1.82604e-44	Sig	no								F41F3.3	1.14487	1.01124e-143	5.2629e-142	Sig	up
F59A6.5	-0.658345	2.93486e-77	6.53015e-76	Sig	no								Y53F4B.36	1.14446	3.99378e-10	1.55481e-09	Sig	up
fbxc-43	-0.658216	4.7989e-05	0.000125167	Sig	no								T04C12.8	1.14408	1.2036e-10	4.83844e-10	Sig	up
dnj-28	-0.657636	4.93392e-28	4.02908e-27	Sig	no								R155.5	1.14397	0.00130474	0.00288264	Sig	up
zipt-9	-0.65679	1.53037e-47	2.0046e-46	Sig	no								C03G6.5	1.14385	1.36884e-19	8.40044e-19	Sig	up
parp-1	-0.656725	1.00019e-68	1.99085e-67	Sig	no								skr-5	1.14275	0.000190723	0.000465049	Sig	up
larp-1	-0.656658	1.23532e-186	9.24887e-185	Sig	no								Y59H11AM.4	1.14271	1.74067e-19	1.0606e-18	Sig	up
Y54E10A.6	-0.656433	9.85937e-48	1.29864e-46	Sig	no								ptr-18	1.14177	1.10098e-42	1.29866e-41	Sig	up
sptl-1	-0.656194	1.23732e-128	5.43252e-127	Sig	no								F49D11.7	1.14141	5.27188e-10	2.03715e-09	Sig	up
cyp-31A3	-0.65603	1.07581e-48	1.44194e-47	Sig	no								F23A7.8	1.14137	1.60784e-31	1.45005e-30	Sig	up
gon-14	-0.655909	5.8069e-104	1.87739e-102	Sig	no								nspb-6	1.14128	1.15363e-37	1.21441e-36	Sig	up
ntl-3	-0.65577	1.76154e-89	4.71024e-88	Sig	no								F30A10.11	1.14097	0.000107026	0.000268514	Sig	up
F56D12.10	-0.655731	5.05769e-98	1.52001e-96	Sig	no								grd-15	1.14075	4.94482e-06	1.43087e-05	Sig	up
dot-1.1	-0.655025	5.96839e-60	9.91849e-59	Sig	no								K08E7.5	1.14038	4.2563e-17	2.34801e-16	Sig	up
air-2	-0.654929	3.8627e-42	4.48924e-41	Sig	no								C45B11.8	1.14022	3.89122e-17	2.15162e-16	Sig	up
F48A11.4	-0.654805	2.01449e-37	2.11126e-36	Sig	no								Y22D7AL.6	1.13983	0.000654273	0.00149956	Sig	up
perm-4	-0.654582	1.81153e-141	9.15982e-140	Sig	no								ptr-1	1.13959	1.20853e-35	1.21984e-34	Sig	up
tofu-6	-0.654377	2.48667e-59	4.06594e-58	Sig	no								F33A8.7	1.13832	8.70452e-23	6.00119e-22	Sig	up
Y17G7B.21	-0.654308	1.57827e-67	3.05877e-66	Sig	no								Y62H9A.13	1.13789	0.000436605	0.00102264	Sig	up
taf-6.2	-0.653722	3.23831e-37	3.37727e-36	Sig	no								C14A6.16	1.13754	4.50475e-08	1.52696e-07	Sig	up
Y41D4B.33	-0.653703	2.81292e-05	7.53667e-05	Sig	no								asp-14	1.13693	2.16545e-190	1.6681e-188	Sig	up
tiar-1	-0.653117	8.71208e-129	3.84087e-127	Sig	no								cutl-11	1.13638	3.18638e-06	9.38066e-06	Sig	up
M151.7	-0.652971	1.35337e-10	5.4252e-10	Sig	no								ZC262.4	1.13635	4.94305e-05	0.000128769	Sig	up
ubxn-3	-0.652917	6.78889e-85	1.67858e-83	Sig	no								F52C9.5	1.13621	0.000154107	0.000379497	Sig	up
xpo-1	-0.652892	1.12575e-191	8.83133e-190	Sig	no								ZC262.1	1.13522	1.5642e-07	5.10193e-07	Sig	up
ulp-2	-0.652866	4.34911e-69	8.68926e-68	Sig	no								xol-1	1.13369	1.29192e-07	4.24108e-07	Sig	up
R06B9.5	-0.652254	1.40528e-05	3.90136e-05	Sig	no								tyr-2	1.13276	1.91239e-157	1.13351e-155	Sig	up
scpl-3	-0.651596	1.94456e-13	9.11536e-13	Sig	no								Y57G11C.42	1.13249	7.49491e-23	5.17897e-22	Sig	up
F01G4.6	-0.651403	1.68511e-241	1.93317e-239	Sig	no								Y4C6B.2	1.13214	1.12224e-19	6.90294e-19	Sig	up
ZK185.3	-0.65125	8.70803e-13	3.92588e-12	Sig	no								F58A4.1	1.13092	0.000468752	0.00109195	Sig	up
ima-3	-0.650848	8.83278e-110	3.10501e-108	Sig	no								R07B1.13	1.13051	1.96602e-13	9.20987e-13	Sig	up
par-3	-0.650522	3.13442e-120	1.24316e-118	Sig	no								C49H3.12	1.12985	8.61684e-06	2.43951e-05	Sig	up
21ur-15396	-0.650373	0.00130584	0.00288447	Sig	no								col-170	1.12979	1.33002e-66	2.51819e-65	Sig	up
Y41D4B.34	-0.650264	2.89751e-05	7.74969e-05	Sig	no								B0207.9	1.12977	1.38232e-20	8.83373e-20	Sig	up
ani-2	-0.650166	2.83404e-136	1.35286e-134	Sig	no								F38A6.4	1.12848	2.82394e-10	1.10971e-09	Sig	up
dhs-13	-0.650149	8.42329e-56	1.30149e-54	Sig	no								fkb-3	1.12832	5.93938e-103	1.89722e-101	Sig	up
fbxa-215	-0.649258	2.40725e-87	6.22617e-86	Sig	no								fbxa-151	1.12832	1.15995e-10	4.67001e-10	Sig	up
M03D4.4	-0.649254	1.01791e-05	2.86546e-05	Sig	no								linc-41	1.12783	3.91764e-05	0.000103395	Sig	up
F53G2.12	-0.649138	3.84591e-13	1.77666e-12	Sig	no								F44B9.9	1.12769	4.17678e-07	1.32114e-06	Sig	up
cca-1	-0.649064	4.60908e-26	3.56982e-25	Sig	no								F40F12.8	1.1275	1.24984e-14	6.205e-14	Sig	up
dhc-1	-0.649043	3.41058e-197	2.77767e-195	Sig	no								ttr-9	1.12623	3.20445e-17	1.78296e-16	Sig	up
cdc-25.1	-0.648631	5.99374e-75	1.29448e-73	Sig	no								ZK1098.6	1.12536	2.12375e-28	1.74698e-27	Sig	up
T22D1.5	-0.648435	9.77669e-53	1.41626e-51	Sig	no								mlt-9	1.1252	9.485e-36	9.61021e-35	Sig	up
lag-1	-0.648094	1.09237e-64	2.0005e-63	Sig	no								fbxa-21	1.1247	5.13395e-09	1.86402e-08	Sig	up
pqn-22	-0.647907	4.69667e-114	1.73687e-112	Sig	no								C10E2.4	1.12468	0.000899186	0.00202685	Sig	up
Y92H12BM.1	-0.647782	2.4493e-06	7.29017e-06	Sig	no								F55G11.4	1.12451	2.94004e-55	4.49067e-54	Sig	up
dagl-2	-0.647769	8.5983e-67	1.63959e-65	Sig	no								nlp-24	1.12371	1.08929e-181	7.82601e-180	Sig	up
tag-353	-0.647482	2.54538e-77	5.68725e-76	Sig	no								csp-1	1.12358	5.24305e-07	1.64307e-06	Sig	up
cka-1	-0.647068	1.80894e-50	2.51789e-49	Sig	no								R05D7.2	1.12305	2.88271e-09	1.06568e-08	Sig	up
Y48G10A.4	-0.64705	7.03345e-32	6.43291e-31	Sig	no								gfi-3	1.12261	1.36343e-72	2.86348e-71	Sig	up
Y71A12B.19	-0.646885	1.42865e-05	3.96159e-05	Sig	no								F58D5.2	1.12238	1.66672e-19	1.01642e-18	Sig	up
Y46H3C.5	-0.646724	5.10805e-08	1.72571e-07	Sig	no								sqt-2	1.12169	9.94446e-129	4.37515e-127	Sig	up
pie-1	-0.646717	9.87491e-32	8.97788e-31	Sig	no								apa-2	1.12039	6.68378e-162	4.13387e-160	Sig	up
col-178	-0.646689	6.94851e-130	3.10183e-128	Sig	no								Y37E3.19	1.1203	1.44056e-11	6.11472e-11	Sig	up
math-44	-0.646351	3.24914e-05	8.64789e-05	Sig	no								T19B10.2	1.12001	1.60146e-138	7.92851e-137	Sig	up
glb-6	-0.646088	0.00190478	0.00411504	Sig	no								ugt-2	1.11941	2.78487e-58	4.47466e-57	Sig	up
dna-2	-0.645983	9.19964e-50	1.26402e-48	Sig	no								F45E1.4	1.11895	3.62084e-39	3.93188e-38	Sig	up
B0304.4	-0.645952	5.9852e-15	3.01421e-14	Sig	no								T08G2.2	1.11862	7.81197e-12	3.36276e-11	Sig	up
enu-3.3	-0.645554	3.36396e-19	2.02826e-18	Sig	no								F28E10.4	1.1184	9.57717e-17	5.19994e-16	Sig	up
mpk-1	-0.644815	6.65358e-70	1.35085e-68	Sig	no								Y108G3AL.10	1.11769	7.13774e-07	2.21116e-06	Sig	up
athp-2	-0.644605	3.11638e-74	6.66307e-73	Sig	no								Y116A8A.7	1.11754	0.00339658	0.00707706	Sig	up
F43G6.3	-0.644445	1.10026e-30	9.71346e-30	Sig	no								F59A3.7	1.11696	0.000108753	0.000272591	Sig	up
nsf-1	-0.644328	4.00524e-72	8.37059e-71	Sig	no								D1014.13	1.11682	4.32274e-18	2.49361e-17	Sig	up
anr-7	-0.643934	2.10292e-08	7.31771e-08	Sig	no								drr-1	1.11658	2.70888e-40	3.00427e-39	Sig	up
fbxa-192	-0.643814	0.000479916	0.00111637	Sig	no								Y45F10B.9	1.11573	4.57439e-05	0.000119595	Sig	up
micu-1	-0.643734	4.25531e-67	8.18754e-66	Sig	no								T06A10.107	1.11564	1.85436e-20	1.17903e-19	Sig	up
R148.3	-0.643676	2.3507e-82	5.67412e-81	Sig	no								F37C12.18	1.11555	1.25092e-44	1.53934e-43	Sig	up
C13B4.1	-0.643583	3.6171e-49	4.90666e-48	Sig	no								his-26	1.11548	4.48277e-06	1.30183e-05	Sig	up
zyg-11	-0.643411	1.23166e-108	4.26643e-107	Sig	no								C06C3.14	1.11484	1.15446e-05	3.23535e-05	Sig	up
K01A12.4	-0.643057	6.90439e-11	2.8218e-10	Sig	no								fbxa-27	1.11196	4.61079e-10	1.7885e-09	Sig	up
lips-15	-0.643024	1.21911e-08	4.32044e-08	Sig	no								C30A5.10	1.11087	0.00035517	0.000841975	Sig	up
grsp-4	-0.642879	8.05171e-16	4.20994e-15	Sig	no								R10E11.9	1.11047	0.00121058	0.00268351	Sig	up
hmp-2	-0.642877	7.68845e-47	9.89483e-46	Sig	no								abu-4	1.10957	2.98783e-09	1.10206e-08	Sig	up
F19C6.12	-0.642828	0.000759057	0.0017295	Sig	no								F35H8.1	1.10877	9.62442e-17	5.22427e-16	Sig	up
K12H6.12	-0.64276	2.68958e-05	7.22435e-05	Sig	no								B0034.7	1.10809	0.00134496	0.00296597	Sig	up
gpa-16	-0.642604	1.80458e-42	2.11455e-41	Sig	no								ZK512.1	1.10708	3.32375e-06	9.76216e-06	Sig	up
D2030.7	-0.642572	2.08544e-62	3.63258e-61	Sig	no								cal-8	1.10627	3.72097e-06	1.08839e-05	Sig	up
nuc-1	-0.642489	1.0757e-61	1.8466e-60	Sig	no								fipr-7	1.10478	9.80438e-52	1.39657e-50	Sig	up
ZK1010.2	-0.642221	1.00946e-37	1.06475e-36	Sig	no								Y51B9A.9	1.10455	1.45946e-10	5.84275e-10	Sig	up
sas-1	-0.642192	2.2667e-23	1.59785e-22	Sig	no								spp-22	1.10353	2.66333e-21	1.74272e-20	Sig	up
cyp-31A5	-0.641711	6.65875e-46	8.40736e-45	Sig	no								otpl-8	1.1035	2.32169e-09	8.64125e-09	Sig	up
tric-1B.2	-0.641709	5.07484e-26	3.9206e-25	Sig	no								F59C6.11	1.10311	1.73734e-14	8.56945e-14	Sig	up
goa-1	-0.641573	1.47767e-104	4.82858e-103	Sig	no								Y18D10A.2	1.10263	0.000408999	0.000961677	Sig	up
K01G5.5	-0.6412	1.77459e-142	9.08064e-141	Sig	no								C16B8.2	1.10241	2.1876e-09	8.16209e-09	Sig	up
slc-25A46	-0.640595	2.03343e-37	2.13006e-36	Sig	no								tts-2	1.10222	6.14487e-44	7.4415e-43	Sig	up
C24G6.13	-0.640262	9.10459e-27	7.16085e-26	Sig	no								ZK892.4	1.10164	1.22764e-05	3.42962e-05	Sig	up
thk-1	-0.640207	1.14392e-30	1.00947e-29	Sig	no								F58F12.2	1.10006	5.19044e-19	3.10408e-18	Sig	up
scav-4	-0.639366	4.05146e-27	3.21974e-26	Sig	no								F10D11.6	1.09956	2.7191e-127	1.18167e-125	Sig	up
emr-1	-0.639351	5.77371e-32	5.29662e-31	Sig	no								grd-6	1.09896	1.34411e-67	2.61207e-66	Sig	up
mig-22	-0.639221	3.55375e-93	9.95143e-92	Sig	no								ram-2	1.09882	3.92319e-131	1.78113e-129	Sig	up
ZK858.10	-0.639156	2.55517e-25	1.9293e-24	Sig	no								B0041.1	1.09868	1.66823e-11	7.04886e-11	Sig	up
F42A9.9	-0.639146	6.61622e-11	2.70765e-10	Sig	no								sqt-3	1.09832	1.64065e-133	7.64369e-132	Sig	up
ttm-2	-0.639059	8.72006e-08	2.89872e-07	Sig	no								Y37H2A.16	1.09816	0.00017478	0.000427985	Sig	up
Y59C2A.3	-0.638894	2.14812e-28	1.76635e-27	Sig	no								T05C1.3	1.09612	6.18524e-05	0.00015907	Sig	up
hsf-1	-0.638243	3.54239e-68	6.9859e-67	Sig	no								ZC443.3	1.09466	9.39539e-27	7.38684e-26	Sig	up
perm-2	-0.638056	1.15939e-70	2.37192e-69	Sig	no								C36A4.11	1.09458	8.17341e-08	2.72507e-07	Sig	up
sun-1	-0.63777	8.64911e-78	1.94678e-76	Sig	no								F26G1.5	1.09439	9.01497e-47	1.15602e-45	Sig	up
ZK856.19	-0.637745	0.00152768	0.00334953	Sig	no								fbxa-78	1.09404	7.18161e-11	2.93172e-10	Sig	up
ncx-6	-0.637698	1.79318e-12	7.95155e-12	Sig	no								trhr-1	1.0933	9.13107e-24	6.55141e-23	Sig	up
pig-1	-0.637434	2.05317e-54	3.08743e-53	Sig	no								C06B8.2	1.09323	4.1193e-23	2.87435e-22	Sig	up
mcm-10	-0.637298	4.37502e-32	4.02736e-31	Sig	no								C34G6.3	1.09277	4.05526e-44	4.93336e-43	Sig	up
unc-54	-0.637279	1.78433e-138	8.7931e-137	Sig	no								linc-20	1.09233	1.70796e-07	5.55555e-07	Sig	up
F56F11.4	-0.637192	6.4193e-55	9.74911e-54	Sig	no								F09F9.2	1.09166	1.94602e-17	1.09246e-16	Sig	up
pot-2	-0.63716	4.91227e-13	2.25463e-12	Sig	no								K03H1.8	1.09156	0.00456024	0.0093134	Sig	up
exoc-8	-0.637044	5.30531e-64	9.57739e-63	Sig	no								C38C6.5	1.09156	1.61971e-09	6.08691e-09	Sig	up
C07D10.5	-0.636946	5.70987e-10	2.2032e-09	Sig	no								fipr-3	1.09137	1.64334e-57	2.59169e-56	Sig	up
egl-4	-0.636375	1.46244e-120	5.82193e-119	Sig	no								C47E8.11	1.09106	1.04791e-10	4.2357e-10	Sig	up
rfc-3	-0.636316	3.01503e-52	4.344e-51	Sig	no								lips-7	1.09068	2.19183e-09	8.17645e-09	Sig	up
poml-4	-0.636078	3.57919e-07	1.13684e-06	Sig	no								nhr-43	1.09005	1.01566e-23	7.26764e-23	Sig	up
H04D03.2	-0.63591	1.21952e-30	1.07441e-29	Sig	no								spe-38	1.09005	5.16388e-07	1.61944e-06	Sig	up
cra-1	-0.635776	6.24333e-91	1.69924e-89	Sig	no								ZK354.7	1.08866	4.7334e-39	5.12697e-38	Sig	up
ent-1	-0.635285	6.20349e-92	1.71021e-90	Sig	no								ZK54.3	1.08864	0.00102096	0.00228597	Sig	up
T24B8.7	-0.635268	8.61214e-85	2.12446e-83	Sig	no								F41E7.20	1.08767	1.35748e-06	4.12151e-06	Sig	up
zyg-9	-0.634849	2.47887e-104	8.05087e-103	Sig	no								21ur-10109	1.0873	2.97309e-05	7.94289e-05	Sig	up
Y11D7A.3	-0.6348	1.58159e-53	2.33712e-52	Sig	no								C55C3.3	1.08703	1.2711e-39	1.3902e-38	Sig	up
E01G6.3	-0.634719	1.3828e-10	5.54106e-10	Sig	no								F59F5.7	1.08664	5.37398e-08	1.81239e-07	Sig	up
C04G6.6	-0.634583	1.32078e-06	4.0135e-06	Sig	no								his-43	1.08658	0.000147514	0.000364058	Sig	up
trr-1	-0.63451	2.2988e-69	4.62316e-68	Sig	no								C54F6.5	1.08601	0.00361995	0.00750948	Sig	up
rec-1	-0.633798	2.56531e-23	1.80298e-22	Sig	no								F25C8.1	1.08586	0.000196088	0.00047764	Sig	up
klp-20	-0.633749	7.7413e-17	4.22465e-16	Sig	no								21ur-15387	1.08571	0.000374292	0.000884555	Sig	up
pssy-2	-0.633686	2.38576e-33	2.27671e-32	Sig	no								F47B8.5	1.08544	1.08397e-05	3.0446e-05	Sig	up
riok-2	-0.633173	4.53229e-67	8.71261e-66	Sig	no								Y6E2A.4	1.08424	0.000821979	0.0018651	Sig	up
msi-1	-0.632434	2.12111e-39	2.31274e-38	Sig	no								F18C5.5	1.08346	9.76176e-11	3.95474e-10	Sig	up
K11D2.4	-0.632348	1.10188e-17	6.24819e-17	Sig	no								Y59E9AL.8	1.08281	0.000206418	0.000502001	Sig	up
unc-70	-0.632249	5.26774e-82	1.26866e-80	Sig	no								nas-3	1.08253	0.0040727	0.0083843	Sig	up
grk-1	-0.632228	3.33597e-32	3.08018e-31	Sig	no								C35B1.5	1.08217	1.07239e-200	9.1166e-199	Sig	up
AC8.9	-0.632223	2.70129e-06	8.00556e-06	Sig	no								F56D3.1	1.08137	2.34134e-45	2.92674e-44	Sig	up
dlst-1	-0.631722	1.06483e-144	5.65205e-143	Sig	no								B0244.5	1.08122	1.02356e-06	3.13579e-06	Sig	up
dpyd-1	-0.631715	1.79751e-89	4.80042e-88	Sig	no								K09G1.2	1.08106	7.26234e-26	5.57624e-25	Sig	up
sea-2	-0.631671	2.12452e-35	2.13031e-34	Sig	no								T05E12.6	1.08053	0	0	Sig	up
idh-1	-0.631525	1.25851e-150	7.14207e-149	Sig	no								B0496.2	1.0797	2.58337e-06	7.66996e-06	Sig	up
iffb-1	-0.631396	2.84473e-113	1.04297e-111	Sig	no								Y32G9B.1	1.07946	7.77232e-12	3.34636e-11	Sig	up
Y50D4C.6	-0.631142	1.40022e-11	5.94702e-11	Sig	no								W03D8.7	1.07935	2.33668e-10	9.23848e-10	Sig	up
K09C6.9	-0.630794	1.26515e-09	4.78393e-09	Sig	no								col-144	1.07931	3.13077e-121	1.25572e-119	Sig	up
riok-1	-0.63026	1.95514e-34	1.91546e-33	Sig	no								M02G9.3	1.07916	6.03878e-05	0.000155435	Sig	up
21ur-5057	-0.630105	0.000535647	0.00123979	Sig	no								vps-41	1.07854	5.58242e-81	1.325e-79	Sig	up
W03F9.1	-0.630091	3.87676e-62	6.69816e-61	Sig	no								T09B4.6	1.07828	1.61416e-10	6.44275e-10	Sig	up
mbk-2	-0.63007	3.46285e-154	2.00245e-152	Sig	no								col-154	1.07822	4.28503e-116	1.60692e-114	Sig	up
F33E2.4	-0.629828	9.78053e-05	0.00024625	Sig	no								C50B8.4	1.07755	8.56023e-11	3.4792e-10	Sig	up
car-1	-0.62979	1.09062e-170	7.27237e-169	Sig	no								T04B2.8	1.07708	3.71794e-08	1.26933e-07	Sig	up
plst-1	-0.629728	1.70518e-97	5.08884e-96	Sig	no								ttr-27	1.07704	5.65435e-61	9.5832e-60	Sig	up
Y54G9A.5	-0.629727	2.62654e-20	1.65765e-19	Sig	no								lin-15A	1.0767	4.71368e-65	8.68571e-64	Sig	up
inf-1	-0.629566	3.21102e-199	2.67643e-197	Sig	no								W09G12.7	1.07641	4.15444e-07	1.31466e-06	Sig	up
M151.3	-0.629497	0.000418469	0.000982752	Sig	no								F28G4.2	1.07639	0.00226761	0.00485464	Sig	up
C41G7.3	-0.629171	1.02973e-29	8.85625e-29	Sig	no								ZK688.4	1.07628	0.000167907	0.000412101	Sig	up
pxn-2	-0.629089	1.24432e-07	4.09299e-07	Sig	no								D2024.4	1.0758	1.81312e-07	5.88686e-07	Sig	up
gld-3	-0.628917	8.52236e-149	4.73568e-147	Sig	no								dlc-5	1.0751	8.07519e-07	2.49325e-06	Sig	up
duxl-1	-0.628848	7.80092e-11	3.17968e-10	Sig	no								H12D21.2	1.07394	1.26098e-07	4.14523e-07	Sig	up
Y43F8C.13	-0.628663	1.13117e-33	1.09366e-32	Sig	no								ugt-25	1.0739	4.02488e-29	3.39861e-28	Sig	up
rec-8	-0.62799	2.49048e-50	3.45751e-49	Sig	no								C27A2.5	1.07375	1.37368e-08	4.84889e-08	Sig	up
haly-1	-0.627424	5.3904e-59	8.76012e-58	Sig	no								ins-13	1.07357	0.000789972	0.00179534	Sig	up
ark-1	-0.627264	2.12237e-33	2.03081e-32	Sig	no								best-10	1.07179	1.99489e-09	7.46658e-09	Sig	up
21ur-15523	-0.627211	0.000143166	0.000353984	Sig	no								fipr-10	1.07083	1.24857e-62	2.19276e-61	Sig	up
bath-6	-0.6272	0.000208711	0.000507288	Sig	no								lipl-6	1.07075	2.26177e-05	6.12535e-05	Sig	up
ung-1	-0.626618	6.24893e-26	4.81544e-25	Sig	no								F56G4.7	1.06965	3.52545e-08	1.20593e-07	Sig	up
nxf-1	-0.62636	6.28824e-70	1.27789e-68	Sig	no								apm-3	1.06917	5.45259e-66	1.0188e-64	Sig	up
cbp-1	-0.626152	2.1537e-25	1.63021e-24	Sig	no								R11H6.7	1.06813	3.52896e-08	1.20694e-07	Sig	up
hpd-1	-0.626133	4.181e-121	1.67381e-119	Sig	no								F59A7.2	1.06795	5.64675e-20	3.51591e-19	Sig	up
ccm-3	-0.625802	5.05771e-35	5.02895e-34	Sig	no								F52F10.2	1.06791	4.30836e-13	1.98385e-12	Sig	up
Y48G1C.12	-0.625779	2.3863e-21	1.56625e-20	Sig	no								ttr-11	1.06783	0.00180858	0.00392069	Sig	up
T02H6.1	-0.62575	7.20276e-45	8.91488e-44	Sig	no								ZK512.10	1.06741	1.42068e-20	9.07618e-20	Sig	up
mes-4	-0.625492	2.15578e-59	3.53303e-58	Sig	no								MTCE.33	1.06595	1.53228e-22	1.04794e-21	Sig	up
ZK550.3	-0.62537	4.67578e-106	1.56627e-104	Sig	no								R07C3.17	1.06563	9.86261e-06	2.7804e-05	Sig	up
T19H12.2	-0.62478	2.76968e-94	7.89045e-93	Sig	no								fbxa-60	1.06505	3.44954e-69	6.91788e-68	Sig	up
gbas-1	-0.624745	3.2435e-27	2.58471e-26	Sig	no								srr-6	1.06485	0.000338741	0.000804636	Sig	up
mes-1	-0.624705	2.60031e-20	1.64158e-19	Sig	no								C10A4.9	1.06475	7.92873e-16	4.14767e-15	Sig	up
mtm-3	-0.624634	1.4061e-123	5.79214e-122	Sig	no								mbk-1	1.06406	2.0251e-106	6.83727e-105	Sig	up
T18D3.9	-0.62438	0.000928693	0.00208924	Sig	no								hhat-1	1.06349	1.99043e-17	1.11709e-16	Sig	up
K12B6.8	-0.623995	1.1885e-09	4.50128e-09	Sig	no								Y34B4A.10	1.06329	1.28916e-15	6.67995e-15	Sig	up
cks-1	-0.623843	2.09793e-80	4.93557e-79	Sig	no								W02B12.13	1.06236	4.13547e-06	1.20517e-05	Sig	up
pola-1	-0.623717	8.00365e-89	2.11888e-87	Sig	no								ttr-30	1.06231	5.13359e-27	4.06912e-26	Sig	up
morc-1	-0.623701	3.42787e-76	7.53283e-75	Sig	no								bli-2	1.06206	7.80165e-92	2.14802e-90	Sig	up
tag-260	-0.623599	3.24376e-23	2.27085e-22	Sig	no								best-12	1.06192	1.03481e-13	4.91668e-13	Sig	up
kynu-1	-0.623559	2.42605e-54	3.64557e-53	Sig	no								ZK354.9	1.06184	5.84525e-05	0.000150781	Sig	up
nhr-78	-0.623529	5.2398e-06	1.51254e-05	Sig	no								C16C10.13	1.06153	2.83678e-09	1.0498e-08	Sig	up
gpb-1	-0.623445	1.01211e-101	3.19003e-100	Sig	no								C04E6.4	1.06149	7.61105e-10	2.91832e-09	Sig	up
bath-41	-0.62312	2.13868e-71	4.40919e-70	Sig	no								R01H2.4	1.0611	1.38464e-13	6.54531e-13	Sig	up
F57B9.3	-0.623051	7.29352e-09	2.61737e-08	Sig	no								2002-03-01	1.06072	1.28126e-23	9.11618e-23	Sig	up
F23D12.11	-0.622576	9.56675e-45	1.18202e-43	Sig	no								C46A5.4	1.06028	0.000484612	0.00112668	Sig	up
alh-1	-0.622145	2.01631e-159	1.21194e-157	Sig	no								R13A1.3	1.05977	1.08695e-22	7.46725e-22	Sig	up
Y43F11A.6	-0.622014	1.83088e-26	1.42999e-25	Sig	no								D1005.t1	1.05887	8.2845e-14	3.95558e-13	Sig	up
Y22D7AL.9	-0.621788	1.53519e-08	5.39846e-08	Sig	no								ugt-30	1.05865	1.30766e-29	1.1215e-28	Sig	up
Y37E11AM.4	-0.621772	2.90894e-11	1.21351e-10	Sig	no								ugt-8	1.05853	8.44242e-22	5.64716e-21	Sig	up
F55F10.1	-0.621722	1.03041e-104	3.37222e-103	Sig	no								K07G5.5	1.05825	6.54459e-26	5.03783e-25	Sig	up
C15B12.4	-0.621604	0.000250393	0.000603647	Sig	no								F02C9.1	1.05714	3.94171e-05	0.000103979	Sig	up
wwp-1	-0.621524	2.04915e-105	6.78957e-104	Sig	no								nspa-7	1.0558	1.1971e-23	8.53165e-23	Sig	up
npp-7	-0.621452	3.84149e-94	1.08858e-92	Sig	no								col-110	1.05571	1.025e-29	8.82265e-29	Sig	up
cct-1	-0.621212	3.92744e-141	1.98117e-139	Sig	no								ugt-51	1.05555	7.84994e-13	3.55254e-12	Sig	up
ztf-11	-0.620734	1.32414e-07	4.34217e-07	Sig	no								C36E6.8	1.05425	1.73256e-33	1.66304e-32	Sig	up
M01B12.4	-0.620679	1.27642e-66	2.421e-65	Sig	no								nhr-6	1.05375	7.07708e-05	0.000180851	Sig	up
apc-17	-0.619157	1.69266e-12	7.52146e-12	Sig	no								ttr-12	1.05255	1.03338e-25	7.90329e-25	Sig	up
Y47D3B.4	-0.619145	0.00277844	0.00586529	Sig	no								mek-1	1.05233	3.19772e-205	2.83124e-203	Sig	up
col-160	-0.618948	6.71116e-79	1.53816e-77	Sig	no								C54D10.4	1.05194	8.83328e-30	7.6217e-29	Sig	up
arrd-13	-0.61886	9.51723e-26	7.28402e-25	Sig	no								T24C12.4	1.05175	6.78687e-13	3.08321e-12	Sig	up
ccr-4	-0.618796	9.12497e-157	5.36387e-155	Sig	no								col-90	1.05162	8.55965e-67	1.63368e-65	Sig	up
memi-1	-0.618785	1.74589e-38	1.87487e-37	Sig	no								B0034.5	1.05156	0.00017319	0.000424334	Sig	up
rga-4	-0.618714	5.29965e-69	1.05785e-67	Sig	no								Y39F10A.3	1.05102	4.10719e-07	1.30067e-06	Sig	up
ife-3	-0.618624	1.34297e-88	3.54658e-87	Sig	no								F59E11.7	1.05091	8.80659e-13	3.96864e-12	Sig	up
prmt-6	-0.618139	1.28215e-07	4.21094e-07	Sig	no								F57C12.2	1.05065	2.15996e-12	9.54031e-12	Sig	up
ubq-1	-0.617877	4.66127e-120	1.84189e-118	Sig	no								lido-16	1.05047	8.68594e-14	4.14354e-13	Sig	up
Y53F4B.23	-0.617775	1.23671e-05	3.45269e-05	Sig	no								F36F12.7	1.05003	7.83799e-08	2.61732e-07	Sig	up
vig-1	-0.617492	6.90709e-198	5.69048e-196	Sig	no								ZC412.9	1.04971	6.00619e-07	1.87095e-06	Sig	up
Y47H10A.4	-0.617237	3.06972e-05	8.18873e-05	Sig	no								adt-1	1.04902	2.17973e-21	1.43332e-20	Sig	up
prp-21	-0.617229	8.38517e-49	1.12672e-47	Sig	no								K06A4.8	1.0485	3.81121e-12	1.66272e-11	Sig	up
vgln-1	-0.617002	4.0436e-254	4.95876e-252	Sig	no								mlt-8	1.04798	9.04206e-67	1.72267e-65	Sig	up
chs-2	-0.616763	5.8275e-11	2.39452e-10	Sig	no								T26H10.2	1.04697	0.0023735	0.00506155	Sig	up
hmg-20	-0.616588	5.56469e-16	2.92894e-15	Sig	no								C01G12.13	1.04648	3.87766e-11	1.60944e-10	Sig	up
F37C4.6	-0.616197	3.24391e-27	2.58471e-26	Sig	no								chil-14	1.04632	1.72435e-11	7.28163e-11	Sig	up
sucg-1	-0.615462	7.05002e-85	1.74113e-83	Sig	no								T05E7.4	1.0461	9.0603e-07	2.78571e-06	Sig	up
hsp-60	-0.61545	5.29926e-189	4.05289e-187	Sig	no								Y57G11C.48	1.04598	5.82004e-09	2.10738e-08	Sig	up
alg-1	-0.61536	2.46452e-55	3.77245e-54	Sig	no								F26F2.10	1.04595	4.20363e-08	1.42852e-07	Sig	up
yop-1	-0.614749	3.72456e-81	8.85017e-80	Sig	no								ZK596.2	1.04584	1.43725e-38	1.54499e-37	Sig	up
xpf-1	-0.614692	9.23871e-43	1.09095e-41	Sig	no								C12D8.9	1.04514	7.67526e-09	2.75159e-08	Sig	up
Y39B6A.37	-0.61463	2.57094e-20	1.624e-19	Sig	no								his-37	1.04486	1.67971e-147	9.23753e-146	Sig	up
srxa-10	-0.614629	0.00134418	0.00296457	Sig	no								C54D10.10	1.04427	1.53118e-24	1.12702e-23	Sig	up
K10D3.4	-0.614474	8.88219e-19	5.26613e-18	Sig	no								K08F8.7	1.04381	0.000732767	0.00167156	Sig	up
C14C10.9	-0.614459	3.63089e-05	9.61956e-05	Sig	no								acox-1.6	1.04268	5.4196e-49	7.30072e-48	Sig	up
F42A8.1	-0.614354	1.02887e-53	1.5267e-52	Sig	no								paqr-3	1.04231	1.25998e-09	4.76524e-09	Sig	up
pup-2	-0.614069	3.37836e-113	1.23437e-111	Sig	no								col-89	1.04214	1.65951e-20	1.05704e-19	Sig	up
ztf-29	-0.614038	1.62842e-07	5.30413e-07	Sig	no								T10C6.15	1.04093	1.11656e-05	3.13366e-05	Sig	up
tram-1	-0.613874	5.29227e-103	1.69305e-101	Sig	no								C04F1.1	1.03956	3.99917e-09	1.4607e-08	Sig	up
T23G5.2	-0.613745	3.47912e-64	6.31272e-63	Sig	no								gst-22	1.03923	4.09238e-23	2.85743e-22	Sig	up
21ur-9861	-0.6137	4.82144e-10	1.8685e-09	Sig	no								nhr-11	1.03846	6.12611e-18	3.51017e-17	Sig	up
C35B1.4	-0.613176	9.11104e-28	7.38645e-27	Sig	no								ugt-31	1.03832	1.30032e-12	5.81195e-12	Sig	up
F41G3.6	-0.612945	6.25498e-58	9.99018e-57	Sig	no								Y38F1A.8	1.03813	1.31299e-11	5.5888e-11	Sig	up
inx-6	-0.612558	2.80897e-08	9.67989e-08	Sig	no								M04D5.3	1.03791	8.97546e-37	9.27899e-36	Sig	up
T28D9.4	-0.612487	1.15529e-17	6.54234e-17	Sig	no								ZK896.1	1.03772	0.00345069	0.0071835	Sig	up
tlk-1	-0.612359	1.36848e-84	3.37189e-83	Sig	no								B0207.11	1.03744	2.17317e-17	1.21709e-16	Sig	up
F52C12.1	-0.61229	4.32968e-23	3.0172e-22	Sig	no								F25E2.3	1.03725	3.29722e-13	1.52882e-12	Sig	up
ced-7	-0.611596	1.3319e-109	4.6514e-108	Sig	no								col-10	1.0369	6.28891e-89	1.66699e-87	Sig	up
dnsn-1	-0.611564	2.50259e-32	2.32074e-31	Sig	no								F40H6.1	1.0366	1.34499e-42	1.58298e-41	Sig	up
Y54G2A.50	-0.611477	9.23188e-16	4.81167e-15	Sig	no								dpy-17	1.03625	3.11961e-14	1.52116e-13	Sig	up
tfg-1	-0.611454	5.74121e-68	1.12701e-66	Sig	no								fbxa-125	1.03586	2.65074e-12	1.16525e-11	Sig	up
mars-1	-0.610845	2.67277e-119	1.03883e-117	Sig	no								nlp-30	1.03544	1.27167e-15	6.59252e-15	Sig	up
tra-2	-0.610676	9.33125e-34	9.03814e-33	Sig	no								galt-1	1.03527	2.48842e-15	1.27517e-14	Sig	up
C14B1.7	-0.610116	1.73605e-67	3.35542e-66	Sig	no								lpr-1	1.03512	6.31146e-08	2.12152e-07	Sig	up
nifk-1	-0.609964	7.36326e-59	1.19572e-57	Sig	no								tre-5	1.03485	1.81077e-07	5.8801e-07	Sig	up
ubc-12	-0.609832	3.1661e-24	2.30339e-23	Sig	no								bli-5	1.03378	5.17264e-18	2.97504e-17	Sig	up
Y48A5A.1	-0.609659	1.02613e-22	7.05172e-22	Sig	no								Y39F10C.1	1.03337	4.99034e-06	1.44326e-05	Sig	up
lgg-3	-0.609578	2.63154e-15	1.34592e-14	Sig	no								F27E5.7	1.03331	9.106e-21	5.86489e-20	Sig	up
C42C1.8	-0.608933	9.01191e-88	2.34794e-86	Sig	no								F59A6.2	1.03319	4.39713e-22	2.9673e-21	Sig	up
C04H5.7	-0.608898	1.8864e-17	1.06038e-16	Sig	no								T10B10.3	1.03257	8.75559e-123	3.57221e-121	Sig	up
hcp-6	-0.608869	1.82885e-79	4.24174e-78	Sig	no								M163.16	1.03171	4.52923e-14	2.19298e-13	Sig	up
F18A12.7	-0.608771	0.000476853	0.00110973	Sig	no								nspb-4	1.03157	1.37651e-16	7.42652e-16	Sig	up
F49E2.5	-0.608606	1.54874e-76	3.42457e-75	Sig	no								Y73F4A.1	1.03147	2.64029e-41	3.01276e-40	Sig	up
crn-1	-0.608444	1.54412e-41	1.77047e-40	Sig	no								hot-5	1.03142	2.7954e-05	7.49349e-05	Sig	up
rad-54	-0.608443	2.93565e-41	3.3462e-40	Sig	no								ptr-10	1.03137	1.03997e-08	3.6997e-08	Sig	up
hsp-90	-0.608397	3.765e-240	4.22829e-238	Sig	no								col-182	1.03095	1.07952e-17	6.12467e-17	Sig	up
Y48G8AL.20	-0.608238	5.71029e-09	2.06905e-08	Sig	no								C09H5.7	1.03075	3.34629e-17	1.85994e-16	Sig	up
Y105E8A.50	-0.607809	7.0126e-05	0.000179289	Sig	no								nhr-105	1.03048	4.01234e-41	4.55159e-40	Sig	up
glh-4	-0.60761	9.46982e-90	2.53853e-88	Sig	no								nspb-12	1.03036	2.38196e-21	1.56388e-20	Sig	up
inx-14	-0.607366	9.32245e-75	2.00932e-73	Sig	no								Y39B6A.8	1.02985	0.00220545	0.00472869	Sig	up
ctps-1	-0.607251	6.01655e-95	1.73254e-93	Sig	no								C54C6.11	1.02828	1.01988e-06	3.12497e-06	Sig	up
psd-1	-0.607207	1.20373e-40	1.35256e-39	Sig	no								C30G7.4	1.02824	6.93936e-31	6.15428e-30	Sig	up
cyb-1	-0.606965	1.88777e-104	6.15922e-103	Sig	no								K12C11.7	1.02812	6.22122e-12	2.68994e-11	Sig	up
hrp-1	-0.606626	3.80028e-101	1.18727e-99	Sig	no								fbxa-98	1.02787	2.22689e-13	1.04068e-12	Sig	up
Y52B11A.11	-0.606466	3.90509e-06	1.14021e-05	Sig	no								grl-14	1.02762	6.65963e-05	0.000170592	Sig	up
isw-1	-0.606172	4.03289e-96	1.18859e-94	Sig	no								fipr-11	1.02735	7.1082e-47	9.15357e-46	Sig	up
R05H10.3	-0.606051	1.03467e-31	9.39883e-31	Sig	no								nas-8	1.02684	1.53795e-24	1.13161e-23	Sig	up
ZK1067.3	-0.605805	5.64072e-38	5.98219e-37	Sig	no								C27F2.6	1.02657	1.28545e-05	3.58314e-05	Sig	up
ruvb-1	-0.60574	1.78369e-77	3.99373e-76	Sig	no								B0252.5	1.02647	8.28525e-62	1.42573e-60	Sig	up
C49F5.3	-0.605586	1.29576e-11	5.51875e-11	Sig	no								lin-15B	1.02542	6.65254e-105	2.18052e-103	Sig	up
rsp-3	-0.605438	4.36813e-94	1.23617e-92	Sig	no								ceh-43	1.02454	8.0631e-14	3.85331e-13	Sig	up
cyb-2.1	-0.60537	1.09614e-90	2.97576e-89	Sig	no								Y57G11C.52	1.02442	1.06106e-10	4.28642e-10	Sig	up
grsp-3	-0.605118	5.36447e-05	0.000139051	Sig	no								F56H11.2	1.02399	1.61038e-15	8.31813e-15	Sig	up
hrpu-1	-0.603977	3.44518e-65	6.36478e-64	Sig	no								spe-27	1.02385	1.62557e-08	5.70407e-08	Sig	up
ugt-40	-0.603959	0.00151389	0.00331998	Sig	no								zig-4	1.02353	1.00287e-06	3.07505e-06	Sig	up
lat-2	-0.603935	1.85961e-05	5.08332e-05	Sig	no								K05F1.8	1.02322	1.7071e-05	4.68503e-05	Sig	up
F56C9.6	-0.603475	5.45576e-93	1.52376e-91	Sig	no								B0034.1	1.02199	1.47857e-27	1.19055e-26	Sig	up
mua-6	-0.603021	1.513e-40	1.69028e-39	Sig	no								F47B10.5	1.02129	1.4981e-13	7.07067e-13	Sig	up
such-1	-0.602887	1.70188e-53	2.50966e-52	Sig	no								srx-58	1.02119	2.7588e-06	8.16913e-06	Sig	up
him-6	-0.602792	9.76075e-40	1.06862e-38	Sig	no								T27D12.6	1.02015	0.000431807	0.00101218	Sig	up
Y65A5A.2	-0.602157	1.92626e-30	1.68868e-29	Sig	no								Y39B6A.1	1.01979	5.63666e-273	7.96523e-271	Sig	up
C04F5.9	-0.601915	9.73194e-23	6.69223e-22	Sig	no								H13N06.2	1.01941	3.43758e-08	1.17701e-07	Sig	up
T26A8.1	-0.601784	2.34594e-78	5.33095e-77	Sig	no								Y38H8A.2	1.01933	1.42852e-12	6.36762e-12	Sig	up
tba-1	-0.60173	5.17425e-106	1.72783e-104	Sig	no								R102.11	1.01928	4.16301e-07	1.31717e-06	Sig	up
dmsr-2	-0.60171	0.000138516	0.000343082	Sig	no								C24D10.2	1.01903	1.1922e-63	2.12703e-62	Sig	up
W03F9.2	-0.601538	4.47382e-11	1.85041e-10	Sig	no								Y67A6A.1	1.01865	1.84962e-33	1.77301e-32	Sig	up
tpxl-1	-0.600964	3.06769e-84	7.50669e-83	Sig	no								Y51A2B.5	1.01841	6.16449e-08	2.07309e-07	Sig	up
rfc-1	-0.600898	2.03572e-103	6.53205e-102	Sig	no								ZC123.1	1.01796	6.45203e-16	3.3843e-15	Sig	up
nol-58	-0.600652	2.02508e-154	1.17422e-152	Sig	no								C04E6.12	1.01787	0.000133342	0.000330843	Sig	up
ttx-1	-0.600592	0.00450995	0.00921864	Sig	no								nspd-11	1.01728	0.0003348	0.000795631	Sig	up
Y71G12B.35	-0.600533	0.00125188	0.00277015	Sig	no								K09H11.9	1.01636	0.00427259	0.00876873	Sig	up
Y73B3A.17	-0.600501	8.88868e-23	6.1217e-22	Sig	no								T05B4.14	1.01634	1.33803e-16	7.22808e-16	Sig	up
F31D4.8	-0.600225	8.14186e-11	3.31295e-10	Sig	no								fbxa-85	1.01558	0.000364349	0.000862778	Sig	up
rhr-1	-0.600172	2.86174e-84	7.01077e-83	Sig	no								T22C8.6	1.01546	5.68132e-16	2.98959e-15	Sig	up
aakb-2	-0.600115	1.77164e-21	1.17038e-20	Sig	no								C36B1.13	1.01524	0.000892233	0.00201316	Sig	up
zipt-11	-0.599766	1.75208e-47	2.2908e-46	Sig	no								C44E12.1	1.01409	8.99214e-17	4.88603e-16	Sig	up
cpg-4	-0.599509	2.80221e-59	4.57138e-58	Sig	no								R04B5.11	1.01384	1.19441e-05	3.34114e-05	Sig	up
sao-1	-0.599352	1.15165e-87	2.99681e-86	Sig	no								21ur-14936	1.01356	0.00367087	0.00760844	Sig	up
T04F8.8	-0.599227	5.21014e-53	7.57316e-52	Sig	no								ZC155.2	1.01297	8.97621e-10	3.42821e-09	Sig	up
mppa-1	-0.5992	1.1245e-41	1.29351e-40	Sig	no								C16D9.1	1.01285	2.60524e-23	1.83044e-22	Sig	up
Y71G12B.13	-0.599024	3.82291e-32	3.52673e-31	Sig	no								col-167	1.01261	2.15367e-104	7.00534e-103	Sig	up
mask-1	-0.598959	1.62883e-109	5.67906e-108	Sig	no								C06C3.4	1.01258	1.29423e-05	3.60526e-05	Sig	up
aco-2	-0.598938	2.20871e-212	2.09464e-210	Sig	no								nspb-5	1.01257	2.50723e-08	8.66383e-08	Sig	up
mys-2	-0.598912	7.56964e-22	5.0713e-21	Sig	no								lido-17	1.01163	4.52169e-13	2.08074e-12	Sig	up
ebp-1	-0.598319	1.00848e-19	6.21218e-19	Sig	no								R102.3	1.00992	2.93926e-11	1.22592e-10	Sig	up
F40A3.7	-0.597694	0.000831529	0.00188516	Sig	no								K03B4.6	1.00914	3.75323e-06	1.09738e-05	Sig	up
hrp-2	-0.597674	1.20101e-126	5.15636e-125	Sig	no								F13D11.4	1.00912	9.53927e-18	5.42074e-17	Sig	up
fln-1	-0.597662	5.68355e-150	3.21686e-148	Sig	no								oac-29	1.00897	0.00158933	0.00347576	Sig	up
sam-10	-0.597639	3.77413e-34	3.67895e-33	Sig	no								fipr-29	1.00895	2.52743e-06	7.51222e-06	Sig	up
ztf-4	-0.597603	7.54571e-40	8.28669e-39	Sig	no								F55B11.7	1.00869	3.50539e-11	1.45692e-10	Sig	up
edg-1	-0.597482	1.72546e-53	2.54267e-52	Sig	no								C44C11.6	1.00844	5.01126e-05	0.000130387	Sig	up
plk-2	-0.597094	2.93353e-55	4.48393e-54	Sig	no								col-46	1.0075	0.00060357	0.00138857	Sig	up
anr-11	-0.597082	1.85695e-05	5.07668e-05	Sig	no								zip-10	1.00749	9.27947e-19	5.49709e-18	Sig	up
kxd-1	-0.596983	1.07688e-09	4.09308e-09	Sig	no								T27E4.7	1.00733	5.37114e-38	5.70196e-37	Sig	up
Y56A3A.16	-0.596894	4.76697e-44	5.79587e-43	Sig	no								cnc-3	1.00709	4.72292e-11	1.95079e-10	Sig	up
sydn-1	-0.596153	1.66779e-05	4.58244e-05	Sig	no								T16G1.2	1.00692	3.7452e-07	1.18868e-06	Sig	up
21ur-12575	-0.596028	4.72437e-06	1.36968e-05	Sig	no								F59A3.13	1.00647	6.39656e-09	2.30791e-08	Sig	up
C05D11.5	-0.595949	2.26612e-11	9.5111e-11	Sig	no								Y51A2D.21	1.00559	1.30854e-11	5.57096e-11	Sig	up
tcab-1	-0.595948	8.74502e-29	7.30052e-28	Sig	no								T13H5.6	1.00554	8.99409e-35	8.87677e-34	Sig	up
K11H3.4	-0.595855	2.26435e-21	1.48758e-20	Sig	no								cutl-8	1.00537	1.92478e-05	5.25204e-05	Sig	up
B0035.13	-0.595639	3.74998e-60	6.24646e-59	Sig	no								T04A8.13	1.00519	2.88493e-11	1.20396e-10	Sig	up
tsen-54	-0.595595	2.81773e-09	1.04329e-08	Sig	no								daf-6	1.00511	6.26027e-09	2.26103e-08	Sig	up
Y77E11A.7	-0.595535	2.34578e-42	2.7397e-41	Sig	no								R13H4.8	1.00487	3.18525e-08	1.09307e-07	Sig	up
C05G5.1	-0.595259	5.98166e-13	2.7267e-12	Sig	no								C49F5.6	1.00469	7.16306e-83	1.73491e-81	Sig	up
idhg-1	-0.595047	6.08545e-102	1.92372e-100	Sig	no								C48D1.9	1.00465	1.32424e-09	4.99765e-09	Sig	up
attf-6	-0.595042	6.54482e-50	9.02154e-49	Sig	no								ZK938.12	1.00418	0.00110355	0.00245915	Sig	up
Y111B2A.10	-0.594549	6.03019e-42	6.98547e-41	Sig	no								irld-8	1.00381	1.10984e-25	8.479e-25	Sig	up
let-711	-0.594482	2.45224e-94	6.99544e-93	Sig	no								F47B8.3	1.00225	1.51864e-16	8.17888e-16	Sig	up
Y57G11C.9	-0.594433	8.58166e-74	1.8275e-72	Sig	no								T01B7.13	1.0019	1.05197e-11	4.49478e-11	Sig	up
mab-10	-0.594349	1.07507e-13	5.10568e-13	Sig	no								ttr-32	1.00116	2.34028e-36	2.39851e-35	Sig	up
Y54E2A.4	-0.594241	5.22955e-68	1.02751e-66	Sig	no								Y54G2A.21	1.00102	7.50786e-21	4.85463e-20	Sig	up
F02H6.2	-0.594206	2.79737e-18	1.62688e-17	Sig	no								B0410.3	1.00039	2.2293e-112	8.04888e-111	Sig	up
soap-1	-0.594193	1.41655e-67	2.75034e-66	Sig	no								W03C9.8	1.00014	5.10853e-13	2.3422e-12	Sig	up
M106.3	-0.594125	5.26574e-58	8.42282e-57	Sig	no
ced-5	-0.593985	1.07357e-76	2.3788e-75	Sig	no
xpc-1	-0.593717	1.57545e-54	2.37408e-53	Sig	no
dscc-1	-0.593422	1.56962e-24	1.15412e-23	Sig	no
lin-66	-0.593411	1.32655e-49	1.81565e-48	Sig	no
wago-5	-0.59289	0.000179385	0.000438606	Sig	no
acs-5	-0.59271	5.91542e-68	1.16014e-66	Sig	no
F56A11.5	-0.592472	4.0214e-30	3.50669e-29	Sig	no
Y48C3A.12	-0.592396	1.98871e-28	1.63906e-27	Sig	no
F07A11.5	-0.592373	3.81606e-16	2.02404e-15	Sig	no
T13C2.6	-0.591742	2.9173e-126	1.24499e-124	Sig	no
mct-2	-0.591486	2.26945e-33	2.1696e-32	Sig	no
lem-4	-0.59102	1.89641e-23	1.34214e-22	Sig	no
xrn-2	-0.590995	1.48735e-46	1.90271e-45	Sig	no
spdl-1	-0.590436	1.81348e-23	1.2843e-22	Sig	no
ani-1	-0.589934	8.25721e-103	2.63367e-101	Sig	no
cpr-3	-0.58975	4.67391e-10	1.81199e-09	Sig	no
hsr-9	-0.589618	1.16622e-130	5.24997e-129	Sig	no
rsd-6	-0.589346	2.10796e-76	4.65147e-75	Sig	no
clh-3	-0.58912	5.92676e-19	3.54145e-18	Sig	no
ppgn-1	-0.588955	8.39374e-38	8.871e-37	Sig	no
C07A9.16	-0.588792	0.00012798	0.000318316	Sig	no
fbxa-184	-0.588776	0.00473885	0.00965691	Sig	no
F26H9.2	-0.588294	1.08657e-36	1.12115e-35	Sig	no
K07D4.1	-0.588277	0.000334183	0.000794263	Sig	no
let-805	-0.588166	2.21088e-48	2.94664e-47	Sig	no
mrps-22	-0.587668	2.86007e-57	4.50393e-56	Sig	no
C24D10.5	-0.587651	5.68679e-05	0.00014696	Sig	no
alh-5	-0.587608	6.15542e-08	2.0707e-07	Sig	no
ZK1067.2	-0.587608	2.19383e-78	4.99594e-77	Sig	no
T24H10.4	-0.58735	1.30164e-29	1.11679e-28	Sig	no
B0252.1	-0.587291	3.96266e-11	1.64376e-10	Sig	no
apc-10	-0.58729	1.94602e-21	1.28319e-20	Sig	no
cgef-1	-0.58721	1.7128e-20	1.09032e-19	Sig	no
EEED8.15	-0.587001	4.94845e-05	0.000128894	Sig	no
madf-11	-0.586731	3.26475e-37	3.40319e-36	Sig	no
idha-1	-0.586673	5.67752e-121	2.26867e-119	Sig	no
D2089.8	-0.586552	9.15151e-07	2.81254e-06	Sig	no
emb-27	-0.586438	1.25647e-49	1.72194e-48	Sig	no
cdk-1	-0.586276	2.08095e-70	4.24506e-69	Sig	no
F09E10.7	-0.586265	0.000252968	0.000609373	Sig	no
pdhb-1	-0.586037	3.02405e-74	6.47213e-73	Sig	no
dyf-3	-0.586027	0.00044601	0.00104295	Sig	no
tin-9.2	-0.585573	2.47199e-20	1.56335e-19	Sig	no
vps-15	-0.585503	1.99367e-46	2.54279e-45	Sig	no
bath-28	-0.585415	4.55917e-12	1.98416e-11	Sig	no
xbx-6	-0.585368	7.87802e-38	8.33422e-37	Sig	no
flh-2	-0.585326	1.03308e-13	4.90953e-13	Sig	no
mct-1	-0.585158	1.95599e-32	1.81781e-31	Sig	no
unc-57	-0.584712	1.06343e-54	1.60704e-53	Sig	no
T05H10.4	-0.584637	7.95193e-29	6.64883e-28	Sig	no
snfc-5	-0.584304	1.31668e-44	1.61839e-43	Sig	no
W07E6.5	-0.584295	5.80341e-07	1.80963e-06	Sig	no
Y37E3.17	-0.584277	2.35099e-110	8.3193e-109	Sig	no
F55H2.5	-0.584263	1.57596e-21	1.0424e-20	Sig	no
F49D11.10	-0.584164	2.21239e-24	1.61837e-23	Sig	no
Y54G2A.48	-0.583852	0.000563987	0.00130228	Sig	no
haao-1	-0.583791	7.40831e-23	5.12078e-22	Sig	no
F13D12.5	-0.583785	1.92181e-37	2.01512e-36	Sig	no
cpn-4	-0.583778	2.6149e-46	3.32519e-45	Sig	no
F14H3.3	-0.583765	1.38678e-12	6.18933e-12	Sig	no
W02G9.3	-0.583629	4.2009e-14	2.03586e-13	Sig	no
clec-26	-0.58342	6.62958e-06	1.89424e-05	Sig	no
ccar-1	-0.583376	1.1926e-87	3.0996e-86	Sig	no
21ur-13999	-0.583292	0.000937694	0.0021086	Sig	no
fipp-1	-0.583275	2.34808e-58	3.77853e-57	Sig	no
T23H2.3	-0.583091	8.37523e-64	1.50303e-62	Sig	no
rpn-1	-0.582118	5.35155e-114	1.97222e-112	Sig	no
npp-4	-0.581852	4.89239e-46	6.19915e-45	Sig	no
F49E10.2	-0.581692	0.000445476	0.00104193	Sig	no
nol-6	-0.581492	4.03527e-30	3.51591e-29	Sig	no
nkcc-1	-0.580885	9.29914e-72	1.93208e-70	Sig	no
unc-96	-0.580317	6.39356e-21	4.14416e-20	Sig	no
ifa-1	-0.580029	1.25133e-62	2.19579e-61	Sig	no
F32D1.5	-0.579841	3.47703e-120	1.37649e-118	Sig	no
clh-1	-0.579773	7.14162e-36	7.26002e-35	Sig	no
atp-1	-0.579727	5.28115e-182	3.84605e-180	Sig	no
F01G4.4	-0.579325	1.86516e-43	2.23463e-42	Sig	no
tftc-1	-0.579317	5.41045e-27	4.28538e-26	Sig	no
F10E9.7	-0.579189	2.43622e-29	2.06943e-28	Sig	no
sop-3	-0.57911	5.73748e-54	8.56129e-53	Sig	no
K07F5.12	-0.579059	3.93356e-11	1.63201e-10	Sig	no
ostb-1	-0.579048	4.88101e-102	1.54527e-100	Sig	no
rbm-5	-0.578889	1.1829e-71	2.45293e-70	Sig	no
ran-1	-0.578826	9.10853e-142	4.62757e-140	Sig	no
mep-1	-0.578591	2.99957e-94	8.53397e-93	Sig	no
mxt-1	-0.578507	1.70001e-19	1.03643e-18	Sig	no
cct-7	-0.578501	2.19882e-102	6.97154e-101	Sig	no
let-99	-0.578161	9.83732e-51	1.37826e-49	Sig	no
H06H21.37	-0.577882	8.15874e-24	5.86561e-23	Sig	no
W02H5.19	-0.577869	6.425e-09	2.31739e-08	Sig	no
nhr-256	-0.577367	3.53924e-09	1.29849e-08	Sig	no
Y54G2A.73	-0.577358	2.16896e-11	9.11047e-11	Sig	no
aat-9	-0.577277	1.66192e-32	1.54789e-31	Sig	no
csc-1	-0.576836	1.47301e-22	1.00806e-21	Sig	no
R05H5.3	-0.576634	3.5447e-84	8.664e-83	Sig	no
aptf-2	-0.576569	2.00629e-11	8.44049e-11	Sig	no
far-8	-0.576556	3.93e-48	5.21183e-47	Sig	no
nbs-1	-0.576543	2.93154e-16	1.55993e-15	Sig	no
Y45G5AL.1	-0.576475	4.3642e-35	4.34547e-34	Sig	no
Y65B4A.11	-0.57637	0.00167904	0.00365809	Sig	no
istr-1	-0.575393	1.57743e-58	2.55186e-57	Sig	no
bet-1	-0.57533	1.54007e-58	2.49332e-57	Sig	no
sumv-1	-0.575328	9.41383e-68	1.83613e-66	Sig	no
K10D3.10	-0.574702	7.39343e-15	3.70331e-14	Sig	no
cyp-36A1	-0.574613	1.15158e-10	4.63895e-10	Sig	no
rab-7	-0.574366	1.21818e-47	1.60355e-46	Sig	no
srsx-34	-0.574181	3.75533e-08	1.28155e-07	Sig	no
C52B11.5	-0.574168	1.3887e-34	1.36427e-33	Sig	no
nlp-27	-0.573904	2.03486e-21	1.34012e-20	Sig	no
pccb-1	-0.573767	1.33318e-93	3.74308e-92	Sig	no
Y11D7A.21	-0.573747	0.00111415	0.00248058	Sig	no
F19C7.4	-0.573704	0.000721998	0.00164752	Sig	no
mdh-2	-0.57342	1.34617e-119	5.25128e-118	Sig	no
zyg-1	-0.573318	6.76723e-42	7.82228e-41	Sig	no
ulp-4	-0.572839	4.49736e-63	7.95727e-62	Sig	no
exp-2	-0.572549	1.03319e-06	3.16438e-06	Sig	no
alg-5	-0.572525	1.93891e-59	3.18494e-58	Sig	no
hcp-4	-0.572134	7.00795e-61	1.18303e-59	Sig	no
T28C12.2	-0.572129	0.00213616	0.00458704	Sig	no
unc-69	-0.571893	3.40676e-17	1.89158e-16	Sig	no
gpcp-2	-0.571748	8.04878e-84	1.9628e-82	Sig	no
D2096.11	-0.571593	6.58873e-24	4.74807e-23	Sig	no
clec-187	-0.571357	1.10389e-15	5.73806e-15	Sig	no
Y71A12B.12	-0.570968	7.97161e-06	2.26285e-05	Sig	no
pyr-1	-0.570466	3.64421e-57	5.73453e-56	Sig	no
gfi-1	-0.570444	3.99142e-136	1.90109e-134	Sig	no
npr-23	-0.5704	0.000894692	0.00201764	Sig	no
K08E3.5	-0.570176	1.19544e-112	4.33078e-111	Sig	no
Y7A5A.1	-0.569853	2.13521e-61	3.64489e-60	Sig	no
mcrs-1	-0.569278	7.6738e-28	6.2331e-27	Sig	no
snpn-1	-0.569202	6.25268e-25	4.66666e-24	Sig	no
sel-11	-0.568947	1.01174e-55	1.55987e-54	Sig	no
dig-1	-0.568867	8.87395e-47	1.1393e-45	Sig	no
nas-9	-0.568753	2.6733e-10	1.05323e-09	Sig	no
H11E01.2	-0.568259	5.72527e-05	0.000147918	Sig	no
T28D6.5	-0.567897	4.72123e-17	2.59643e-16	Sig	no
gtbp-1	-0.567739	5.92743e-127	2.56551e-125	Sig	no
nuo-5	-0.567425	1.4985e-103	4.82277e-102	Sig	no
Y69A2AR.22	-0.567325	4.39203e-08	1.49018e-07	Sig	no
T21B10.3	-0.566775	1.38498e-96	4.10455e-95	Sig	no
F49C12.7	-0.566672	6.68455e-31	5.93077e-30	Sig	no
egl-3	-0.566498	4.01942e-30	3.5064e-29	Sig	no
rsks-1	-0.56647	3.29178e-105	1.08899e-103	Sig	no
fbf-1	-0.566148	6.52757e-25	4.86841e-24	Sig	no
fubl-2	-0.565999	9.00769e-61	1.51822e-59	Sig	no
mnat-1	-0.565816	6.30322e-48	8.33839e-47	Sig	no
C05C9.3	-0.565695	3.10121e-09	1.1423e-08	Sig	no
sql-1	-0.565277	1.41475e-36	1.45624e-35	Sig	no
cdr-7	-0.564801	5.88706e-08	1.98136e-07	Sig	no
C10G8.4	-0.564756	2.0358e-31	1.83136e-30	Sig	no
F54D11.4	-0.564611	5.21888e-12	2.26526e-11	Sig	no
T26C12.1	-0.564454	3.84999e-48	5.11207e-47	Sig	no
dat-1	-0.564377	0.00400057	0.00824855	Sig	no
fat-6	-0.564363	4.91757e-139	2.44026e-137	Sig	no
clec-147	-0.564334	4.39164e-08	1.49018e-07	Sig	no
tln-1	-0.564196	1.85916e-63	3.3059e-62	Sig	no
lsy-27	-0.564177	1.1285e-08	4.00733e-08	Sig	no
C01G6.5	-0.564101	1.21016e-93	3.40666e-92	Sig	no
spin-4	-0.56385	1.69736e-10	6.76219e-10	Sig	no
vang-1	-0.563838	9.15028e-07	2.81254e-06	Sig	no
R10E11.13	-0.563693	4.05443e-05	0.000106846	Sig	no
K04C2.2	-0.56368	5.33188e-92	1.47373e-90	Sig	no
ace-3	-0.563647	0.00133624	0.00294895	Sig	no
mig-38	-0.563619	3.61662e-46	4.5908e-45	Sig	no
best-17	-0.563445	1.23771e-10	4.97276e-10	Sig	no
npp-3	-0.563445	8.88371e-79	2.02739e-77	Sig	no
usp-5	-0.563212	9.22858e-59	1.49749e-57	Sig	no
kin-4	-0.563026	7.45432e-57	1.16784e-55	Sig	no
cey-2	-0.56291	9.59718e-123	3.9081e-121	Sig	no
gyg-1	-0.562667	5.17572e-50	7.14818e-49	Sig	no
copb-1	-0.562491	3.68995e-86	9.37336e-85	Sig	no
gcn-1	-0.562453	1.34509e-82	3.25045e-81	Sig	no
spp-23	-0.562433	2.07047e-21	1.36273e-20	Sig	no
gck-3	-0.562103	5.26156e-46	6.65903e-45	Sig	no
let-418	-0.562095	3.35848e-95	9.76339e-94	Sig	no
Y95B8A.8	-0.561674	7.50812e-48	9.91388e-47	Sig	no
Y54G9A.7	-0.561605	6.81788e-27	5.38615e-26	Sig	no
axl-1	-0.56116	6.73633e-05	0.000172433	Sig	no
C53H9.4	-0.560963	5.90566e-05	0.000152284	Sig	no
Y87G2A.19	-0.560277	1.52127e-14	7.5263e-14	Sig	no
ugt-54	-0.560136	8.59766e-08	2.8607e-07	Sig	no
C06H5.6	-0.560134	1.15925e-22	7.95375e-22	Sig	no
Y39E4B.6	-0.560124	3.10691e-20	1.95331e-19	Sig	no
F53H1.4	-0.559971	8.30963e-65	1.52591e-63	Sig	no
T11G6.5	-0.559965	8.52622e-68	1.66452e-66	Sig	no
pha-4	-0.559883	1.11767e-07	3.68606e-07	Sig	no
ile-1	-0.559752	3.48666e-87	8.98531e-86	Sig	no
Y46H3C.7	-0.559744	5.19131e-10	2.00747e-09	Sig	no
Y82E9BR.2	-0.559648	7.12518e-26	5.47487e-25	Sig	no
tag-115	-0.559645	9.12791e-26	6.99358e-25	Sig	no
Y71G12B.28	-0.559082	0.00030157	0.000720918	Sig	no
let-716	-0.559079	8.41303e-104	2.71584e-102	Sig	no
F25H8.2	-0.559044	1.87003e-33	1.79177e-32	Sig	no
Y105C5B.5	-0.55882	7.73071e-27	6.09375e-26	Sig	no
mnp-1	-0.558716	1.2503e-07	4.11141e-07	Sig	no
Y51H7C.15	-0.558692	1.93236e-05	5.27136e-05	Sig	no
R11H6.2	-0.557947	4.96399e-53	7.22029e-52	Sig	no
pqn-25	-0.557764	0.00159837	0.00349446	Sig	no
C04G6.15	-0.557716	6.38014e-05	0.000163846	Sig	no
gcy-28	-0.557657	3.33159e-94	9.46599e-93	Sig	no
ZC155.4	-0.557362	3.59024e-58	5.75572e-57	Sig	no
bath-43	-0.556982	6.03797e-38	6.40031e-37	Sig	no
Y67H2A.9	-0.556959	2.83374e-22	1.91895e-21	Sig	no
Y39A1A.22	-0.556762	4.26464e-34	4.1533e-33	Sig	no
fkb-2	-0.5567	9.71566e-95	2.79021e-93	Sig	no
W10G11.3	-0.556689	0.000242666	0.000586245	Sig	no
nduf-2.2	-0.556412	8.77419e-64	1.57331e-62	Sig	no
C26D10.3	-0.556411	4.27251e-05	0.000112123	Sig	no
rab-8	-0.556346	2.13064e-41	2.43512e-40	Sig	no
Y41E3.1	-0.556126	3.83567e-62	6.63792e-61	Sig	no
cct-6	-0.556051	1.64703e-117	6.24233e-116	Sig	no
pdp-1	-0.555974	3.55375e-44	4.33067e-43	Sig	no
C18D11.3	-0.555786	1.40228e-62	2.45866e-61	Sig	no
lis-1	-0.555469	8.7159e-45	1.07814e-43	Sig	no
fasn-1	-0.555419	8.10645e-112	2.90715e-110	Sig	no
F49C12.9	-0.55529	6.60359e-39	7.13816e-38	Sig	no
R144.18	-0.555207	8.02629e-21	5.18671e-20	Sig	no
eel-1	-0.555192	1.49317e-85	3.73959e-84	Sig	no
pgk-1	-0.555178	1.91229e-63	3.39755e-62	Sig	no
B0391.8	-0.555161	0.000834123	0.00189064	Sig	no
tbc-20	-0.554601	1.97621e-32	1.8358e-31	Sig	no
sec-16	-0.554456	2.65221e-64	4.82051e-63	Sig	no
prp-38	-0.554396	6.66839e-40	7.33833e-39	Sig	no
Y67D8C.3	-0.554265	5.90223e-20	3.67177e-19	Sig	no
klc-1	-0.554147	4.74799e-76	1.04231e-74	Sig	no
bath-40	-0.554083	3.35904e-58	5.39316e-57	Sig	no
mmcm-1	-0.55401	1.60004e-77	3.58631e-76	Sig	no
Y39A3CL.4	-0.553974	5.90308e-25	4.40728e-24	Sig	no
F19C6.8	-0.553787	0.00244834	0.00520656	Sig	no
htz-1	-0.553727	1.04927e-77	2.35763e-76	Sig	no
tsp-10	-0.553618	1.83412e-15	9.45555e-15	Sig	no
otub-3	-0.553493	1.19688e-60	2.01253e-59	Sig	no
lfi-1	-0.553377	2.70036e-59	4.4086e-58	Sig	no
F57C9.4	-0.553319	2.18372e-61	3.72174e-60	Sig	no
ztf-7	-0.553243	1.82055e-140	9.14042e-139	Sig	no
Y54G11A.19	-0.552888	7.14363e-05	0.000182421	Sig	no
spas-1	-0.55278	2.97748e-41	3.39208e-40	Sig	no
wars-1	-0.552485	8.47393e-51	1.18802e-49	Sig	no
F54D11.3	-0.552208	6.87102e-07	2.13318e-06	Sig	no
ddx-27	-0.552181	8.78123e-39	9.47769e-38	Sig	no
Y23H5B.6	-0.552162	1.00577e-57	1.59562e-56	Sig	no
orc-3	-0.552157	2.71139e-20	1.70968e-19	Sig	no
T28D6.3	-0.552057	8.34534e-20	5.15854e-19	Sig	no
T25G12.6	-0.551736	2.46459e-06	7.33364e-06	Sig	no
Y71G12B.23	-0.55169	0.000457125	0.00106742	Sig	no
acs-4	-0.551507	2.04893e-101	6.41999e-100	Sig	no
cyb-2.2	-0.551085	1.82932e-92	5.07596e-91	Sig	no
let-607	-0.5509	2.99212e-48	3.98041e-47	Sig	no
zipt-2.4	-0.55035	3.04401e-47	3.96296e-46	Sig	no
T12A2.1	-0.550267	7.77311e-06	2.20856e-05	Sig	no
dpf-3	-0.550207	1.04808e-100	3.24585e-99	Sig	no
nhr-20	-0.550122	2.24928e-13	1.05068e-12	Sig	no
ubc-9	-0.550057	1.36728e-88	3.60632e-87	Sig	no
C34F6.1	-0.549787	0.000242479	0.000585892	Sig	no
capg-2	-0.549372	5.5129e-41	6.23724e-40	Sig	no
F28D9.4	-0.549249	3.35981e-15	1.70776e-14	Sig	no
M01G5.1	-0.549183	6.26475e-50	8.64107e-49	Sig	no
F33H2.2	-0.549104	1.5325e-44	1.87934e-43	Sig	no
ZK1225.7	-0.548815	1.9894e-05	5.41658e-05	Sig	no
C30F12.4	-0.54841	3.94888e-25	2.96381e-24	Sig	no
dhp-2	-0.548338	3.16196e-15	1.60988e-14	Sig	no
tam-1	-0.547954	4.06242e-64	7.35856e-63	Sig	no
timp-1	-0.547873	2.24494e-09	8.36434e-09	Sig	no
F53F8.3	-0.547797	4.22251e-21	2.74778e-20	Sig	no
ssl-1	-0.547719	8.38217e-41	9.44843e-40	Sig	no
C56C10.11	-0.5477	1.13734e-35	1.14963e-34	Sig	no
eef-1G	-0.54761	6.63576e-120	2.60762e-118	Sig	no
aars-2	-0.547591	9.28772e-107	3.14573e-105	Sig	no
F38A5.22	-0.547527	0.00214627	0.00460736	Sig	no
phf-10	-0.547224	1.48023e-14	7.32665e-14	Sig	no
C12D5.9	-0.547159	0.000247415	0.000597007	Sig	no
slc-36.4	-0.547035	9.61679e-09	3.42805e-08	Sig	no
dld-1	-0.546844	3.19848e-91	8.72751e-90	Sig	no
F10G7.9	-0.546801	1.23351e-56	1.92825e-55	Sig	no
lap-1	-0.546746	1.29457e-89	3.46595e-88	Sig	no
Y43E12A.3	-0.546497	1.84666e-13	8.67167e-13	Sig	no
prmt-1	-0.546474	1.60409e-159	9.69631e-158	Sig	no
F40F8.11	-0.546457	4.03322e-45	5.02692e-44	Sig	no
F17E5.2	-0.546446	1.09767e-13	5.21068e-13	Sig	no
hpo-40	-0.546219	1.12308e-61	1.92484e-60	Sig	no
nmy-2	-0.546172	3.18069e-162	1.97295e-160	Sig	no
K07H8.9	-0.545994	6.03335e-20	3.74788e-19	Sig	no
F59F4.2	-0.545991	2.64309e-29	2.24337e-28	Sig	no
atx-2	-0.545709	1.02095e-68	2.0303e-67	Sig	no
M02G9.1	-0.545526	5.48948e-05	0.00014205	Sig	no
clec-218	-0.545347	4.845e-30	4.21111e-29	Sig	no
T22D1.3	-0.545178	1.1097e-93	3.12798e-92	Sig	no
mog-4	-0.545127	1.54973e-36	1.59364e-35	Sig	no
sftb-1	-0.54508	1.95712e-79	4.53432e-78	Sig	no
disl-2	-0.545036	2.88569e-36	2.9504e-35	Sig	no
ddx-17	-0.54489	9.96151e-131	4.49384e-129	Sig	no
Y71H2B.5	-0.54483	1.04579e-23	7.47821e-23	Sig	no
poml-3	-0.544445	1.00075e-17	5.68382e-17	Sig	no
cec-6	-0.544228	7.97423e-47	1.02564e-45	Sig	no
F13H8.3	-0.544196	2.26612e-15	1.16377e-14	Sig	no
Y54G2A.32	-0.544128	0.000865506	0.00195658	Sig	no
dnj-11	-0.544015	4.37557e-113	1.596e-111	Sig	no
ucr-1	-0.543566	7.59711e-120	2.97991e-118	Sig	no
T07D10.3	-0.543402	0.000250947	0.000604778	Sig	no
C27F2.7	-0.54333	4.33626e-15	2.19363e-14	Sig	no
smgl-2	-0.542876	8.77374e-36	8.90224e-35	Sig	no
F27D4.12	-0.542855	0.00294722	0.00619829	Sig	no
cmd-1	-0.5428	1.31143e-81	3.14419e-80	Sig	no
efa-6	-0.54265	2.30444e-58	3.7111e-57	Sig	no
M01F1.9	-0.542573	2.65109e-39	2.8847e-38	Sig	no
gst-41	-0.542556	0.00284025	0.0059869	Sig	no
spp-3	-0.542306	8.75912e-66	1.63233e-64	Sig	no
tra-1	-0.54199	5.64445e-29	4.74365e-28	Sig	no
pqn-48	-0.541932	2.82057e-09	1.04416e-08	Sig	no
mrg-1	-0.541885	8.73087e-49	1.17243e-47	Sig	no
F49E8.6	-0.541567	2.18432e-05	5.92613e-05	Sig	no
Y37E11AM.3	-0.540887	2.46211e-20	1.55756e-19	Sig	no
C37C3.2	-0.540619	5.19049e-103	1.66298e-101	Sig	no
tbc-2	-0.540593	3.70025e-54	5.53689e-53	Sig	no
K11H3.3	-0.540394	2.00444e-95	5.85099e-94	Sig	no
cyk-4	-0.540345	1.48344e-53	2.19513e-52	Sig	no
Y39G8B.2	-0.540325	0.00016913	0.000414959	Sig	no
rde-10	-0.539957	1.38938e-18	8.16484e-18	Sig	no
chdp-1	-0.539613	3.58851e-73	7.58135e-72	Sig	no
nos-1	-0.539585	3.17554e-10	1.24284e-09	Sig	no
Y66D12A.7	-0.539328	3.42222e-06	1.00431e-05	Sig	no
chaf-2	-0.538666	4.08486e-32	3.76513e-31	Sig	no
C24A8.6	-0.53784	6.56457e-06	1.87642e-05	Sig	no
src-1	-0.537584	2.59697e-41	2.96491e-40	Sig	no
scc-1	-0.537529	1.32652e-33	1.27847e-32	Sig	no
taf-2	-0.537404	7.84935e-25	5.83384e-24	Sig	no
ape-1	-0.536999	3.0637e-60	5.12329e-59	Sig	no
mdf-2	-0.536609	3.25562e-44	3.96963e-43	Sig	no
C41C4.18	-0.536604	1.23639e-06	3.76618e-06	Sig	no
inst-1	-0.53648	3.62107e-61	6.15669e-60	Sig	no
C14C11.4	-0.536446	2.39767e-06	7.14046e-06	Sig	no
larp-5	-0.536366	1.46836e-64	2.68482e-63	Sig	no
T08D2.7	-0.536288	2.957e-05	7.90287e-05	Sig	no
F22F7.2	-0.536107	0.000502151	0.00116568	Sig	no
asd-1	-0.535735	5.45968e-31	4.86424e-30	Sig	no
lpd-6	-0.535714	7.51061e-55	1.13822e-53	Sig	no
Y52D3.2	-0.535694	0.00168665	0.00367354	Sig	no
[truncated: 8,499 more rows]

## Sheet: set-2(zr1504)
adjusted p<0.01								Log2FC <-1, adjusted p<0.01							Log2FC >1, adjusted p<0.01
gene	log2FoldChange.zr1504_vs_N2	pvalue.zr1504_vs_N2	padj.zr1504_vs_N2	sig.zr1504_vs_N2	diff.zr1504_vs_N2			gene	log2FoldChange.zr1504_vs_N2	pvalue.zr1504_vs_N2	padj.zr1504_vs_N2	sig.zr1504_vs_N2	diff.zr1504_vs_N2		gene	log2FoldChange.zr1504_vs_N2	pvalue.zr1504_vs_N2	padj.zr1504_vs_N2	sig.zr1504_vs_N2	diff.zr1504_vs_N2
21ur-11141	-6.19068	1.65032e-08	2.10835e-07	Sig	down			21ur-11141	-6.19068	1.65032e-08	2.10835e-07	Sig	down		C55C3.7	6.04132	2.97646e-23	1.1048e-21	Sig	up
nhx-6	-4.77932	0.000141311	0.000860894	Sig	down			nhx-6	-4.77932	0.000141311	0.000860894	Sig	down		K10G4.5	5.13324	5.21409e-06	4.33503e-05	Sig	up
hch-1	-4.52741	9.33621e-05	0.000589709	Sig	down			hch-1	-4.52741	9.33621e-05	0.000589709	Sig	down		R09E10.13	5.0549	4.72134e-18	1.32328e-16	Sig	up
ins-19	-4.51186	0.000404124	0.00215298	Sig	down			ins-19	-4.51186	0.000404124	0.00215298	Sig	down		F55G11.7	5.03832	8.30112e-06	6.61166e-05	Sig	up
M176.15	-4.24247	0.00142039	0.00641378	Sig	down			M176.15	-4.24247	0.00142039	0.00641378	Sig	down		K06H6.1	4.97648	5.29177e-05	0.000355751	Sig	up
scl-15	-4.22017	0.00129587	NA	Sig	no			clec-138	-4.13273	0.000519947	0.00269099	Sig	down		C07G1.7	4.77394	2.21384e-20	7.33887e-19	Sig	up
clec-138	-4.13273	0.000519947	0.00269099	Sig	down			mir-8187	-4.10716	8.06314e-06	6.44348e-05	Sig	down		F55H12.9	4.63617	3.63583e-07	3.77055e-06	Sig	up
mir-8187	-4.10716	8.06314e-06	6.44348e-05	Sig	down			M7.9	-3.89319	0.000465279	0.00243958	Sig	down		srd-28	4.61418	0.000257598	0.00145936	Sig	up
C49C3.22	-4.04572	0.00299972	NA	Sig	no			21ur-8422	-3.76879	8.41963e-07	8.19252e-06	Sig	down		K06H6.2	4.58693	8.87337e-05	0.000563064	Sig	up
srbc-75	-3.99059	0.00360177	NA	Sig	no			F54C9.12	-3.70026	0.00128602	0.00589562	Sig	down		F22B3.7	4.52651	6.88662e-16	1.71514e-14	Sig	up
F10F2.15	-3.96841	0.00374174	NA	Sig	no			C08F1.10	-3.64021	7.7932e-08	9.0265e-07	Sig	down		hsp-16.41	4.38784	2.55393e-85	6.82006e-83	Sig	up
nas-17	-3.94575	0.00508991	NA	Sig	no			clec-207	-3.48152	3.65041e-06	3.13192e-05	Sig	down		oac-36	4.3114	0.000258353	0.00146228	Sig	up
M7.9	-3.89319	0.000465279	0.00243958	Sig	down			C13A2.12	-3.31079	2.05041e-06	1.84739e-05	Sig	down		srx-19	4.2253	0.00053715	0.0027681	Sig	up
anr-50	-3.84787	0.00998112	NA	Sig	no			math-34	-3.23472	4.20902e-36	2.64467e-34	Sig	down		hsp-16.2	4.19032	4.81653e-84	1.25145e-81	Sig	up
M6.11	-3.83763	0.0057721	NA	Sig	no			asm-3	-3.14377	4.46009e-70	7.86736e-68	Sig	down		Y71G12B.18	4.17579	0.000152942	0.00092395	Sig	up
F49F1.9	-3.78114	0.00687267	NA	Sig	no			srtx-1	-3.11007	5.92086e-05	0.000392553	Sig	down		hsp-70	4.15152	1.10068e-147	7.83809e-145	Sig	up
clec-130	-3.77986	0.00387389	0.0149956	Sig	no			asp-12	-3.0579	3.45531e-276	1.3287e-272	Sig	down		lys-10	4.13003	8.5176e-51	8.90043e-49	Sig	up
srg-3	-3.77755	0.00986834	NA	Sig	no			F17C11.14	-3.04231	5.99801e-06	4.92416e-05	Sig	down		fbxa-164	4.10528	0.000646803	0.00324702	Sig	up
21ur-8422	-3.76879	8.41963e-07	8.19252e-06	Sig	down			F18E9.7	-3.04121	0.000141808	0.000863648	Sig	down		cyp-14A4	4.10064	3.2969e-34	1.97475e-32	Sig	up
F54C9.12	-3.70026	0.00128602	0.00589562	Sig	down			21ur-14029	-2.90204	1.29484e-09	1.88891e-08	Sig	down		C14C6.6	4.10028	0.000559408	0.00286057	Sig	up
C08F1.10	-3.64021	7.7932e-08	9.0265e-07	Sig	down			clec-219	-2.87691	2.63518e-06	2.32309e-05	Sig	down		tsp-4	4.09877	0.000615402	0.00310723	Sig	up
21ur-12442	-3.59485	0.00533028	NA	Sig	no			Y37H2A.13	-2.78234	4.85582e-06	4.06987e-05	Sig	down		str-130	4.04665	0.000305772	0.00169475	Sig	up
clec-207	-3.48152	3.65041e-06	3.13192e-05	Sig	down			C08F1.6	-2.78043	4.13364e-05	0.000285173	Sig	down		gmd-2	4.04065	0.00068706	0.00342319	Sig	up
Y77E11A.22	-3.43713	0.00911224	NA	Sig	no			K12H6.4	-2.76919	1.51191e-05	0.000114267	Sig	down		Y41C4A.32	3.99578	1.1015e-227	2.64731e-224	Sig	up
dpr-1	-3.42587	0.0079913	NA	Sig	no			clec-137	-2.70014	0.000206752	0.00120607	Sig	down		ZK177.9	3.991	2.94468e-08	3.65273e-07	Sig	up
W03G1.10	-3.42254	0.00274132	0.011243	Sig	no			ceh-36	-2.63552	0.00157401	0.00700543	Sig	down		K10G4.13	3.92544	0.00110709	0.00518411	Sig	up
fbxb-82	-3.3746	0.00410572	0.0157598	Sig	no			ugt-15	-2.62157	1.69948e-13	3.6186e-12	Sig	down		F44E5.5	3.91249	0	0	Sig	up
C13A2.12	-3.31079	2.05041e-06	1.84739e-05	Sig	down			F59D8.3	-2.61205	1.43985e-16	3.73603e-15	Sig	down		F44E5.4	3.90869	0	0	Sig	up
C09H10.13	-3.26104	0.00283391	0.0115611	Sig	no			F59B2.12	-2.59671	3.95029e-15	9.33073e-14	Sig	down		B0511.17	3.89241	0.00178879	0.0077918	Sig	up
fbxb-8	-3.24438	0.00867315	0.0295724	Sig	no			clec-210	-2.58282	1.68908e-26	7.31441e-25	Sig	down		fbxa-158	3.8663	1.17619e-18	3.47383e-17	Sig	up
ngn-1	-3.24269	0.00800899	0.0277658	Sig	no			K02F2.11	-2.5794	3.90649e-05	0.000271548	Sig	down		F46F5.10	3.79118	0.000133876	0.000819492	Sig	up
math-34	-3.23472	4.20902e-36	2.64467e-34	Sig	down			sdz-30	-2.57222	1.43307e-06	1.32609e-05	Sig	down		srd-27	3.77278	8.72401e-05	0.000554318	Sig	up
asm-3	-3.14377	4.46009e-70	7.86736e-68	Sig	down			dpy-14	-2.56691	6.3478e-10	9.57249e-09	Sig	down		ZK218.3	3.74114	6.4431e-05	0.000423526	Sig	up
srtx-1	-3.11007	5.92086e-05	0.000392553	Sig	down			F01D5.7	-2.55048	2.08078e-06	1.87193e-05	Sig	down		srw-86	3.73671	3.22697e-07	3.39044e-06	Sig	up
C48B4.12	-3.10085	0.00927659	0.0312914	Sig	no			Y82E9BR.17	-2.45303	5.76119e-10	8.71521e-09	Sig	down		arf-1.1	3.63355	7.23295e-141	4.34587e-138	Sig	up
asp-12	-3.0579	3.45531e-276	1.3287e-272	Sig	down			C49C3.11	-2.4353	6.43466e-09	8.65169e-08	Sig	down		F33H12.7	3.60844	1.78373e-56	2.27124e-54	Sig	up
F17C11.14	-3.04231	5.99801e-06	4.92416e-05	Sig	down			K03H6.2	-2.4343	2.44141e-153	1.87764e-150	Sig	down		C30G12.1	3.60543	2.25411e-124	1.0319e-121	Sig	up
F18E9.7	-3.04121	0.000141808	0.000863648	Sig	down			R151.13	-2.41591	0.000740857	0.00364868	Sig	down		dct-7	3.48352	3.29598e-07	3.44787e-06	Sig	up
D2096.14	-2.95009	0.00353083	0.0139056	Sig	no			21ur-8126	-2.40959	1.30866e-05	0.000100245	Sig	down		C54E10.1	3.47386	5.11367e-05	0.000344985	Sig	up
21ur-14029	-2.90204	1.29484e-09	1.88891e-08	Sig	down			21ur-13267	-2.30082	0.000296059	0.00164947	Sig	down		F46F5.5	3.45626	1.04802e-07	1.19021e-06	Sig	up
fbxb-44	-2.89909	0.00822742	0.0283452	Sig	no			B0222.10	-2.28997	3.08686e-05	0.000218685	Sig	down		hsp-16.1	3.42858	1.5104e-181	1.81503e-178	Sig	up
clec-219	-2.87691	2.63518e-06	2.32309e-05	Sig	down			F25E5.7	-2.24836	0.000185874	0.0010966	Sig	down		hsp-16.11	3.42802	5.68964e-185	7.81391e-182	Sig	up
Y37H2A.13	-2.78234	4.85582e-06	4.06987e-05	Sig	down			ins-31	-2.21594	7.81746e-05	0.000503201	Sig	down		B0205.14	3.41585	1.66835e-42	1.32006e-40	Sig	up
C08F1.6	-2.78043	4.13364e-05	0.000285173	Sig	down			F17C11.15	-2.20546	0.000586717	0.00297961	Sig	down		W08E12.2	3.40145	1.52619e-59	2.11108e-57	Sig	up
K12H6.4	-2.76919	1.51191e-05	0.000114267	Sig	down			ZK6.6	-2.14049	1.59351e-21	5.49074e-20	Sig	down		C25F9.11	3.28067	1.33466e-25	5.60296e-24	Sig	up
21ur-8571	-2.76422	0.00714755	0.0252389	Sig	no			K12H6.9	-2.05788	0.00144042	0.00648897	Sig	down		grl-30	3.23155	0.000981125	0.0046728	Sig	up
T16G1.18	-2.70121	0.00895725	0.0303955	Sig	no			F43G6.5	-2.05349	0.00112323	0.00524821	Sig	down		clec-3	3.22022	1.77729e-25	7.36463e-24	Sig	up
clec-137	-2.70014	0.000206752	0.00120607	Sig	down			Y47H9C.1	-2.04214	3.42182e-17	9.17592e-16	Sig	down		linc-84	3.21894	5.70077e-07	5.73267e-06	Sig	up
ceh-36	-2.63552	0.00157401	0.00700543	Sig	down			T22F3.7	-2.0338	2.46258e-08	3.08456e-07	Sig	down		21ur-9213	3.1953	0.00153407	0.00685428	Sig	up
ugt-15	-2.62157	1.69948e-13	3.6186e-12	Sig	down			nspc-8	-2.027	3.99676e-14	8.90449e-13	Sig	down		K04A8.20	3.17632	3.74508e-07	3.87341e-06	Sig	up
F59D8.3	-2.61205	1.43985e-16	3.73603e-15	Sig	down			T12A2.3	-2.00818	1.79808e-07	1.95985e-06	Sig	down		C44B12.3	3.12844	1.23263e-08	1.60134e-07	Sig	up
F59B2.12	-2.59671	3.95029e-15	9.33073e-14	Sig	down			H06I04.8	-2.00739	2.81333e-05	0.000200638	Sig	down		Y43F8B.15	3.12812	6.77652e-05	0.000443623	Sig	up
C17F4.3	-2.58932	0.00645059	0.0231218	Sig	no			gst-19	-1.98033	2.89553e-29	1.3953e-27	Sig	down		Y37H2A.14	3.12737	4.72908e-108	1.74858e-105	Sig	up
clec-210	-2.58282	1.68908e-26	7.31441e-25	Sig	down			pqn-84	-1.94991	2.00554e-05	0.000147685	Sig	down		hsp-16.49	3.09673	7.93781e-173	8.03265e-170	Sig	up
K02F2.11	-2.5794	3.90649e-05	0.000271548	Sig	down			clec-82	-1.941	2.09245e-17	5.68243e-16	Sig	down		hsp-16.48	3.09588	4.84227e-170	4.65511e-167	Sig	up
sdz-30	-2.57222	1.43307e-06	1.32609e-05	Sig	down			fbxc-18	-1.93858	0.0012762	0.00586041	Sig	down		srpr-2.2	3.05575	0.000433444	0.00229582	Sig	up
dpy-14	-2.56691	6.3478e-10	9.57249e-09	Sig	down			Y51A2D.8	-1.8919	0.000127545	0.000783733	Sig	down		F28A10.11	3.03494	2.10773e-23	7.93059e-22	Sig	up
T11F8.12	-2.55596	0.00877904	0.0298699	Sig	no			fbxb-45	-1.87004	0.000297767	0.00165755	Sig	down		C04C3.14	3.02115	2.05605e-08	2.59734e-07	Sig	up
F02H6.6	-2.55245	0.00684024	0.024266	Sig	no			F26D2.16	-1.85634	0.000152958	0.00092395	Sig	down		F28A10.5	3.01023	7.93393e-08	9.16741e-07	Sig	up
F01D5.7	-2.55048	2.08078e-06	1.87193e-05	Sig	down			F42A9.6	-1.8481	4.32799e-195	7.56493e-192	Sig	down		T22B7.3	3.00505	7.08359e-50	7.13069e-48	Sig	up
M176.10	-2.51206	0.00698465	0.0247136	Sig	no			C32H11.4	-1.83594	1.50689e-47	1.4343e-45	Sig	down		clec-17	2.98523	1.08386e-53	1.24044e-51	Sig	up
Y82E9BR.17	-2.45303	5.76119e-10	8.71521e-09	Sig	down			21ur-8696	-1.82941	7.00414e-06	5.66548e-05	Sig	down		T26H5.9	2.9723	1.73343e-47	1.63777e-45	Sig	up
C49C3.11	-2.4353	6.43466e-09	8.65169e-08	Sig	down			haf-6	-1.82534	1.09503e-141	7.26003e-139	Sig	down		srd-63	2.96087	1.47692e-05	0.000111804	Sig	up
K03H6.2	-2.4343	2.44141e-153	1.87764e-150	Sig	down			tag-329	-1.82171	6.93649e-05	0.000452709	Sig	down		B0281.6	2.86903	2.47707e-06	2.20086e-05	Sig	up
R151.13	-2.41591	0.000740857	0.00364868	Sig	down			Y34F4.3	-1.82154	0.000928423	0.00445157	Sig	down		B0205.13	2.86553	6.38251e-193	1.02264e-189	Sig	up
21ur-8126	-2.40959	1.30866e-05	0.000100245	Sig	down			F25C8.1	-1.82025	0.000225363	0.00130161	Sig	down		hrg-2	2.84141	1.262e-08	1.63727e-07	Sig	up
21ur-13267	-2.30082	0.000296059	0.00164947	Sig	down			gpdh-1	-1.80666	3.51421e-70	6.31474e-68	Sig	down		fbxa-166	2.81773	1.08572e-33	6.34502e-32	Sig	up
B0222.10	-2.28997	3.08686e-05	0.000218685	Sig	down			fat-5	-1.78083	9.80286e-152	7.24922e-149	Sig	down		Y43F8B.24	2.77885	1.7696e-51	1.90079e-49	Sig	up
F25E5.7	-2.24836	0.000185874	0.0010966	Sig	down			Y39B6A.27	-1.77221	5.72078e-17	1.51925e-15	Sig	down		Y40C7B.4	2.77175	0.00105033	0.00494726	Sig	up
sgnh-1	-2.24428	0.00504575	0.0187722	Sig	no			Y45F10C.2	-1.76687	2.90946e-73	5.65053e-71	Sig	down		ZK218.5	2.73922	7.20039e-60	1.01052e-57	Sig	up
ins-31	-2.21594	7.81746e-05	0.000503201	Sig	down			bigr-1	-1.76166	8.90001e-44	7.31284e-42	Sig	down		F46F5.16	2.73479	8.27943e-14	1.79065e-12	Sig	up
F17C11.15	-2.20546	0.000586717	0.00297961	Sig	down			B0412.7	-1.75492	0.000117169	0.00072601	Sig	down		C25F9.12	2.73457	4.83351e-05	0.000327809	Sig	up
21ur-8552	-2.20539	0.00993093	0.0330865	Sig	no			W07B8.4	-1.74974	5.24871e-07	5.30305e-06	Sig	down		Y68A4A.13	2.73018	2.05642e-12	3.98175e-11	Sig	up
nas-24	-2.20004	0.00299108	0.0121226	Sig	no			C08F11.12	-1.74558	2.81504e-64	4.47312e-62	Sig	down		C25F6.6	2.71069	0.000105505	0.000658618	Sig	up
F53G12.17	-2.17132	0.00277994	0.0113747	Sig	no			F48D6.4	-1.74073	4.39545e-208	8.45114e-205	Sig	down		F26G1.10	2.6869	5.89803e-08	6.95714e-07	Sig	up
ZK6.6	-2.14049	1.59351e-21	5.49074e-20	Sig	down			Y71F9AL.7	-1.71561	0.000549571	0.00282152	Sig	down		T21H3.5	2.68385	0.000722128	0.00357568	Sig	up
F53G12.12	-2.12374	0.0037209	0.0145322	Sig	no			F57A10.4	-1.70773	9.86166e-32	5.28162e-30	Sig	down		clec-206	2.68034	5.39611e-08	6.42421e-07	Sig	up
fbxb-37	-2.12185	0.00442707	0.0167855	Sig	no			pgp-12	-1.70392	4.90719e-16	1.23334e-14	Sig	down		cyp-13A8	2.66838	3.27469e-07	3.42933e-06	Sig	up
clec-95	-2.05956	0.00982912	0.0328155	Sig	no			vet-6	-1.69935	3.45217e-05	0.000242333	Sig	down		F49H6.5	2.66433	8.67567e-05	0.000551611	Sig	up
K12H6.9	-2.05788	0.00144042	0.00648897	Sig	down			sdz-24	-1.6909	1.04246e-72	2.00434e-70	Sig	down		pals-6	2.66396	4.64008e-19	1.42062e-17	Sig	up
F43G6.5	-2.05349	0.00112323	0.00524821	Sig	down			clec-266	-1.67747	3.89211e-13	7.96102e-12	Sig	down		C23H4.2	2.65087	3.09035e-38	2.14506e-36	Sig	up
Y47H9C.1	-2.04214	3.42182e-17	9.17592e-16	Sig	down			ugt-63	-1.66941	3.90735e-141	2.50422e-138	Sig	down		Y6G8.5	2.65031	8.55258e-08	9.82907e-07	Sig	up
T22F3.7	-2.0338	2.46258e-08	3.08456e-07	Sig	down			nspc-17	-1.64951	2.31136e-56	2.90462e-54	Sig	down		nspe-6	2.64606	3.32589e-05	0.000234409	Sig	up
nspc-8	-2.027	3.99676e-14	8.90449e-13	Sig	down			F32B5.9	-1.6477	0.000978575	0.00466296	Sig	down		C36C5.14	2.63636	4.04935e-16	1.02309e-14	Sig	up
T12A2.3	-2.00818	1.79808e-07	1.95985e-06	Sig	down			F45D11.16	-1.63532	1.15353e-31	6.10992e-30	Sig	down		F10C2.7	2.6358	4.29765e-05	0.000295005	Sig	up
H06I04.8	-2.00739	2.81333e-05	0.000200638	Sig	down			F45D11.15	-1.6203	6.02635e-31	3.03321e-29	Sig	down		nhr-269	2.63413	3.99152e-05	0.000276857	Sig	up
gst-19	-1.98033	2.89553e-29	1.3953e-27	Sig	down			ech-9	-1.61862	1.35679e-21	4.69189e-20	Sig	down		fbxa-147	2.63316	4.45682e-05	0.000305169	Sig	up
pqn-84	-1.94991	2.00554e-05	0.000147685	Sig	down			F45D11.14	-1.6148	1.04394e-30	5.21346e-29	Sig	down		Y43F8B.14	2.63004	2.58474e-16	6.61741e-15	Sig	up
clec-82	-1.941	2.09245e-17	5.68243e-16	Sig	down			vet-1	-1.60766	3.37819e-09	4.66969e-08	Sig	down		Y47H10A.5	2.61605	3.28542e-63	5.02088e-61	Sig	up
fbxc-18	-1.93858	0.0012762	0.00586041	Sig	down			K09C4.5	-1.60505	8.68755e-45	7.4238e-43	Sig	down		M01G12.8	2.61368	1.43314e-09	2.07962e-08	Sig	up
Y51A2D.8	-1.8919	0.000127545	0.000783733	Sig	down			F54E7.10	-1.6027	0.00103008	0.00487216	Sig	down		F20G2.5	2.6135	7.54326e-08	8.74227e-07	Sig	up
Y110A2AL.7	-1.89049	0.00412313	0.015814	Sig	no			pes-2.2	-1.59956	5.8595e-08	6.92019e-07	Sig	down		sdz-35	2.6001	2.07192e-05	0.000152049	Sig	up
fbxb-45	-1.87004	0.000297767	0.00165755	Sig	down			ugt-53	-1.59905	2.06986e-42	1.63103e-40	Sig	down		F07E5.9	2.59897	1.86975e-05	0.000138748	Sig	up
F26D2.16	-1.85634	0.000152958	0.00092395	Sig	down			C16A3.11	-1.59796	0.000188443	0.00111039	Sig	down		nstp-9	2.58707	0.00140666	0.00636075	Sig	up
F42A9.6	-1.8481	4.32799e-195	7.56493e-192	Sig	down			drd-50	-1.59433	5.03455e-07	5.10545e-06	Sig	down		C44B12.9	2.57372	1.98667e-05	0.000146463	Sig	up
C32H11.4	-1.83594	1.50689e-47	1.4343e-45	Sig	down			T17H7.1	-1.5778	3.27746e-29	1.57539e-27	Sig	down		Y46G5A.36	2.53512	8.7021e-12	1.59196e-10	Sig	up
21ur-8696	-1.82941	7.00414e-06	5.66548e-05	Sig	down			aqp-5	-1.56688	0.00094814	0.00453592	Sig	down		tbb-6	2.52943	4.10988e-58	5.48755e-56	Sig	up
haf-6	-1.82534	1.09503e-141	7.26003e-139	Sig	down			lips-14	-1.56081	4.53584e-11	7.73144e-10	Sig	down		Y105C5B.8	2.51727	0.000249557	0.00142128	Sig	up
tag-329	-1.82171	6.93649e-05	0.000452709	Sig	down			fbxc-51	-1.55618	1.95957e-07	2.12024e-06	Sig	down		T08E11.1	2.47758	1.89244e-06	1.7156e-05	Sig	up
Y34F4.3	-1.82154	0.000928423	0.00445157	Sig	down			F32H5.3	-1.55009	1.40271e-26	6.1435e-25	Sig	down		F44G3.10	2.47451	4.57834e-12	8.65564e-11	Sig	up
F25C8.1	-1.82025	0.000225363	0.00130161	Sig	down			clec-60	-1.54573	4.88855e-15	1.14764e-13	Sig	down		grd-11	2.46502	1.38061e-07	1.53085e-06	Sig	up
gpdh-1	-1.80666	3.51421e-70	6.31474e-68	Sig	down			pes-2.1	-1.51682	1.90197e-07	2.0614e-06	Sig	down		ZK218.7	2.46448	1.74259e-09	2.49849e-08	Sig	up
fat-5	-1.78083	9.80286e-152	7.24922e-149	Sig	down			clec-197	-1.50015	0.000267071	0.00150453	Sig	down		C17B7.3	2.45612	0.000569199	0.00290061	Sig	up
Y39B6A.27	-1.77221	5.72078e-17	1.51925e-15	Sig	down			Y57G11C.1143	-1.4994	5.55831e-05	0.000371333	Sig	down		Y73B6BL.12	2.44735	3.90024e-37	2.56815e-35	Sig	up
Y45F10C.2	-1.76687	2.90946e-73	5.65053e-71	Sig	down			F11D5.7	-1.4953	4.29325e-34	2.56355e-32	Sig	down		F15B9.6	2.43045	7.02916e-16	1.74612e-14	Sig	up
bigr-1	-1.76166	8.90001e-44	7.31284e-42	Sig	down			Y51H4A.5	-1.49032	6.74192e-12	1.25486e-10	Sig	down		F16B12.7	2.42983	1.34771e-12	2.66315e-11	Sig	up
B0412.7	-1.75492	0.000117169	0.00072601	Sig	down			Y110A2AL.9	-1.48208	8.9799e-09	1.18828e-07	Sig	down		W02D7.9	2.41434	0.00139474	0.00631443	Sig	up
W07B8.4	-1.74974	5.24871e-07	5.30305e-06	Sig	down			Y71A12B.11	-1.4759	0.000520802	0.00269396	Sig	down		msra-1	2.41335	0	0	Sig	up
C08F11.12	-1.74558	2.81504e-64	4.47312e-62	Sig	down			21ur-15671	-1.46623	0.00115216	0.00536773	Sig	down		scvp-1	2.41315	9.70489e-05	0.000609791	Sig	up
F48D6.4	-1.74073	4.39545e-208	8.45114e-205	Sig	down			math-45	-1.46184	1.22166e-28	5.74297e-27	Sig	down		Y46B2A.4	2.41211	2.76691e-58	3.72024e-56	Sig	up
Y71F9AL.7	-1.71561	0.000549571	0.00282152	Sig	down			epac-1	-1.45953	4.687e-07	4.78573e-06	Sig	down		oac-24	2.4113	0.000174727	0.00103751	Sig	up
F57A10.4	-1.70773	9.86166e-32	5.28162e-30	Sig	down			pudl-2	-1.45201	4.39397e-10	6.74783e-09	Sig	down		Y43F8B.13	2.40732	9.64763e-11	1.58814e-09	Sig	up
pgp-12	-1.70392	4.90719e-16	1.23334e-14	Sig	down			sqrd-1	-1.44272	5.84471e-55	6.93681e-53	Sig	down		fbxa-162	2.39372	8.99329e-12	1.64211e-10	Sig	up
vet-6	-1.69935	3.45217e-05	0.000242333	Sig	down			R02C2.7	-1.43826	2.97277e-10	4.6394e-09	Sig	down		Y105C5B.14	2.38481	3.54403e-10	5.4864e-09	Sig	up
sdz-24	-1.6909	1.04246e-72	2.00434e-70	Sig	down			zip-8	-1.43706	7.88606e-10	1.1763e-08	Sig	down		dod-21	2.35511	1.12835e-05	8.8011e-05	Sig	up
C24H12.11	-1.68395	0.00701605	0.0248152	Sig	no			Y110A2AL.3	-1.43691	1.45818e-06	1.34661e-05	Sig	down		C18H9.5	2.33386	4.62687e-49	4.60937e-47	Sig	up
clec-266	-1.67747	3.89211e-13	7.96102e-12	Sig	down			clec-86	-1.43353	2.22436e-17	6.01516e-16	Sig	down		F57A10.2	2.32649	1.15255e-14	2.63185e-13	Sig	up
ugt-63	-1.66941	3.90735e-141	2.50422e-138	Sig	down			tag-276	-1.4312	6.58768e-08	7.6951e-07	Sig	down		cyp-35A3	2.32198	1.21004e-10	1.97165e-09	Sig	up
clec-161	-1.6656	0.00282085	0.0115201	Sig	no			nspc-18	-1.43108	6.10841e-53	6.82828e-51	Sig	down		fbxa-193	2.30403	1.04647e-57	1.38761e-55	Sig	up
nspc-17	-1.64951	2.31136e-56	2.90462e-54	Sig	down			T12E12.6	-1.42483	0.000165243	0.0009873	Sig	down		srd-53	2.2943	2.65137e-09	3.71559e-08	Sig	up
F32B5.9	-1.6477	0.000978575	0.00466296	Sig	down			F11D5.5	-1.41465	4.76334e-06	4.00305e-05	Sig	down		C17B7.10	2.28245	0.000484983	0.00252909	Sig	up
F45D11.16	-1.63532	1.15353e-31	6.10992e-30	Sig	down			lipl-5	-1.40822	5.05599e-191	7.47781e-188	Sig	down		F28A10.3	2.2806	8.07586e-10	1.20182e-08	Sig	up
F45D11.15	-1.6203	6.02635e-31	3.03321e-29	Sig	down			K06A4.15	-1.40712	0.000987896	0.00470155	Sig	down		F28H6.8	2.27881	1.99814e-06	1.80283e-05	Sig	up
ech-9	-1.61862	1.35679e-21	4.69189e-20	Sig	down			hmit-1.2	-1.4066	1.03994e-19	3.31591e-18	Sig	down		catp-3	2.26462	5.5892e-144	3.83798e-141	Sig	up
F45D11.14	-1.6148	1.04394e-30	5.21346e-29	Sig	down			ZC506.1	-1.40394	6.12689e-71	1.12192e-68	Sig	down		C04G6.2	2.26313	3.18146e-68	5.36578e-66	Sig	up
vet-1	-1.60766	3.37819e-09	4.66969e-08	Sig	down			ilys-3	-1.40351	4.58108e-05	0.00031323	Sig	down		C08E8.4	2.25748	1.47145e-24	5.84538e-23	Sig	up
K09C4.5	-1.60505	8.68755e-45	7.4238e-43	Sig	down			sdz-37	-1.3923	0.00220695	0.00934441	Sig	down		fbxa-30	2.24967	3.15313e-08	3.88374e-07	Sig	up
F54E7.10	-1.6027	0.00103008	0.00487216	Sig	down			asm-2	-1.38509	5.39875e-44	4.47422e-42	Sig	down		C06B3.6	2.24836	7.17007e-159	6.26631e-156	Sig	up
pes-2.2	-1.59956	5.8595e-08	6.92019e-07	Sig	down			B0403.3	-1.38229	1.52529e-24	6.03432e-23	Sig	down		R03H10.6	2.24372	7.31052e-22	2.55099e-20	Sig	up
ugt-53	-1.59905	2.06986e-42	1.63103e-40	Sig	down			try-8	-1.37884	0.000101651	0.000636422	Sig	down		F22H10.1	2.23267	0.000386716	0.00206941	Sig	up
C16A3.11	-1.59796	0.000188443	0.00111039	Sig	down			R08E5.1	-1.37762	1.29512e-41	1.00408e-39	Sig	down		C17B7.4	2.23086	4.68941e-07	4.78573e-06	Sig	up
drd-50	-1.59433	5.03455e-07	5.10545e-06	Sig	down			B0294.1	-1.37641	0.000203585	0.00119049	Sig	down		F41C3.2	2.2297	4.34524e-67	7.26487e-65	Sig	up
R05A10.7	-1.59277	0.00496056	0.0184874	Sig	no			lge-1	-1.3762	3.26669e-06	2.82636e-05	Sig	down		grl-32	2.21455	4.84029e-08	5.80201e-07	Sig	up
T17H7.1	-1.5778	3.27746e-29	1.57539e-27	Sig	down			srb-14	-1.3711	4.74784e-06	3.99329e-05	Sig	down		F22E5.6	2.21218	0.000260923	0.00147465	Sig	up
aqp-5	-1.56688	0.00094814	0.00453592	Sig	down			vit-4	-1.36515	4.43809e-60	6.32083e-58	Sig	down		K02E2.8	2.21064	6.29645e-12	1.1765e-10	Sig	up
lips-14	-1.56081	4.53584e-11	7.73144e-10	Sig	down			T26E4.4	-1.35605	0.000648726	0.00325412	Sig	down		Y39G8B.7	2.19918	1.82138e-07	1.98075e-06	Sig	up
fbxc-51	-1.55618	1.95957e-07	2.12024e-06	Sig	down			nspc-10	-1.34226	3.27663e-60	4.70147e-58	Sig	down		F35F10.13	2.19553	5.66269e-07	5.69736e-06	Sig	up
F32H5.3	-1.55009	1.40271e-26	6.1435e-25	Sig	down			C18A11.4	-1.3376	3.88746e-06	3.31754e-05	Sig	down		C13A2.1	2.1825	0.00033986	0.00185692	Sig	up
clec-60	-1.54573	4.88855e-15	1.14764e-13	Sig	down			F08D12.2	-1.33608	4.64934e-24	1.78786e-22	Sig	down		F55B11.6	2.17379	6.25808e-05	0.000412776	Sig	up
pes-2.1	-1.51682	1.90197e-07	2.0614e-06	Sig	down			arrd-2	-1.33574	0.000110921	0.000689962	Sig	down		Y46B2A.3	2.16054	1.0068e-05	7.9108e-05	Sig	up
clec-197	-1.50015	0.000267071	0.00150453	Sig	down			npr-13	-1.33024	3.70799e-05	0.000258986	Sig	down		Y75B8A.39	2.15191	0.00190581	0.00821962	Sig	up
Y57G11C.1143	-1.4994	5.55831e-05	0.000371333	Sig	down			mks-3	-1.32553	0.00212234	0.00903794	Sig	down		oac-32	2.14995	5.09056e-05	0.000343908	Sig	up
F11D5.7	-1.4953	4.29325e-34	2.56355e-32	Sig	down			Y70C5C.1	-1.32345	3.61898e-16	9.16761e-15	Sig	down		T05A12.4	2.1331	3.72034e-116	1.58958e-113	Sig	up
Y51H4A.5	-1.49032	6.74192e-12	1.25486e-10	Sig	down			C32H11.3	-1.31929	1.41442e-05	0.000107576	Sig	down		cdh-5	2.13127	5.22202e-50	5.28441e-48	Sig	up
Y110A2AL.9	-1.48208	8.9799e-09	1.18828e-07	Sig	down			dod-23	-1.30018	8.53389e-95	2.68985e-92	Sig	down		Y34F4.2	2.10898	7.60188e-27	3.36777e-25	Sig	up
Y71A12B.11	-1.4759	0.000520802	0.00269396	Sig	down			Y22D7AR.10	-1.29925	2.33204e-23	8.72337e-22	Sig	down		fbxa-163	2.10424	0.000751006	0.00369299	Sig	up
21ur-15671	-1.46623	0.00115216	0.00536773	Sig	down			C17E4.2	-1.29867	0.00102861	0.00486759	Sig	down		C18H7.1	2.09975	0.000586051	0.00297702	Sig	up
math-45	-1.46184	1.22166e-28	5.74297e-27	Sig	down			ugt-18	-1.29612	2.01105e-07	2.16993e-06	Sig	down		R11E3.19	2.08823	0.000651651	0.00326794	Sig	up
epac-1	-1.45953	4.687e-07	4.78573e-06	Sig	down			cyp-13B1	-1.29524	1.71323e-11	3.03597e-10	Sig	down		cdr-4	2.08662	1.54047e-274	4.93645e-271	Sig	up
pudl-2	-1.45201	4.39397e-10	6.74783e-09	Sig	down			21ur-15397	-1.29324	0.00136836	0.00621033	Sig	down		Y37H2A.10	2.08369	0.000185279	0.0010937	Sig	up
sqrd-1	-1.44272	5.84471e-55	6.93681e-53	Sig	down			F11F1.8	-1.29208	0.000367191	0.00197925	Sig	down		F55H12.2	2.08086	3.05647e-93	9.18229e-91	Sig	up
R02C2.7	-1.43826	2.97277e-10	4.6394e-09	Sig	down			W04G3.13	-1.2893	0.000234656	0.00134759	Sig	down		C01G10.4	2.07595	1.15789e-07	1.30571e-06	Sig	up
zip-8	-1.43706	7.88606e-10	1.1763e-08	Sig	down			nspc-12	-1.28361	7.53556e-37	4.9281e-35	Sig	down		F08H9.3	2.07541	0.000615262	0.00310723	Sig	up
Y110A2AL.3	-1.43691	1.45818e-06	1.34661e-05	Sig	down			T28H11.8	-1.28209	2.26422e-06	2.02673e-05	Sig	down		pals-27	2.06935	0.000145144	0.000881457	Sig	up
C28C12.3	-1.43548	0.00945034	0.0317771	Sig	no			cyp-13A2	-1.27957	9.38011e-36	5.85556e-34	Sig	down		F23A7.8	2.06874	2.7926e-23	1.03856e-21	Sig	up
clec-86	-1.43353	2.22436e-17	6.01516e-16	Sig	down			T22B2.1	-1.27096	0.000142906	0.000869237	Sig	down		R12G8.1	2.06801	0.0021017	0.00896453	Sig	up
tag-276	-1.4312	6.58768e-08	7.6951e-07	Sig	down			vit-3	-1.26587	3.95046e-50	4.04018e-48	Sig	down		twk-10	2.06372	1.66154e-10	2.67111e-09	Sig	up
nspc-18	-1.43108	6.10841e-53	6.82828e-51	Sig	down			nspc-15	-1.26499	1.84208e-46	1.67856e-44	Sig	down		R12C12.10	2.062	5.89553e-20	1.9019e-18	Sig	up
zeel-1	-1.42891	0.00558237	0.0204755	Sig	no			pnk-4	-1.26281	5.12891e-57	6.61836e-55	Sig	down		fbxa-182	2.05112	1.01304e-40	7.60846e-39	Sig	up
T12E12.6	-1.42483	0.000165243	0.0009873	Sig	down			acs-1	-1.26231	3.91691e-87	1.07586e-84	Sig	down		R11G11.6	2.04618	3.52036e-16	8.92955e-15	Sig	up
F11D5.5	-1.41465	4.76334e-06	4.00305e-05	Sig	down			daf-11	-1.26148	9.82602e-05	0.000616797	Sig	down		F28H7.2	2.04398	0.000157627	0.00094709	Sig	up
lipl-5	-1.40822	5.05599e-191	7.47781e-188	Sig	down			tig-3	-1.26046	2.92376e-06	2.55291e-05	Sig	down		C18H7.11	2.04315	1.12365e-25	4.73781e-24	Sig	up
K06A4.15	-1.40712	0.000987896	0.00470155	Sig	down			nspc-13	-1.25849	3.78313e-45	3.30629e-43	Sig	down		dod-3	2.0431	3.11203e-18	8.93061e-17	Sig	up
hmit-1.2	-1.4066	1.03994e-19	3.31591e-18	Sig	down			vit-5	-1.25764	6.06904e-53	6.82394e-51	Sig	down		grl-27	2.043	1.3653e-22	4.90665e-21	Sig	up
ZC506.1	-1.40394	6.12689e-71	1.12192e-68	Sig	down			myo-1	-1.25695	5.24071e-12	9.84978e-11	Sig	down		osm-3	2.03797	1.20786e-31	6.38011e-30	Sig	up
ilys-3	-1.40351	4.58108e-05	0.00031323	Sig	down			nspc-19	-1.25535	8.02433e-51	8.43081e-49	Sig	down		oac-10	2.03507	2.10489e-09	2.98237e-08	Sig	up
sdz-37	-1.3923	0.00220695	0.00934441	Sig	down			vit-1	-1.25384	3.46605e-45	3.05696e-43	Sig	down		C46G7.111	2.03255	0.00159939	0.0070954	Sig	up
asm-2	-1.38509	5.39875e-44	4.47422e-42	Sig	down			D1054.23	-1.25216	1.14102e-08	1.48735e-07	Sig	down		scl-17	2.02248	3.08299e-05	0.000218491	Sig	up
B0403.3	-1.38229	1.52529e-24	6.03432e-23	Sig	down			hpo-15	-1.24254	5.23391e-162	4.79202e-159	Sig	down		cyp-13A12	2.0183	7.25257e-30	3.54822e-28	Sig	up
try-8	-1.37884	0.000101651	0.000636422	Sig	down			F54F7.2	-1.24138	9.57896e-29	4.51409e-27	Sig	down		sre-23	2.01269	0.000978843	0.00466309	Sig	up
R08E5.1	-1.37762	1.29512e-41	1.00408e-39	Sig	down			exc-1	-1.23779	0.000714397	0.00354378	Sig	down		R11A5.3	2.00081	7.29346e-11	1.21729e-09	Sig	up
B0294.1	-1.37641	0.000203585	0.00119049	Sig	down			hmit-1.1	-1.23535	3.61402e-49	3.61911e-47	Sig	down		F54E7.6	1.99967	1.30647e-05	0.000100183	Sig	up
lge-1	-1.3762	3.26669e-06	2.82636e-05	Sig	down			cbl-1	-1.23433	1.82777e-75	3.77877e-73	Sig	down		ugt-62	1.99204	0	0	Sig	up
srb-14	-1.3711	4.74784e-06	3.99329e-05	Sig	down			C23H5.15	-1.23233	8.98261e-13	1.79905e-11	Sig	down		gst-14	1.99197	0.000241276	0.00138107	Sig	up
vit-4	-1.36515	4.43809e-60	6.32083e-58	Sig	down			nspc-16	-1.23021	7.48979e-51	7.91243e-49	Sig	down		Y49E10.37	1.98804	3.3813e-15	8.05603e-14	Sig	up
pag-3	-1.36327	0.00556487	0.0204229	Sig	no			myo-2	-1.22861	3.07721e-38	2.14367e-36	Sig	down		clec-47	1.98506	1.28398e-93	3.9818e-91	Sig	up
T26E4.4	-1.35605	0.000648726	0.00325412	Sig	down			otpl-7	-1.22673	0.00028036	0.00157157	Sig	down		F58G6.9	1.98195	1.58158e-132	8.21867e-130	Sig	up
nspc-10	-1.34226	3.27663e-60	4.70147e-58	Sig	down			smf-3	-1.22034	1.82636e-27	8.18543e-26	Sig	down		T26H5.14	1.98101	9.59976e-05	0.000603975	Sig	up
C18A11.4	-1.3376	3.88746e-06	3.31754e-05	Sig	down			nspc-14	-1.21628	4.7244e-57	6.17932e-55	Sig	down		F49C5.4	1.97589	6.52744e-06	5.33375e-05	Sig	up
F08D12.2	-1.33608	4.64934e-24	1.78786e-22	Sig	down			F22F7.8	-1.21598	4.62575e-77	9.99318e-75	Sig	down		asp-8	1.97435	4.78401e-107	1.73551e-104	Sig	up
arrd-2	-1.33574	0.000110921	0.000689962	Sig	down			ugt-37	-1.21455	6.32245e-08	7.4123e-07	Sig	down		C36C9.10	1.96464	0.000479897	0.00250665	Sig	up
npr-13	-1.33024	3.70799e-05	0.000258986	Sig	down			Y73C8C.3	-1.21045	0.000714145	0.00354345	Sig	down		F54E4.2	1.9635	0.000886258	0.0042707	Sig	up
mks-3	-1.32553	0.00212234	0.00903794	Sig	down			math-38	-1.20918	2.27131e-13	4.79369e-12	Sig	down		F56D6.23	1.95813	0.000115871	0.000718428	Sig	up
Y70C5C.1	-1.32345	3.61898e-16	9.16761e-15	Sig	down			C40H1.2	-1.20806	3.5036e-16	8.89879e-15	Sig	down		C10G8.3	1.95745	6.33554e-08	7.42312e-07	Sig	up
C32H11.3	-1.31929	1.41442e-05	0.000107576	Sig	down			C17G10.7	-1.19875	9.77723e-10	1.44828e-08	Sig	down		C32H11.9	1.95048	5.24172e-05	0.000352633	Sig	up
dod-23	-1.30018	8.53389e-95	2.68985e-92	Sig	down			clec-166	-1.1892	2.97164e-30	1.46879e-28	Sig	down		msrp-4	1.94943	8.5892e-33	4.81471e-31	Sig	up
Y22D7AR.10	-1.29925	2.33204e-23	8.72337e-22	Sig	down			K11D12.8	-1.18633	0.00176234	0.00769405	Sig	down		irg-1	1.94812	2.87337e-19	8.92509e-18	Sig	up
C17E4.2	-1.29867	0.00102861	0.00486759	Sig	down			skr-8	-1.18559	0.00170096	0.00748041	Sig	down		linc-107	1.94151	0.000893503	0.0043013	Sig	up
ugt-18	-1.29612	2.01105e-07	2.16993e-06	Sig	down			F58H7.1	-1.17709	0.00151209	0.00677219	Sig	down		ZK697.14	1.94037	0.000845846	0.00409856	Sig	up
cyp-13B1	-1.29524	1.71323e-11	3.03597e-10	Sig	down			F53F1.6	-1.17139	3.31608e-25	1.35368e-23	Sig	down		F26A1.9	1.93522	2.74667e-22	9.76161e-21	Sig	up
21ur-15397	-1.29324	0.00136836	0.00621033	Sig	down			fat-7	-1.16877	1.34976e-183	1.73012e-180	Sig	down		parg-2	1.92933	3.25017e-09	4.50549e-08	Sig	up
F11F1.8	-1.29208	0.000367191	0.00197925	Sig	down			ncx-6	-1.16383	2.9311e-24	1.14081e-22	Sig	down		VY10G11R.1	1.9243	0.000809561	0.00394361	Sig	up
W04G3.13	-1.2893	0.000234656	0.00134759	Sig	down			21ur-15248	-1.16349	3.12288e-18	8.94838e-17	Sig	down		clec-239	1.90857	0.000530993	0.00273805	Sig	up
T20F7.3	-1.28924	0.00301832	0.0122076	Sig	no			srg-23	-1.16274	0.00172646	0.00757176	Sig	down		C33B4.2	1.90706	9.66403e-05	0.000607621	Sig	up
T16G12.10	-1.28684	0.00519498	0.0192455	Sig	no			pqn-75	-1.15744	2.1412e-08	2.69606e-07	Sig	down		ZK218.11	1.90659	2.96199e-08	3.67183e-07	Sig	up
nspc-12	-1.28361	7.53556e-37	4.9281e-35	Sig	down			lipl-1	-1.14965	5.1755e-18	1.44636e-16	Sig	down		C40A11.8	1.90495	9.83726e-11	1.61659e-09	Sig	up
T28H11.8	-1.28209	2.26422e-06	2.02673e-05	Sig	down			abhd-3.2	-1.14871	2.2225e-104	7.91332e-102	Sig	down		W09B7.1	1.90081	5.87208e-06	4.83523e-05	Sig	up
cyp-13A2	-1.27957	9.38011e-36	5.85556e-34	Sig	down			C52D10.3	-1.14279	1.27958e-37	8.66283e-36	Sig	down		F08G2.5	1.90055	1.18955e-35	7.40175e-34	Sig	up
Y45G12C.4	-1.27185	0.00841088	0.0288521	Sig	no			T03D8.7	-1.13462	0.000123162	0.000759229	Sig	down		T20D4.15	1.89998	3.2678e-06	2.82636e-05	Sig	up
T22B2.1	-1.27096	0.000142906	0.000869237	Sig	down			F41E6.15	-1.13056	1.86428e-47	1.74002e-45	Sig	down		his-5	1.89983	3.71858e-07	3.84807e-06	Sig	up
vit-3	-1.26587	3.95046e-50	4.04018e-48	Sig	down			ztf-28	-1.12902	3.99339e-18	1.13079e-16	Sig	down		T26H5.10	1.89874	2.10736e-05	0.000154074	Sig	up
nspc-15	-1.26499	1.84208e-46	1.67856e-44	Sig	down			npr-7	-1.12773	0.0019786	0.00850874	Sig	down		F23F1.2	1.89616	3.78848e-26	1.63321e-24	Sig	up
pnk-4	-1.26281	5.12891e-57	6.61836e-55	Sig	down			F15D4.4	-1.12456	5.75944e-05	0.000383172	Sig	down		Y38H6C.23	1.88668	4.49773e-25	1.83216e-23	Sig	up
acs-1	-1.26231	3.91691e-87	1.07586e-84	Sig	down			H25K10.1	-1.11371	2.29801e-06	2.05124e-05	Sig	down		R02E4.3	1.88544	1.2063e-59	1.68069e-57	Sig	up
daf-11	-1.26148	9.82602e-05	0.000616797	Sig	down			F22H10.6	-1.11361	2.10425e-17	5.7064e-16	Sig	down		21ur-10215	1.88329	6.12292e-11	1.03358e-09	Sig	up
tig-3	-1.26046	2.92376e-06	2.55291e-05	Sig	down			Y65B4BR.1	-1.11103	0.000632567	0.00318553	Sig	down		F11A5.18	1.88205	7.06281e-08	8.21144e-07	Sig	up
nspc-13	-1.25849	3.78313e-45	3.30629e-43	Sig	down			F21D5.3	-1.10962	1.82199e-77	3.98085e-75	Sig	down		srm-3	1.87955	3.3843e-09	4.67456e-08	Sig	up
vit-5	-1.25764	6.06904e-53	6.82394e-51	Sig	down			clec-222	-1.10827	4.79014e-26	2.0604e-24	Sig	down		R03H10.7	1.87708	6.4556e-14	1.40251e-12	Sig	up
myo-1	-1.25695	5.24071e-12	9.84978e-11	Sig	down			ZC449.5	-1.10256	3.72174e-52	4.04282e-50	Sig	down		col-111	1.86851	1.99354e-86	5.39857e-84	Sig	up
nspc-19	-1.25535	8.02433e-51	8.43081e-49	Sig	down			cysl-2	-1.10209	2.41764e-71	4.55725e-69	Sig	down		T08E11.8	1.8671	4.77535e-06	4.01117e-05	Sig	up
vit-1	-1.25384	3.46605e-45	3.05696e-43	Sig	down			nspc-9	-1.09918	2.17944e-36	1.3968e-34	Sig	down		F07B7.1	1.86419	8.9879e-06	7.12327e-05	Sig	up
D1054.23	-1.25216	1.14102e-08	1.48735e-07	Sig	down			C03A7.13	-1.09814	6.90718e-15	1.6117e-13	Sig	down		dos-2	1.86303	4.24622e-05	0.000292205	Sig	up
hpo-15	-1.24254	5.23391e-162	4.79202e-159	Sig	down			sepa-1	-1.09647	0.000343996	0.00187578	Sig	down		F53H2.1	1.86078	0.00124863	0.00575305	Sig	up
F54F7.2	-1.24138	9.57896e-29	4.51409e-27	Sig	down			nhr-114	-1.09622	3.16375e-177	3.5782e-174	Sig	down		dao-4	1.86026	1.53713e-93	4.69118e-91	Sig	up
exc-1	-1.23779	0.000714397	0.00354378	Sig	down			sdz-28	-1.09586	0.00190031	0.00820327	Sig	down		csp-2	1.85988	8.80727e-51	9.15337e-49	Sig	up
hmit-1.1	-1.23535	3.61402e-49	3.61911e-47	Sig	down			pgp-1	-1.09572	5.09357e-42	3.96494e-40	Sig	down		F08A8.5	1.85464	7.40996e-12	1.37123e-10	Sig	up
cbl-1	-1.23433	1.82777e-75	3.77877e-73	Sig	down			EGAP4.1	-1.09125	0.000287937	0.00161075	Sig	down		pitr-4	1.85438	0.00182992	0.00794218	Sig	up
F56A4.5	-1.23302	0.0092436	0.031202	Sig	no			tag-10	-1.08687	3.63947e-38	2.51713e-36	Sig	down		pals-36	1.8535	0.000807513	0.00393563	Sig	up
C23H5.15	-1.23233	8.98261e-13	1.79905e-11	Sig	down			clec-223	-1.08281	3.73258e-08	4.54793e-07	Sig	down		Y116A8C.8	1.84123	5.09505e-07	5.15592e-06	Sig	up
nspc-16	-1.23021	7.48979e-51	7.91243e-49	Sig	down			ver-4	-1.08081	5.25736e-11	8.91387e-10	Sig	down		mks-1	1.83462	8.1857e-12	1.50321e-10	Sig	up
myo-2	-1.22861	3.07721e-38	2.14367e-36	Sig	down			Y48E1B.8	-1.07899	9.64185e-26	4.07437e-24	Sig	down		F07C6.6	1.83357	1.04554e-09	1.5428e-08	Sig	up
otpl-7	-1.22673	0.00028036	0.00157157	Sig	down			ncam-1	-1.07709	4.54982e-31	2.33278e-29	Sig	down		Y105C5B.3	1.83059	0.000744928	0.00366686	Sig	up
smf-3	-1.22034	1.82636e-27	8.18543e-26	Sig	down			fln-2	-1.07335	4.53127e-19	1.38952e-17	Sig	down		grl-17	1.82621	9.00614e-05	0.000570416	Sig	up
F35E2.7	-1.22024	0.00283146	0.0115577	Sig	no			F45D11.1	-1.07087	1.45838e-05	0.000110492	Sig	down		F53B2.8	1.82049	2.02839e-73	3.97958e-71	Sig	up
nspc-14	-1.21628	4.7244e-57	6.17932e-55	Sig	down			C03A7.2	-1.06505	1.98347e-05	0.00014629	Sig	down		dpy-1	1.81736	1.46617e-08	1.88941e-07	Sig	up
F22F7.8	-1.21598	4.62575e-77	9.99318e-75	Sig	down			aqp-6	-1.06007	0.000451148	0.0023752	Sig	down		B0507.6	1.81583	5.4035e-16	1.35454e-14	Sig	up
ugt-37	-1.21455	6.32245e-08	7.4123e-07	Sig	down			ncx-8	-1.05972	5.0796e-10	7.73282e-09	Sig	down		K09C8.7	1.81512	1.09756e-06	1.03954e-05	Sig	up
E02H9.6	-1.21381	0.00414985	0.0159069	Sig	no			Y39B6A.21	-1.05307	2.56137e-16	6.56634e-15	Sig	down		math-15	1.81429	5.11117e-13	1.03992e-11	Sig	up
Y73C8C.3	-1.21045	0.000714145	0.00354345	Sig	down			F08D12.3	-1.05296	1.47585e-11	2.63964e-10	Sig	down		F19H6.3	1.81187	0.000217546	0.00126215	Sig	up
math-38	-1.20918	2.27131e-13	4.79369e-12	Sig	down			clec-169	-1.04805	1.75547e-37	1.18016e-35	Sig	down		gst-38	1.81069	1.73105e-19	5.44728e-18	Sig	up
C40H1.2	-1.20806	3.5036e-16	8.89879e-15	Sig	down			chil-8	-1.0476	3.85536e-06	3.29161e-05	Sig	down		C36C5.15	1.80521	2.10753e-05	0.000154074	Sig	up
unc-42	-1.19966	0.00366693	0.0143622	Sig	no			D1054.18	-1.04487	1.28307e-09	1.87459e-08	Sig	down		col-63	1.80503	1.14116e-224	2.4379e-221	Sig	up
C17G10.7	-1.19875	9.77723e-10	1.44828e-08	Sig	down			T10H9.1	-1.04434	1.27733e-07	1.4262e-06	Sig	down		F46F5.2	1.7926	0.00118046	0.00548758	Sig	up
ZC239.4	-1.19545	0.00849944	0.0291142	Sig	no			C27B7.9	-1.04383	1.85229e-15	4.47975e-14	Sig	down		F19B10.14	1.79223	0.00222784	0.00942665	Sig	up
clec-166	-1.1892	2.97164e-30	1.46879e-28	Sig	down			nas-21	-1.04233	8.23263e-11	1.36691e-09	Sig	down		B0024.4	1.79092	2.25279e-52	2.46104e-50	Sig	up
F54F3.2	-1.18812	0.00786615	0.0273525	Sig	no			tbh-1	-1.04072	7.27998e-132	3.68348e-129	Sig	down		F26G1.9	1.79068	0.000667527	0.00333451	Sig	up
K11D12.8	-1.18633	0.00176234	0.00769405	Sig	down			phat-4	-1.03421	3.47343e-44	2.89107e-42	Sig	down		Y53G8AL.1	1.78634	3.99385e-23	1.47107e-21	Sig	up
skr-8	-1.18559	0.00170096	0.00748041	Sig	down			scl-6	-1.03389	1.28229e-06	1.19278e-05	Sig	down		col-156	1.78513	1.04732e-62	1.561e-60	Sig	up
F58H7.1	-1.17709	0.00151209	0.00677219	Sig	down			T03D8.8	-1.02878	0.00129156	0.00591682	Sig	down		T24H10.5	1.76617	1.51432e-22	5.43205e-21	Sig	up
F53F1.6	-1.17139	3.31608e-25	1.35368e-23	Sig	down			ZK822.8	-1.02303	1.50552e-05	0.000113873	Sig	down		ugt-19	1.76401	1.47276e-132	7.86575e-130	Sig	up
fat-7	-1.16877	1.34976e-183	1.73012e-180	Sig	down			F28F8.10	-1.02234	2.81874e-07	2.98436e-06	Sig	down		irg-2	1.74841	1.43382e-11	2.57404e-10	Sig	up
ncx-6	-1.16383	2.9311e-24	1.14081e-22	Sig	down			ceh-22	-1.02027	5.38598e-07	5.43318e-06	Sig	down		C29F9.2	1.73237	1.55653e-29	7.55742e-28	Sig	up
21ur-15248	-1.16349	3.12288e-18	8.94838e-17	Sig	down			Y49E10.4	-1.01997	2.31785e-36	1.48058e-34	Sig	down		sre-44	1.73219	0.00195611	0.00842331	Sig	up
srg-23	-1.16274	0.00172646	0.00757176	Sig	down			ncx-2	-1.01642	7.17588e-18	1.99531e-16	Sig	down		ZK1307.2	1.729	5.47595e-11	9.26814e-10	Sig	up
pqn-75	-1.15744	2.1412e-08	2.69606e-07	Sig	down			nhr-168	-1.01248	8.33578e-11	1.38285e-09	Sig	down		tsp-2	1.72885	2.18414e-05	0.00015913	Sig	up
lipl-1	-1.14965	5.1755e-18	1.44636e-16	Sig	down			H06I04.9	-1.00564	0.000238888	0.00136944	Sig	down		R05D8.9	1.72547	4.44518e-05	0.00030448	Sig	up
abhd-3.2	-1.14871	2.2225e-104	7.91332e-102	Sig	down			lea-1	-1.00563	2.91491e-64	4.59385e-62	Sig	down		col-174	1.71968	3.49158e-33	1.99207e-31	Sig	up
C52D10.3	-1.14279	1.27958e-37	8.66283e-36	Sig	down			T28B8.3	-1.00517	1.26722e-07	1.41738e-06	Sig	down		clec-182	1.71228	0.0014253	0.0064284	Sig	up
T03D8.7	-1.13462	0.000123162	0.000759229	Sig	down			tnt-4	-1.00511	6.92603e-82	1.64403e-79	Sig	down		srpr-2.1	1.71221	0.00187304	0.00809646	Sig	up
F41E6.15	-1.13056	1.86428e-47	1.74002e-45	Sig	down			nspc-20	-1.00234	8.9611e-37	5.80118e-35	Sig	down		col-49	1.70657	1.05083e-97	3.54462e-95	Sig	up
ztf-28	-1.12902	3.99339e-18	1.13079e-16	Sig	down			K11D12.13	-1.00136	6.27345e-41	4.74881e-39	Sig	down		F54D8.10	1.7026	8.01193e-33	4.50425e-31	Sig	up
mks-5	-1.12885	0.00350767	0.0138314	Sig	no										irld-35	1.69806	3.82346e-05	0.000266257	Sig	up
F25E5.3	-1.1281	0.00972515	0.032548	Sig	no										cyp-33C8	1.6949	1.72823e-112	6.92263e-110	Sig	up
npr-7	-1.12773	0.0019786	0.00850874	Sig	down										B0334.13	1.69409	2.72552e-32	1.49725e-30	Sig	up
F15D4.4	-1.12456	5.75944e-05	0.000383172	Sig	down										Y53F4B.25	1.69342	5.57258e-09	7.53475e-08	Sig	up
chil-11	-1.11685	0.00665947	0.0237422	Sig	no										F14F8.8	1.69276	2.94665e-06	2.56823e-05	Sig	up
asic-2	-1.11545	0.0029764	0.0120656	Sig	no										F21C10.11	1.68261	3.86952e-13	7.92325e-12	Sig	up
H25K10.1	-1.11371	2.29801e-06	2.05124e-05	Sig	down										btb-5	1.68104	0.00113308	0.00528521	Sig	up
F22H10.6	-1.11361	2.10425e-17	5.7064e-16	Sig	down										F09C6.12	1.68011	8.69439e-07	8.43852e-06	Sig	up
T26C12.3	-1.11134	0.00425064	0.0162339	Sig	no										C38C6.3	1.67118	1.2864e-13	2.75738e-12	Sig	up
Y65B4BR.1	-1.11103	0.000632567	0.00318553	Sig	down										K01D12.9	1.66868	4.92228e-67	8.15868e-65	Sig	up
Y54G2A.20	-1.11035	0.00884529	0.0300633	Sig	no										F44A6.5	1.66768	1.3604e-44	1.14721e-42	Sig	up
F21D5.3	-1.10962	1.82199e-77	3.98085e-75	Sig	down										swt-6	1.66483	1.31576e-19	4.17462e-18	Sig	up
clec-222	-1.10827	4.79014e-26	2.0604e-24	Sig	down										col-180	1.66298	1.30034e-71	2.47541e-69	Sig	up
Y106G6D.2	-1.10736	0.00661163	0.0235979	Sig	no										col-157	1.66261	9.82914e-79	2.22335e-76	Sig	up
ZC449.5	-1.10256	3.72174e-52	4.04282e-50	Sig	down										K02E11.10	1.6604	2.94163e-76	6.2843e-74	Sig	up
cysl-2	-1.10209	2.41764e-71	4.55725e-69	Sig	down										pals-37	1.64893	2.67362e-06	2.35051e-05	Sig	up
C26C6.4	-1.10026	0.00380186	0.0147823	Sig	no										C25G4.7	1.63967	2.23637e-24	8.73957e-23	Sig	up
nspc-9	-1.09918	2.17944e-36	1.3968e-34	Sig	down										Y58A7A.5	1.63735	1.74773e-28	8.13647e-27	Sig	up
C03A7.13	-1.09814	6.90718e-15	1.6117e-13	Sig	down										W01B6.11	1.6364	1.27877e-05	9.83871e-05	Sig	up
sepa-1	-1.09647	0.000343996	0.00187578	Sig	down										ugt-66	1.63615	5.31906e-30	2.60892e-28	Sig	up
nhr-114	-1.09622	3.16375e-177	3.5782e-174	Sig	down										col-131	1.62966	1.15541e-11	2.09182e-10	Sig	up
sdz-28	-1.09586	0.00190031	0.00820327	Sig	down										clec-238	1.6251	8.89697e-06	7.05701e-05	Sig	up
pgp-1	-1.09572	5.09357e-42	3.96494e-40	Sig	down										cls-3	1.62192	6.75982e-51	7.18072e-49	Sig	up
EGAP4.1	-1.09125	0.000287937	0.00161075	Sig	down										ZC373.3	1.61672	1.07469e-14	2.46575e-13	Sig	up
C09G9.8	-1.09122	0.00339805	0.0134849	Sig	no										Y54G2A.44	1.61635	0.000177818	0.00105327	Sig	up
tag-10	-1.08687	3.63947e-38	2.51713e-36	Sig	down										T08G5.3	1.61327	4.28273e-10	6.58225e-09	Sig	up
clec-223	-1.08281	3.73258e-08	4.54793e-07	Sig	down										col-104	1.61323	4.05138e-85	1.06707e-82	Sig	up
ver-4	-1.08081	5.25736e-11	8.91387e-10	Sig	down										dct-5	1.61286	3.87222e-70	6.89362e-68	Sig	up
Y48E1B.8	-1.07899	9.64185e-26	4.07437e-24	Sig	down										hrg-3	1.60703	0.00233587	0.00981036	Sig	up
chil-7	-1.07794	0.00343517	0.0135957	Sig	no										C10C5.2	1.60618	3.25177e-23	1.20466e-21	Sig	up
ncam-1	-1.07709	4.54982e-31	2.33278e-29	Sig	down										F19B10.13	1.60497	0.00015629	0.000941412	Sig	up
fln-2	-1.07335	4.53127e-19	1.38952e-17	Sig	down										F45D3.4	1.60218	2.63428e-128	1.23535e-125	Sig	up
F45D11.1	-1.07087	1.45838e-05	0.000110492	Sig	down										F54G2.2	1.59591	2.15655e-07	2.31901e-06	Sig	up
C03A7.2	-1.06505	1.98347e-05	0.00014629	Sig	down										C26B9.2	1.59531	0.00104732	0.00493792	Sig	up
T05D4.2	-1.06098	0.00866044	0.0295552	Sig	no										his-6	1.59341	2.01527e-09	2.86595e-08	Sig	up
aqp-6	-1.06007	0.000451148	0.0023752	Sig	down										cyp-14A1	1.59303	5.6202e-31	2.85118e-29	Sig	up
ncx-8	-1.05972	5.0796e-10	7.73282e-09	Sig	down										ttr-11	1.59283	1.62443e-06	1.49154e-05	Sig	up
Y39B6A.21	-1.05307	2.56137e-16	6.56634e-15	Sig	down										ZK1025.2	1.59018	2.86352e-33	1.64841e-31	Sig	up
F08D12.3	-1.05296	1.47585e-11	2.63964e-10	Sig	down										F19B2.5	1.58707	3.39107e-158	2.83479e-155	Sig	up
clec-169	-1.04805	1.75547e-37	1.18016e-35	Sig	down										grd-2	1.58667	5.68696e-16	1.42189e-14	Sig	up
chil-8	-1.0476	3.85536e-06	3.29161e-05	Sig	down										K11H12.4	1.5857	1.57837e-25	6.56867e-24	Sig	up
ceh-24	-1.04672	0.00354203	0.0139412	Sig	no										F28A10.4	1.58492	1.12774e-06	1.06603e-05	Sig	up
lmd-4	-1.04587	0.00810655	0.027998	Sig	no										clec-4	1.5839	1.94635e-28	9.01745e-27	Sig	up
D1054.18	-1.04487	1.28307e-09	1.87459e-08	Sig	down										rol-1	1.58386	2.64485e-138	1.49566e-135	Sig	up
T10H9.1	-1.04434	1.27733e-07	1.4262e-06	Sig	down										F23F12.12	1.58324	3.33991e-50	3.43404e-48	Sig	up
C27B7.9	-1.04383	1.85229e-15	4.47975e-14	Sig	down										fbxb-97	1.58215	1.06004e-10	1.73459e-09	Sig	up
F17E9.2	-1.04359	0.00458903	0.0173103	Sig	no										F28A10.7	1.58153	9.79855e-08	1.12008e-06	Sig	up
nas-21	-1.04233	8.23263e-11	1.36691e-09	Sig	down										ZK1025.8	1.57507	5.01897e-33	2.8466e-31	Sig	up
tbh-1	-1.04072	7.27998e-132	3.68348e-129	Sig	down										Y39B6A.1	1.57338	2.11444e-41	1.61969e-39	Sig	up
C30G12.10	-1.03834	0.00969378	0.0324821	Sig	no										npp-26	1.57119	6.61546e-06	5.3965e-05	Sig	up
Y41D4B.17	-1.03718	0.00318705	0.0127875	Sig	no										F56C3.9	1.57018	3.04224e-08	3.75437e-07	Sig	up
phat-4	-1.03421	3.47343e-44	2.89107e-42	Sig	down										T24H7.8	1.56943	0.00127298	0.00584842	Sig	up
scl-6	-1.03389	1.28229e-06	1.19278e-05	Sig	down										col-14	1.56864	1.9865e-135	1.09127e-132	Sig	up
T03D8.8	-1.02878	0.00129156	0.00591682	Sig	down										col-175	1.56712	1.35918e-74	2.72218e-72	Sig	up
ZK822.8	-1.02303	1.50552e-05	0.000113873	Sig	down										F54F7.11	1.56553	6.96952e-09	9.33819e-08	Sig	up
F28F8.10	-1.02234	2.81874e-07	2.98436e-06	Sig	down										mam-2	1.56389	2.63065e-37	1.75015e-35	Sig	up
ceh-22	-1.02027	5.38598e-07	5.43318e-06	Sig	down										C30G12.2	1.56368	2.07314e-176	2.21446e-173	Sig	up
Y49E10.4	-1.01997	2.31785e-36	1.48058e-34	Sig	down										C05E7.2	1.56218	3.78631e-83	9.33325e-81	Sig	up
bath-10	-1.01746	0.00779286	0.0271439	Sig	no										nspb-9	1.56178	7.18135e-18	1.99531e-16	Sig	up
ncx-2	-1.01642	7.17588e-18	1.99531e-16	Sig	down										col-97	1.55143	4.99722e-109	1.88395e-106	Sig	up
nhr-168	-1.01248	8.33578e-11	1.38285e-09	Sig	down										abu-13	1.55013	1.08695e-60	1.58324e-58	Sig	up
H06I04.9	-1.00564	0.000238888	0.00136944	Sig	down										nhr-6	1.54108	7.16578e-10	1.07386e-08	Sig	up
lea-1	-1.00563	2.91491e-64	4.59385e-62	Sig	down										K08D8.12	1.53631	2.41926e-07	2.58131e-06	Sig	up
T28B8.3	-1.00517	1.26722e-07	1.41738e-06	Sig	down										C49G7.12	1.53545	3.06971e-07	3.23227e-06	Sig	up
tnt-4	-1.00511	6.92603e-82	1.64403e-79	Sig	down										col-138	1.53508	3.86485e-103	1.35108e-100	Sig	up
nspc-20	-1.00234	8.9611e-37	5.80118e-35	Sig	down										del-3	1.53369	0.000345914	0.00188464	Sig	up
K11D12.13	-1.00136	6.27345e-41	4.74881e-39	Sig	down										pals-39	1.53166	2.55541e-05	0.000183675	Sig	up
elo-5	-0.996958	4.2359e-130	2.0883e-127	Sig	no										C07B5.8	1.52715	3.37979e-08	4.1417e-07	Sig	up
best-4	-0.995369	0.00488003	0.018251	Sig	no										M01A12.4	1.52579	2.178e-09	3.08369e-08	Sig	up
Y25C1A.6	-0.991295	0.00345666	0.0136583	Sig	no										ZK896.1	1.52447	1.20246e-05	9.31123e-05	Sig	up
F36D1.7	-0.990978	4.01643e-06	3.42001e-05	Sig	no										col-48	1.52292	5.76596e-56	7.10654e-54	Sig	up
F49F1.5	-0.988907	8.67167e-26	3.68058e-24	Sig	no										C53A3.4	1.52163	9.77829e-08	1.11842e-06	Sig	up
Y47H9C.9	-0.987743	0.000263473	0.00148688	Sig	no										Y34F4.6	1.52059	6.54107e-05	0.000429526	Sig	up
cysl-3	-0.987372	3.57352e-48	3.48771e-46	Sig	no										cnc-4	1.51975	3.77929e-13	7.74674e-12	Sig	up
Y7A9A.1	-0.987036	1.56015e-06	1.43595e-05	Sig	no										his-15	1.51958	6.45329e-13	1.30197e-11	Sig	up
vit-6	-0.985598	3.39152e-20	1.11278e-18	Sig	no										C27D9.2	1.51608	6.92878e-07	6.87762e-06	Sig	up
R03G8.4	-0.982093	0.000321131	0.00176825	Sig	no										col-162	1.51573	4.95753e-76	1.03607e-73	Sig	up
abts-2	-0.978253	1.16853e-06	1.09864e-05	Sig	no										H23N18.5	1.51257	5.34271e-40	3.95094e-38	Sig	up
marg-1	-0.977802	3.17363e-37	2.09689e-35	Sig	no										his-11	1.51178	3.1624e-13	6.52397e-12	Sig	up
F19G12.t1	-0.974056	8.86211e-05	0.000562535	Sig	no										R08A2.7	1.51094	0.000166469	0.000994007	Sig	up
T10B5.8	-0.968627	1.07689e-06	1.0235e-05	Sig	no										acs-2	1.50862	8.50561e-139	4.95568e-136	Sig	up
Y59H11AR.4	-0.968043	2.91372e-16	7.42999e-15	Sig	no										col-127	1.50749	3.63623e-65	5.87511e-63	Sig	up
W03F9.11	-0.96723	7.60147e-05	0.000491107	Sig	no										F07B7.2	1.50617	9.75135e-32	5.23713e-30	Sig	up
clec-218	-0.966498	8.84064e-53	9.7689e-51	Sig	no										col-126	1.50425	2.55017e-65	4.19078e-63	Sig	up
prmt-6	-0.964925	1.49044e-12	2.92415e-11	Sig	no										W09B7.2	1.50358	6.33931e-32	3.44311e-30	Sig	up
F38A1.9	-0.963679	7.41755e-05	0.000479869	Sig	no										cbp-3	1.50275	1.53016e-123	6.84195e-121	Sig	up
Y47H9C.14	-0.958897	0.00595244	0.0216347	Sig	no										F53G2.2	1.50089	0.000579742	0.00294851	Sig	up
lipl-2	-0.958262	1.38574e-20	4.63367e-19	Sig	no										lips-3	1.50083	1.36586e-33	7.91007e-32	Sig	up
T19H5.7	-0.956799	0.000311764	0.00172349	Sig	no										col-107	1.49915	1.507e-82	3.66773e-80	Sig	up
Y54G2A.48	-0.955946	1.3156e-06	1.22199e-05	Sig	no										F17C11.13	1.49253	4.03158e-20	1.31382e-18	Sig	up
spin-2	-0.952883	6.98693e-10	1.04788e-08	Sig	no										col-65	1.489	7.50299e-54	8.63832e-52	Sig	up
ldp-1	-0.952061	2.52811e-96	8.23864e-94	Sig	no										irld-53	1.48786	1.2162e-05	9.40626e-05	Sig	up
F13C5.5	-0.950879	1.78708e-31	9.337e-30	Sig	no										Y18H1A.8	1.48709	7.89318e-07	7.73508e-06	Sig	up
cdr-7	-0.946408	6.94979e-15	1.61968e-13	Sig	no										his-44	1.48248	1.55548e-12	3.04553e-11	Sig	up
egl-47	-0.943634	0.000759308	0.00372934	Sig	no										K09D9.1	1.48168	1.28345e-15	3.14356e-14	Sig	up
C43F9.5	-0.939461	4.35365e-06	3.68918e-05	Sig	no										gcy-19	1.47846	5.08429e-08	6.07933e-07	Sig	up
lgc-20	-0.938441	0.0036296	0.0142421	Sig	no										dod-19	1.47739	4.75777e-230	1.30682e-226	Sig	up
ugt-3	-0.930417	0.00987677	0.0329517	Sig	no										col-60	1.47658	9.06694e-129	4.35825e-126	Sig	up
pgph-2	-0.926142	4.17732e-46	3.75315e-44	Sig	no										col-173	1.47645	3.72144e-36	2.34597e-34	Sig	up
endu-2	-0.926126	5.34178e-53	6.04156e-51	Sig	no										C42D4.13	1.47552	5.73806e-14	1.25942e-12	Sig	up
acp-7	-0.922693	1.34622e-15	3.28475e-14	Sig	no										W02F12.8	1.47477	2.94993e-13	6.11848e-12	Sig	up
nuc-1	-0.921819	9.05367e-69	1.54049e-66	Sig	no										K08H2.5	1.47202	6.62064e-13	1.33433e-11	Sig	up
T02G5.3	-0.920472	1.03366e-07	1.17529e-06	Sig	no										acdh-6	1.47134	8.65276e-20	2.77278e-18	Sig	up
msrp-7	-0.920274	6.20389e-07	6.21585e-06	Sig	no										col-38	1.46752	3.8825e-93	1.14844e-90	Sig	up
cav-1	-0.916296	2.76866e-15	6.63754e-14	Sig	no										F15H10.8	1.46551	1.61274e-07	1.77089e-06	Sig	up
cyp-34A4	-0.916241	2.19419e-05	0.000159802	Sig	no										grl-5	1.4634	5.33894e-45	4.64488e-43	Sig	up
ech-7	-0.915564	3.02867e-33	1.73828e-31	Sig	no										H10E21.4	1.46158	6.69825e-61	9.83109e-59	Sig	up
nhr-62	-0.915225	6.44275e-17	1.70158e-15	Sig	no										K01D12.8	1.46059	6.52842e-19	1.97984e-17	Sig	up
elo-6	-0.914862	2.92402e-110	1.1244e-107	Sig	no										Y106G6E.1	1.45995	1.01988e-06	9.74612e-06	Sig	up
spp-4	-0.914215	4.83008e-24	1.85365e-22	Sig	no										F53B1.4	1.45756	8.93826e-53	9.82034e-51	Sig	up
M04G7.1	-0.904573	5.63517e-10	8.54475e-09	Sig	no										F29D10.3	1.4564	0.00137077	0.00621748	Sig	up
lim-6	-0.903245	6.03216e-11	1.01916e-09	Sig	no										Y94H6A.10	1.45524	2.03775e-113	8.33612e-111	Sig	up
F23D12.11	-0.902283	6.56718e-26	2.80594e-24	Sig	no										T28H10.3	1.45031	6.73303e-141	4.176e-138	Sig	up
T28C12.2	-0.902195	9.88132e-06	7.78002e-05	Sig	no										lips-9	1.44913	5.90411e-14	1.29145e-12	Sig	up
srap-1	-0.902012	1.7861e-11	3.15928e-10	Sig	no										skr-5	1.449	1.7516e-06	1.59839e-05	Sig	up
scl-3	-0.893918	5.20416e-16	1.30627e-14	Sig	no										his-7	1.44785	7.27057e-06	5.86373e-05	Sig	up
C05C8.8	-0.891933	5.85082e-05	0.000388445	Sig	no										skpo-2	1.44754	1.71658e-13	3.6429e-12	Sig	up
Y40H7A.11	-0.89085	0.00175975	0.0076862	Sig	no										F17C11.11	1.44667	2.9635e-79	6.78323e-77	Sig	up
Y73C8C.8	-0.890412	0.00593072	0.021568	Sig	no										C17H12.6	1.4455	5.18231e-13	1.05311e-11	Sig	up
elo-2	-0.888676	4.58783e-46	4.1028e-44	Sig	no										gst-9	1.44416	9.50084e-11	1.56532e-09	Sig	up
clec-70	-0.886989	7.18709e-09	9.623e-08	Sig	no										lgc-21	1.43918	1.67042e-43	1.35516e-41	Sig	up
hgo-1	-0.886779	1.00691e-54	1.18772e-52	Sig	no										T24E12.5	1.43824	5.531e-09	7.48379e-08	Sig	up
rab-28	-0.884377	0.00508582	0.0188962	Sig	no										col-77	1.438	2.98167e-114	1.24627e-111	Sig	up
npax-3	-0.88414	0.00131539	0.00600024	Sig	no										ZC434.3	1.43447	2.781e-18	8.01654e-17	Sig	up
twk-14	-0.88186	0.00258582	0.0106988	Sig	no										F55G11.4	1.43312	7.26551e-74	1.44014e-71	Sig	up
nlp-81	-0.881568	0.00434011	0.0165144	Sig	no										F46C8.8	1.43075	6.81578e-26	2.89927e-24	Sig	up
hst-3.2	-0.879278	0.00136444	0.00619458	Sig	no										F43G6.16	1.42796	0.000319304	0.00176011	Sig	up
F55G1.7	-0.87924	2.822e-08	3.50962e-07	Sig	no										T17H7.7	1.4264	1.1624e-33	6.77257e-32	Sig	up
ZC266.1	-0.878775	4.66955e-12	8.8194e-11	Sig	no										C25F9.15	1.42578	0.00220128	0.00932657	Sig	up
ZK616.1	-0.877614	0.000601822	0.00304666	Sig	no										Y5H2A.4	1.42455	8.61943e-11	1.42748e-09	Sig	up
F49C12.7	-0.877407	1.28412e-43	1.04618e-41	Sig	no										F49C5.11	1.42296	8.14809e-15	1.88524e-13	Sig	up
F49B2.6	-0.876676	2.30666e-10	3.63228e-09	Sig	no										mab-7	1.42036	5.31055e-33	2.99431e-31	Sig	up
srp-2	-0.876531	8.03359e-13	1.61571e-11	Sig	no										ZK180.6	1.42027	4.57461e-70	7.99601e-68	Sig	up
ttm-2	-0.876481	6.25512e-11	1.05405e-09	Sig	no										col-73	1.41798	7.20941e-120	3.15035e-117	Sig	up
pudl-1	-0.873487	4.92163e-12	9.26818e-11	Sig	no										F15E6.4	1.41796	1.09581e-21	3.80309e-20	Sig	up
gsa-1	-0.872075	0.00143509	0.00647101	Sig	no										C34H4.2	1.41681	7.51796e-59	1.02516e-56	Sig	up
T22B11.4	-0.870412	1.09185e-44	9.28893e-43	Sig	no										cyp-35A4	1.41574	0.00224527	0.00948787	Sig	up
srv-15	-0.869061	0.00208262	0.00889042	Sig	no										Y26D4A.21	1.41251	0.00129189	0.00591692	Sig	up
M03F8.5	-0.867089	0.001127	0.00526166	Sig	no										swt-5	1.4094	9.92908e-11	1.63029e-09	Sig	up
Y40H7A.147	-0.866894	0.000171743	0.00102264	Sig	no										C31H2.3	1.40864	0.00136855	0.00621033	Sig	up
vet-2	-0.862307	8.61967e-11	1.42748e-09	Sig	no										R07B1.5	1.40652	3.80482e-05	0.000265055	Sig	up
col-98	-0.85931	4.00158e-37	2.62589e-35	Sig	no										math-48	1.40639	4.39612e-08	5.30597e-07	Sig	up
pck-1	-0.858416	3.42705e-69	5.93621e-67	Sig	no										F12A10.1	1.40248	2.35841e-14	5.30974e-13	Sig	up
set-25	-0.857164	4.8187e-10	7.37066e-09	Sig	no										Y49F6B.15	1.40241	3.45832e-30	1.70495e-28	Sig	up
daao-1	-0.856951	1.1451e-07	1.29282e-06	Sig	no										cyp-13A7	1.40181	9.19447e-07	8.85682e-06	Sig	up
tsp-16	-0.856508	8.44939e-07	8.21316e-06	Sig	no										col-109	1.40149	7.25036e-63	1.08908e-60	Sig	up
K02E7.6	-0.855182	0.000198306	0.00116245	Sig	no										oac-1	1.40135	5.67758e-06	4.68711e-05	Sig	up
C05D11.5	-0.854996	2.7423e-18	7.91685e-17	Sig	no										col-71	1.40058	3.22251e-56	3.99737e-54	Sig	up
Y54G2A.45	-0.854507	2.02095e-19	6.3388e-18	Sig	no										C30H6.5	1.39987	4.61197e-17	1.23159e-15	Sig	up
F08F1.4	-0.853428	1.52742e-08	1.96309e-07	Sig	no										W03D2.9	1.39942	0.000550906	0.00282687	Sig	up
F53F4.8	-0.85335	0.000350801	0.00190802	Sig	no										col-161	1.39939	1.96866e-63	3.05253e-61	Sig	up
gcy-21	-0.85232	0.000760232	0.00373072	Sig	no										abu-12	1.39713	1.39983e-17	3.82309e-16	Sig	up
sra-10	-0.851946	0.00716004	0.0252737	Sig	no										R74.2	1.39676	2.0651e-25	8.48411e-24	Sig	up
Y39G10AL.1	-0.851369	0.00858193	0.0293394	Sig	no										C50F7.5	1.39588	1.3529e-07	1.5036e-06	Sig	up
W04A8.5	-0.850383	0.00820457	0.0282917	Sig	no										col-41	1.39562	1.284e-10	2.08863e-09	Sig	up
calu-1	-0.848891	4.05675e-100	1.39284e-97	Sig	no										lhfp-4	1.39537	0.000363425	0.0019628	Sig	up
Y41D4B.14	-0.842516	0.00882306	0.0300037	Sig	no										dpy-5	1.39521	1.44005e-83	3.69172e-81	Sig	up
C35E7.5	-0.834997	6.25251e-12	1.16943e-10	Sig	no										nhr-47	1.39089	2.66926e-90	7.65999e-88	Sig	up
F59B8.1	-0.834087	0.00256136	0.0106159	Sig	no										cdr-2	1.38899	1.81653e-87	5.06181e-85	Sig	up
ace-4	-0.833702	0.00319585	0.0128174	Sig	no										T06D8.10	1.38878	2.7322e-42	2.14416e-40	Sig	up
nhr-145	-0.833164	6.37553e-06	5.22081e-05	Sig	no										col-120	1.3872	1.61262e-77	3.56389e-75	Sig	up
cpz-1	-0.833109	4.7071e-48	4.57088e-46	Sig	no										T20D4.7	1.38477	0.00233318	0.00980119	Sig	up
ins-30	-0.829622	0.00824554	0.0283862	Sig	no										ZK6.8	1.38464	4.08587e-31	2.10614e-29	Sig	up
C07D10.5	-0.826697	1.79616e-10	2.8731e-09	Sig	no										acd-1	1.38328	1.77442e-09	2.54224e-08	Sig	up
K01A12.4	-0.826221	5.80241e-14	1.2721e-12	Sig	no										Y71G12B.2	1.38281	0.000164927	0.000986022	Sig	up
cpr-6	-0.825666	2.12834e-96	7.05546e-94	Sig	no										F49E12.12	1.3785	1.90732e-13	4.03878e-12	Sig	up
sri-40	-0.825482	2.07905e-31	1.0833e-29	Sig	no										F33A8.7	1.37773	8.88647e-31	4.44948e-29	Sig	up
W03D8.13	-0.824965	0.00240382	0.0100671	Sig	no										col-17	1.37757	1.91136e-95	6.12494e-93	Sig	up
Y48G9A.11	-0.822897	2.77594e-13	5.78884e-12	Sig	no										cutl-23	1.376	9.51938e-18	2.62596e-16	Sig	up
oatr-1	-0.822827	2.32825e-90	6.78262e-88	Sig	no										F14D7.10	1.3755	1.16276e-11	2.10314e-10	Sig	up
C50D2.6	-0.820915	8.47085e-13	1.70009e-11	Sig	no										bath-26	1.37273	2.68855e-08	3.35015e-07	Sig	up
ZC250.4	-0.820698	1.21499e-44	1.0291e-42	Sig	no										T10B10.3	1.37154	2.80774e-39	2.05264e-37	Sig	up
kynu-1	-0.820221	1.33857e-41	1.0336e-39	Sig	no										Y47D7A.15	1.37057	6.49583e-157	5.20397e-154	Sig	up
M02D8.6	-0.81959	2.63279e-18	7.62359e-17	Sig	no										nas-38	1.37006	1.7986e-17	4.89827e-16	Sig	up
Y75B8A.28	-0.81838	2.08154e-06	1.87193e-05	Sig	no										K07E3.9	1.36839	3.58154e-22	1.26818e-20	Sig	up
C41G11.1	-0.816591	9.39074e-16	2.32077e-14	Sig	no										pmk-2	1.36801	1.37186e-55	1.65891e-53	Sig	up
C05B5.5	-0.814477	1.57459e-05	0.000118446	Sig	no										dpy-13	1.36648	1.02087e-74	2.06614e-72	Sig	up
acl-7	-0.813494	1.55492e-55	1.86853e-53	Sig	no										W08E12.3	1.36612	1.66128e-24	6.54539e-23	Sig	up
Y71G12B.26	-0.812428	0.00859257	0.0293653	Sig	no										pals-14	1.36478	0.000556827	0.00285218	Sig	up
T28C6.8	-0.811105	5.09454e-22	1.79073e-20	Sig	no										F35B3.4	1.36371	6.3163e-57	8.09624e-55	Sig	up
M03D4.4	-0.809439	5.09133e-07	5.15487e-06	Sig	no										Y41E3.22	1.35768	1.08603e-08	1.42145e-07	Sig	up
C25G6.3	-0.809276	3.73743e-05	0.000260738	Sig	no										nas-14	1.35753	1.55064e-19	4.88756e-18	Sig	up
cutl-16	-0.808903	9.85735e-07	9.43923e-06	Sig	no										lips-12	1.35426	4.81467e-05	0.000326647	Sig	up
col-103	-0.80792	1.20939e-46	1.11258e-44	Sig	no										nekl-1	1.35423	2.2195e-06	1.99134e-05	Sig	up
ser-6	-0.807691	0.000389625	0.00208382	Sig	no										spp-7	1.35412	1.48286e-07	1.63668e-06	Sig	up
grd-13	-0.807351	6.70716e-10	1.00986e-08	Sig	no										tsp-1	1.35386	0.000330148	0.00181209	Sig	up
aptf-4	-0.807161	0.00148261	0.006651	Sig	no										C32H11.6	1.35355	6.85193e-05	0.000447798	Sig	up
F41G3.10	-0.805818	2.99993e-25	1.22723e-23	Sig	no										ZC84.1	1.3523	0.000153087	0.000924148	Sig	up
asah-2	-0.805322	1.42898e-32	7.8951e-31	Sig	no										F33H2.8	1.35195	1.186e-05	9.20242e-05	Sig	up
Y45F10D.2	-0.802622	0.000160108	0.0009599	Sig	no										C01G10.5	1.35065	0.00215763	0.00917081	Sig	up
C49A9.5	-0.802609	9.83546e-15	2.25934e-13	Sig	no										F22E5.1	1.34997	3.38322e-13	6.94969e-12	Sig	up
H13N06.7	-0.799358	0.00180048	0.00783386	Sig	no										R08A2.5	1.34816	0.000249429	0.0014212	Sig	up
C49G7.3	-0.799122	1.24473e-46	1.13964e-44	Sig	no										Y37H2B.1	1.34707	0.00104169	0.00491863	Sig	up
F19C7.2	-0.798961	9.18e-17	2.41455e-15	Sig	no										C17C3.15	1.34675	2.89803e-43	2.34119e-41	Sig	up
ZK1053.4	-0.798635	1.78703e-07	1.94891e-06	Sig	no										Y53F4B.27	1.34341	1.72503e-22	6.1649e-21	Sig	up
alh-9	-0.797057	2.82461e-71	5.27269e-69	Sig	no										F07A11.1	1.34251	8.27027e-06	6.58983e-05	Sig	up
C33D9.5	-0.796423	0.0001384	0.000845571	Sig	no										C18A11.1	1.33953	4.18115e-18	1.18048e-16	Sig	up
srv-7	-0.795367	0.00988947	0.0329826	Sig	no										K10H10.4	1.33908	2.18669e-31	1.13631e-29	Sig	up
F28H7.3	-0.79437	1.13705e-62	1.6817e-60	Sig	no										F01G10.10	1.33778	3.32572e-28	1.5261e-26	Sig	up
K08D12.6	-0.79344	7.27058e-19	2.19109e-17	Sig	no										Y26D4A.12	1.3368	0.000227682	0.00131264	Sig	up
del-6	-0.792805	5.88441e-60	8.31909e-58	Sig	no										msrp-3	1.33578	1.10311e-29	5.38313e-28	Sig	up
acy-2	-0.79243	0.000120794	0.000745586	Sig	no										snt-2	1.33406	1.46486e-58	1.98344e-56	Sig	up
Y8A9A.2	-0.792321	4.00979e-06	3.41587e-05	Sig	no										C02E7.6	1.3331	8.97118e-28	4.07775e-26	Sig	up
C54E4.4	-0.792101	6.74866e-06	5.48885e-05	Sig	no										fbxa-82	1.33307	5.32977e-10	8.10083e-09	Sig	up
C44B7.5	-0.791279	1.32219e-27	5.95355e-26	Sig	no										C25F6.8	1.33027	4.11769e-05	0.000284276	Sig	up
C47E12.9	-0.79093	0.00155986	0.00694731	Sig	no										F35F10.5	1.32796	4.75716e-11	8.1015e-10	Sig	up
dhc-3	-0.79041	0.000205851	0.00120191	Sig	no										Y43F8B.23	1.3268	0.000354356	0.00192409	Sig	up
Y73F4A.3	-0.789339	3.71726e-13	7.62771e-12	Sig	no										C55C3.3	1.32657	2.06892e-38	1.46786e-36	Sig	up
21ur-3334	-0.788402	8.7976e-07	8.52606e-06	Sig	no										cgt-1	1.32638	3.3956e-12	6.48978e-11	Sig	up
F31D4.8	-0.787098	1.15689e-12	2.29686e-11	Sig	no										C10C5.3	1.32562	7.776e-49	7.70666e-47	Sig	up
sur-5	-0.786638	7.77631e-35	4.74651e-33	Sig	no										ZC21.10	1.32225	0.0010429	0.00492257	Sig	up
T01C8.11	-0.785579	2.64778e-06	2.33206e-05	Sig	no										F23A7.4	1.32027	4.03951e-09	5.55165e-08	Sig	up
chpf-2	-0.781844	0.00329988	0.0131578	Sig	no										dot-1.3	1.31932	5.5186e-05	0.000368808	Sig	up
clec-165	-0.780886	0.0021519	0.00915568	Sig	no										his-3	1.31857	4.12907e-06	3.50971e-05	Sig	up
nlp-16	-0.779657	8.13517e-17	2.14267e-15	Sig	no										ugt-2	1.31516	9.57439e-51	9.89714e-49	Sig	up
ZK742.4	-0.779014	6.63953e-11	1.11395e-09	Sig	no										R10D12.1	1.31505	1.15733e-18	3.42663e-17	Sig	up
F41E7.1	-0.778734	1.79976e-05	0.000133916	Sig	no										T23F6.1	1.31258	1.55265e-24	6.12993e-23	Sig	up
C10G8.4	-0.777621	3.50637e-20	1.1485e-18	Sig	no										fbxa-21	1.31021	8.82786e-12	1.61343e-10	Sig	up
Y42H9AR.5	-0.776917	0.00012673	0.000779225	Sig	no										suro-1	1.30912	7.77109e-80	1.80018e-77	Sig	up
Y54G2A.36	-0.776413	4.85766e-20	1.58034e-18	Sig	no										T28F2.1	1.3091	0.000553526	0.0028388	Sig	up
Y73F4A.2	-0.773086	1.2085e-38	8.70256e-37	Sig	no										F08F3.8	1.30828	6.28339e-08	7.371e-07	Sig	up
cept-2	-0.772734	1.25993e-15	3.08989e-14	Sig	no										T20D4.13	1.30713	0.000877215	0.0042303	Sig	up
col-116	-0.770177	0.00509319	0.0189157	Sig	no										Y51B9A.9	1.30643	3.53825e-14	7.91047e-13	Sig	up
ZK822.1	-0.770109	1.20077e-06	1.12621e-05	Sig	no										Y102A5C.35	1.30292	0.00105022	0.00494726	Sig	up
T22F7.1	-0.769279	2.41151e-08	3.02454e-07	Sig	no										F25B3.5	1.30253	1.49572e-15	3.64029e-14	Sig	up
pho-11	-0.767007	3.40314e-63	5.15214e-61	Sig	no										col-54	1.30208	1.05803e-08	1.38763e-07	Sig	up
myo-5	-0.766405	4.43734e-19	1.36289e-17	Sig	no										R07C3.13	1.30077	7.19547e-18	1.99635e-16	Sig	up
Y116F11B.6	-0.765374	0.00245508	0.0102483	Sig	no										M195.2	1.30072	2.41942e-12	4.66582e-11	Sig	up
slc-36.4	-0.764983	7.08423e-12	1.31475e-10	Sig	no										C28F5.1	1.29979	4.81332e-05	0.000326647	Sig	up
gst-16	-0.764463	1.22585e-05	9.47707e-05	Sig	no										ZK593.3	1.29783	1.4958e-78	3.34415e-76	Sig	up
C45H4.14	-0.764027	0.0015808	0.0070275	Sig	no										col-130	1.29757	2.12263e-56	2.68498e-54	Sig	up
odd-1	-0.761396	0.0002206	0.00127678	Sig	no										clec-104	1.29544	0.00101781	0.00482481	Sig	up
clec-97	-0.761366	1.83101e-08	2.32375e-07	Sig	no										wrt-6	1.29244	1.02127e-33	5.98658e-32	Sig	up
got-1.2	-0.760629	2.0067e-41	1.54332e-39	Sig	no										F46F5.1	1.29112	0.000321523	0.00176981	Sig	up
C03H5.6	-0.76005	0.00267858	0.0110163	Sig	no										grl-16	1.29095	2.99403e-76	6.32596e-74	Sig	up
T23B7.3	-0.759768	0.000851998	0.00412456	Sig	no										E02C12.6	1.28888	1.00556e-15	2.48188e-14	Sig	up
anmt-2	-0.759453	2.42366e-36	1.54304e-34	Sig	no										col-88	1.28781	6.30817e-47	5.85929e-45	Sig	up
spp-5	-0.758009	1.01025e-21	3.51251e-20	Sig	no										nhr-115	1.28717	1.98785e-20	6.6011e-19	Sig	up
Y40H7A.10	-0.75787	1.21074e-39	8.91909e-38	Sig	no										nspb-7	1.28683	4.9954e-19	1.52697e-17	Sig	up
C06E4.3	-0.756333	0.000463236	0.00243218	Sig	no										C28H8.5	1.28605	4.32924e-09	5.93711e-08	Sig	up
slc-17.6	-0.753714	1.51737e-27	6.81648e-26	Sig	no										col-137	1.28593	1.55421e-48	1.53246e-46	Sig	up
C35B1.4	-0.753546	5.11555e-23	1.87346e-21	Sig	no										C06C3.5	1.28182	6.96443e-10	1.04532e-08	Sig	up
F41C6.4	-0.753422	3.41241e-05	0.000239804	Sig	no										C05E7.1	1.28099	2.33116e-30	1.15519e-28	Sig	up
lpr-6	-0.751247	2.24262e-06	2.0102e-05	Sig	no										swt-1	1.28062	1.39816e-25	5.83133e-24	Sig	up
spp-23	-0.750373	1.37116e-13	2.93251e-12	Sig	no										bath-47	1.28033	1.32988e-11	2.3964e-10	Sig	up
Y11D7A.3	-0.750277	5.2828e-31	2.70139e-29	Sig	no										C54F6.3	1.27956	0.000555529	0.00284755	Sig	up
C39D10.7	-0.748959	1.01173e-08	1.33145e-07	Sig	no										lact-8	1.2791	1.5998e-20	5.34017e-19	Sig	up
aagr-1	-0.747702	2.14355e-38	1.50416e-36	Sig	no										lrx-1	1.27701	1.56702e-16	4.04962e-15	Sig	up
Y43B11AR.1	-0.746421	1.33973e-24	5.3331e-23	Sig	no										F56D6.12	1.27342	6.87872e-10	1.03488e-08	Sig	up
B0361.4	-0.745455	0.00301764	0.0122076	Sig	no										pgp-6	1.27298	4.37741e-31	2.25038e-29	Sig	up
nhr-273	-0.743617	0.00539608	0.019887	Sig	no										W08G11.1	1.27065	4.65753e-06	3.92077e-05	Sig	up
bath-9	-0.743432	0.0012711	0.00584258	Sig	no										F13H8.5	1.26812	1.15581e-54	1.35504e-52	Sig	up
ZK262.2	-0.741967	0.00516303	0.0191381	Sig	no										Y45F10B.2	1.26809	2.86657e-07	3.02833e-06	Sig	up
T01G5.8	-0.740894	0.00802289	0.0277945	Sig	no										Y80D3A.8	1.26781	2.55967e-17	6.89281e-16	Sig	up
B0035.13	-0.739788	5.40533e-32	2.95251e-30	Sig	no										his-13	1.26642	1.01442e-08	1.33407e-07	Sig	up
C05C9.3	-0.739091	1.18513e-05	9.20242e-05	Sig	no										R03H10.12	1.26602	0.00187395	0.00809854	Sig	up
bath-24	-0.738024	5.86317e-11	9.91478e-10	Sig	no										Y71G12B.32	1.26485	0.00132289	0.00602871	Sig	up
Y47D7A.6	-0.737495	2.241e-10	3.53178e-09	Sig	no										gur-5	1.26468	2.87125e-05	0.000204541	Sig	up
F32E10.9	-0.735087	2.75646e-15	6.61653e-14	Sig	no										W08E12.5	1.26284	2.53326e-25	1.03853e-23	Sig	up
T19D12.9	-0.734453	0.00768082	0.026841	Sig	no										F18E3.12	1.26257	3.45933e-36	2.18791e-34	Sig	up
let-767	-0.733793	1.29927e-55	1.58108e-53	Sig	no										bed-3	1.26	2.1748e-22	7.75786e-21	Sig	up
dct-16	-0.732873	1.91906e-16	4.94609e-15	Sig	no										B0034.7	1.25613	0.000565585	0.00288601	Sig	up
cht-1	-0.732272	3.16868e-06	2.74929e-05	Sig	no										T10E9.3	1.25609	3.29032e-63	5.02088e-61	Sig	up
fbxa-168	-0.731249	0.00657718	0.0234924	Sig	no										bli-6	1.25527	1.60043e-83	3.9963e-81	Sig	up
cpl-1	-0.730423	1.16472e-55	1.42638e-53	Sig	no										ugt-21	1.25052	1.75635e-36	1.12941e-34	Sig	up
F42F12.3	-0.729897	9.94282e-11	1.63115e-09	Sig	no										his-9	1.24806	1.51915e-08	1.95376e-07	Sig	up
CE7X_3.2	-0.729774	5.10622e-05	0.000344666	Sig	no										cbp-2	1.24787	8.48887e-52	9.16941e-50	Sig	up
rhy-1	-0.729653	3.79514e-15	8.98635e-14	Sig	no										F22B7.9	1.24533	6.09652e-32	3.32061e-30	Sig	up
C55B6.1	-0.728116	1.13259e-18	3.36056e-17	Sig	no										dpy-4	1.24438	7.35641e-46	6.54823e-44	Sig	up
gcy-15	-0.728068	0.00383642	0.0148888	Sig	no										F43H9.4	1.24378	1.25163e-37	8.50353e-36	Sig	up
lpr-4	-0.727604	5.69368e-10	8.62667e-09	Sig	no										rncs-1	1.24266	3.94972e-19	1.21506e-17	Sig	up
pqn-94	-0.726502	2.16022e-23	8.11223e-22	Sig	no										rrn-2.1	1.24263	3.69772e-46	3.33784e-44	Sig	up
F56D5.5	-0.726374	2.44657e-05	0.000176577	Sig	no										W08E12.4	1.24193	9.17444e-26	3.8854e-24	Sig	up
K10H10.12	-0.726307	0.00103461	0.00489117	Sig	no										W01B11.6	1.23961	4.32296e-35	2.64706e-33	Sig	up
gst-10	-0.725429	2.63818e-15	6.34053e-14	Sig	no										F39D8.3	1.23859	3.27209e-13	6.7358e-12	Sig	up
21ur-12330	-0.724739	0.00151966	0.00680293	Sig	no										oac-30	1.23626	7.7237e-10	1.15477e-08	Sig	up
ZK185.3	-0.724202	8.07636e-12	1.48455e-10	Sig	no										fkb-4	1.23606	1.48345e-24	5.8809e-23	Sig	up
ncl-1	-0.72388	1.6602e-11	2.95015e-10	Sig	no										bus-4	1.23471	1.05071e-09	1.54923e-08	Sig	up
btb-1	-0.723236	0.00280173	0.0114517	Sig	no										spe-45	1.23463	1.24028e-06	1.15706e-05	Sig	up
T05C3.2	-0.721965	0.00695272	0.0246097	Sig	no										bbs-4	1.23156	2.33366e-05	0.000169127	Sig	up
Y50D4B.2	-0.71882	6.02291e-06	4.94249e-05	Sig	no										F15B9.8	1.22717	1.12523e-42	8.93997e-41	Sig	up
ggr-2	-0.717516	0.00529813	0.0195823	Sig	no										col-33	1.22373	4.72841e-06	3.9787e-05	Sig	up
wrt-2	-0.716987	1.97698e-06	1.78625e-05	Sig	no										F53C11.1	1.22084	3.52041e-45	3.09073e-43	Sig	up
C03A3.1	-0.715386	6.52206e-05	0.00042857	Sig	no										H20E11.2	1.21186	5.99715e-15	1.40447e-13	Sig	up
F42A8.1	-0.715199	1.04052e-31	5.55724e-30	Sig	no										arrd-24	1.21086	0.00134529	0.00611775	Sig	up
hpd-1	-0.714522	7.22738e-59	9.92577e-57	Sig	no										T22B7.7	1.20962	7.31215e-53	8.12663e-51	Sig	up
F07A11.5	-0.714136	1.09354e-16	2.86452e-15	Sig	no										his-12	1.20943	2.09861e-05	0.000153655	Sig	up
21ur-15298	-0.712989	0.000404358	0.00215362	Sig	no										Y59H11AR.10	1.20891	0.00175019	0.0076549	Sig	up
F15B10.3	-0.711091	0.00107225	0.00503692	Sig	no										F46C5.10	1.20886	2.82279e-26	1.21964e-24	Sig	up
F40A3.7	-0.709006	0.000362527	0.00195905	Sig	no										his-32	1.20701	5.60677e-06	4.63662e-05	Sig	up
Y4C6B.5	-0.707363	5.42385e-10	8.23081e-09	Sig	no										C18D4.6	1.20701	6.4474e-14	1.40231e-12	Sig	up
vit-2	-0.707254	4.64157e-14	1.02697e-12	Sig	no										pals-24	1.20691	2.87125e-31	1.48402e-29	Sig	up
acp-6	-0.706462	4.53901e-80	1.06429e-77	Sig	no										T20D4.10	1.20644	3.01166e-12	5.78474e-11	Sig	up
sptl-2	-0.705483	2.04386e-40	1.51727e-38	Sig	no										F49E12.10	1.20474	7.26499e-14	1.57479e-12	Sig	up
mct-4	-0.705416	2.86809e-22	1.01743e-20	Sig	no										col-150	1.20276	8.50738e-37	5.54479e-35	Sig	up
C44F1.1	-0.7042	1.09563e-09	1.613e-08	Sig	no										21ur-15387	1.19811	9.46915e-05	0.000597125	Sig	up
F59A1.13	-0.703497	0.00324301	0.0129525	Sig	no										R01E6.5	1.19799	0.000862043	0.00416654	Sig	up
W01C8.5	-0.702784	1.12447e-34	6.82027e-33	Sig	no										F15E6.3	1.19586	1.35751e-11	2.4439e-10	Sig	up
cal-5	-0.701554	1.42311e-35	8.82652e-34	Sig	no										pals-26	1.19586	0.00120437	0.00558527	Sig	up
C06H2.7	-0.701316	1.28062e-10	2.08489e-09	Sig	no										pgp-7	1.19429	2.49145e-19	7.75131e-18	Sig	up
cnc-2	-0.700034	0.00768002	0.026841	Sig	no										F14B4.1	1.19359	4.12894e-14	9.1777e-13	Sig	up
R08F11.1	-0.69911	2.67482e-13	5.61449e-12	Sig	no										K10H10.15	1.19354	1.10963e-09	1.63235e-08	Sig	up
dpy-3	-0.698171	6.3696e-05	0.000419412	Sig	no										agmo-1	1.1924	1.82784e-24	7.18688e-23	Sig	up
skr-7	-0.697347	3.22163e-08	3.96304e-07	Sig	no										ZK662.6	1.19236	1.28308e-13	2.75333e-12	Sig	up
cfz-2	-0.696775	0.00313544	0.0126146	Sig	no										col-145	1.19049	8.37296e-41	6.31322e-39	Sig	up
nas-31	-0.696306	0.000330689	0.00181351	Sig	no										his-16	1.19035	0.000400786	0.00213697	Sig	up
T04F8.8	-0.696029	4.64109e-17	1.23764e-15	Sig	no										F38A6.4	1.19014	1.00262e-10	1.64343e-09	Sig	up
EEED8.15	-0.695176	1.1738e-05	9.12971e-05	Sig	no										T19H12.15	1.18836	7.90506e-10	1.17822e-08	Sig	up
H11E01.2	-0.694229	2.92706e-06	2.55463e-05	Sig	no										linc-6	1.18738	1.95063e-06	1.76493e-05	Sig	up
fpn-1.1	-0.693997	1.46247e-12	2.87808e-11	Sig	no										F13C5.3	1.18606	0.000282052	0.00158013	Sig	up
C06A5.6	-0.693184	1.12021e-19	3.56004e-18	Sig	no										ptr-18	1.18469	2.94064e-36	1.866e-34	Sig	up
pha-1	-0.692835	1.97441e-11	3.47319e-10	Sig	no										F26F2.10	1.18458	3.09079e-09	4.30004e-08	Sig	up
odd-2	-0.692594	1.12893e-05	8.80211e-05	Sig	no										E01G4.6	1.18457	1.50146e-83	3.79848e-81	Sig	up
F36H9.4	-0.692288	2.09061e-09	2.96433e-08	Sig	no										C49G7.10	1.18448	2.18682e-30	1.08646e-28	Sig	up
C02B8.12	-0.691667	0.00276094	0.0113187	Sig	no										F35F10.1	1.1839	1.35114e-15	3.29257e-14	Sig	up
F28F8.7	-0.691015	2.67202e-10	4.18022e-09	Sig	no										nep-15	1.18341	1.76313e-08	2.24501e-07	Sig	up
daf-28	-0.690251	8.13726e-05	0.000520267	Sig	no										DC2.5	1.18243	7.59209e-34	4.4777e-32	Sig	up
haly-1	-0.690048	2.54091e-23	9.48622e-22	Sig	no										F21A3.11	1.1819	1.16988e-25	4.92193e-24	Sig	up
cpt-5	-0.689464	2.86693e-27	1.27303e-25	Sig	no										bah-1	1.18079	7.37105e-09	9.84189e-08	Sig	up
flp-33	-0.689303	0.000248095	0.00141566	Sig	no										F36H9.2	1.18059	4.75497e-05	0.000323624	Sig	up
tsp-10	-0.688386	5.28546e-14	1.16809e-12	Sig	no										C36C5.12	1.18026	2.10564e-11	3.6939e-10	Sig	up
gpx-3	-0.688325	5.49713e-12	1.03216e-10	Sig	no										F25A2.1	1.17994	6.9236e-05	0.000452027	Sig	up
F55G11.8	-0.687863	5.3875e-11	9.12648e-10	Sig	no										R09H10.7	1.17987	6.28137e-22	2.19985e-20	Sig	up
T19H5.6	-0.687817	0.00323459	0.0129269	Sig	no										K03A11.6	1.17926	0.00144998	0.00652592	Sig	up
fat-2	-0.687792	4.72516e-75	9.66497e-73	Sig	no										col-58	1.17724	2.03252e-25	8.37348e-24	Sig	up
Y49A3A.6	-0.685982	3.67357e-07	3.80559e-06	Sig	no										F53A9.7	1.17723	2.06258e-17	5.60923e-16	Sig	up
C49A9.1	-0.685871	0.0055824	0.0204755	Sig	no										T19C3.2	1.17622	9.36682e-29	4.42496e-27	Sig	up
F01D5.3	-0.685544	0.000142196	0.000865192	Sig	no										C40H5.8	1.17576	2.51455e-07	2.67852e-06	Sig	up
F53A9.1	-0.685474	4.45279e-07	4.56607e-06	Sig	no										Y39B6A.8	1.17283	0.00022393	0.00129528	Sig	up
clp-7	-0.68487	3.57482e-43	2.87586e-41	Sig	no										K06A4.6	1.17246	0.000226709	0.00130839	Sig	up
fbxa-107	-0.684632	1.95217e-09	2.78445e-08	Sig	no										W02B8.2	1.17163	3.70846e-29	1.77812e-27	Sig	up
M153.2	-0.684078	8.51079e-09	1.12775e-07	Sig	no										C04E12.10	1.1713	0.00207199	0.00885688	Sig	up
F41E7.2	-0.683106	0.000666991	0.0033327	Sig	no										F14D7.7	1.17015	2.71089e-09	3.79347e-08	Sig	up
dct-17	-0.682997	4.18613e-10	6.43894e-09	Sig	no										nhr-43	1.16961	4.81327e-25	1.95242e-23	Sig	up
gba-4	-0.682774	5.62069e-34	3.33546e-32	Sig	no										cyp-13A11	1.16895	0.000630371	0.0031753	Sig	up
Y73B6BL.275	-0.681675	4.42338e-18	1.24522e-16	Sig	no										D2024.4	1.16887	3.59983e-08	4.39453e-07	Sig	up
lpr-5	-0.681113	1.45524e-07	1.60712e-06	Sig	no										F01D5.6	1.1686	5.63532e-16	1.41081e-14	Sig	up
sfrp-1	-0.680823	7.38246e-05	0.000478145	Sig	no										R04B3.3	1.16834	1.23031e-12	2.43366e-11	Sig	up
clik-2	-0.679759	2.78346e-38	1.94609e-36	Sig	no										ZK1025.3	1.16809	3.3782e-32	1.8505e-30	Sig	up
gcsh-1	-0.679567	3.91983e-18	1.1116e-16	Sig	no										T28C12.5	1.16767	0.000264061	0.00148889	Sig	up
unc-47	-0.678736	0.00919543	0.0310722	Sig	no										clec-85	1.16623	6.22274e-34	3.68137e-32	Sig	up
spin-3	-0.677635	1.20485e-07	1.34919e-06	Sig	no										F41F3.3	1.16457	8.61902e-38	5.9185e-36	Sig	up
glit-1	-0.677553	4.3439e-12	8.22859e-11	Sig	no										dod-17	1.1642	8.17162e-23	2.97005e-21	Sig	up
ncx-10	-0.676198	0.00438693	0.0166662	Sig	no										Y58A7A.4	1.16377	1.77489e-21	6.09389e-20	Sig	up
hsp-12.2	-0.675791	5.30654e-31	2.70634e-29	Sig	no										col-125	1.16223	1.73769e-47	1.63777e-45	Sig	up
R05H10.1	-0.674836	0.00846093	0.0290134	Sig	no										his-42	1.15782	0.0012372	0.00571377	Sig	up
Y51H4A.7	-0.674008	1.92055e-18	5.59491e-17	Sig	no										Y53G8B.3	1.15773	6.25553e-14	1.36521e-12	Sig	up
spp-17	-0.673679	2.47262e-15	5.95753e-14	Sig	no										C44E12.1	1.15739	2.48416e-15	5.97784e-14	Sig	up
Y47D3B.4	-0.671382	0.00152983	0.00684368	Sig	no										F13B12.4	1.15729	7.73794e-10	1.156e-08	Sig	up
T14B1.1	-0.670456	1.11412e-05	8.69718e-05	Sig	no										T28C12.4	1.15703	6.83991e-45	5.87102e-43	Sig	up
ugt-40	-0.669365	0.000766589	0.00375521	Sig	no										pals-23	1.15495	5.0782e-29	2.42279e-27	Sig	up
dat-1	-0.667714	0.00257526	0.0106643	Sig	no										dao-6	1.15469	2.83313e-07	2.99629e-06	Sig	up
21ur-5057	-0.667521	0.000268703	0.0015124	Sig	no										T20F7.1	1.15322	1.93882e-60	2.80284e-58	Sig	up
ZC262.9	-0.667444	0.00217319	0.00922584	Sig	no										C06G4.6	1.15279	7.72425e-07	7.58499e-06	Sig	up
R03G8.6	-0.66735	1.67234e-29	8.09925e-28	Sig	no										D2045.8	1.15156	1.14131e-21	3.95387e-20	Sig	up
F35B12.3	-0.666371	1.72995e-14	3.93631e-13	Sig	no										Y46G5A.20	1.14968	5.98347e-10	9.03725e-09	Sig	up
irg-4	-0.663804	1.14233e-07	1.29046e-06	Sig	no										D2092.8	1.14839	3.47746e-15	8.27489e-14	Sig	up
lips-5	-0.66358	3.51977e-05	0.000246898	Sig	no										Y11D7A.9	1.14838	8.07926e-25	3.24979e-23	Sig	up
C45B2.2	-0.662726	1.43658e-10	2.32501e-09	Sig	no										F40E10.5	1.14788	7.75614e-27	3.42821e-25	Sig	up
C39B5.2	-0.662571	5.35116e-05	0.000358922	Sig	no										C25F9.6	1.14766	4.65382e-06	3.91936e-05	Sig	up
lat-2	-0.662303	1.62641e-05	0.000121962	Sig	no										tts-2	1.14592	1.16393e-34	7.03739e-33	Sig	up
gba-1	-0.660433	1.61636e-18	4.75194e-17	Sig	no										F52D2.14	1.14587	0.000813468	0.00396064	Sig	up
21ur-15396	-0.659304	0.00168683	0.00742676	Sig	no										W01A8.6	1.14558	9.11983e-24	3.45852e-22	Sig	up
C47F8.1	-0.659283	0.000404024	0.00215298	Sig	no										nas-30	1.14451	6.99817e-12	1.30004e-10	Sig	up
lpr-3	-0.659117	8.95501e-11	1.47919e-09	Sig	no										Y47D7A.13	1.1437	4.69529e-41	3.58239e-39	Sig	up
spp-3	-0.659031	4.55947e-18	1.27978e-16	Sig	no										F57C12.6	1.14356	3.00111e-05	0.000213002	Sig	up
gst-2	-0.658663	0.00287057	0.0116859	Sig	no										his-25	1.14304	7.06705e-08	8.21144e-07	Sig	up
skr-15	-0.658337	0.000150395	0.000909609	Sig	no										T20D4.11	1.14146	2.00165e-19	6.28852e-18	Sig	up
D1086.6	-0.657718	9.13484e-33	5.09088e-31	Sig	no										ZK470.6	1.14131	1.48918e-08	1.91778e-07	Sig	up
C54E4.5	-0.656733	9.24019e-06	7.29914e-05	Sig	no										C55C3.8	1.14092	2.54807e-07	2.70972e-06	Sig	up
Y43F8C.13	-0.656725	7.3257e-24	2.78913e-22	Sig	no										nspb-8	1.14073	3.59348e-18	1.0251e-16	Sig	up
R07E3.4	-0.656659	1.39418e-25	5.82735e-24	Sig	no										Y116F11B.10	1.14048	3.28113e-15	7.82709e-14	Sig	up
F25G6.1	-0.654921	4.07233e-08	4.93686e-07	Sig	no										W08E12.8	1.14009	9.95448e-05	0.000624453	Sig	up
T04G9.7	-0.652763	7.23809e-20	2.32332e-18	Sig	no										Y38A10A.2	1.13719	6.44264e-15	1.50697e-13	Sig	up
ncx-1	-0.652177	1.76414e-15	4.27193e-14	Sig	no										Y62E10A.19	1.1362	7.69546e-15	1.78627e-13	Sig	up
dod-6	-0.652173	4.99549e-20	1.62244e-18	Sig	no										Y43F8B.9	1.13553	3.43895e-07	3.58962e-06	Sig	up
Y39E4B.6	-0.652	1.15843e-18	3.42663e-17	Sig	no										T10C6.16	1.13383	0.000994734	0.00472708	Sig	up
F31F7.1	-0.65009	2.03182e-25	8.37348e-24	Sig	no										Y65B4BL.6	1.1338	2.79067e-13	5.81325e-12	Sig	up
C55F2.3	-0.649931	0.00701724	0.0248152	Sig	no										pqn-32	1.13363	1.06509e-22	3.8566e-21	Sig	up
T24C4.2	-0.649348	0.00409948	0.0157416	Sig	no										F15D4.5	1.13344	1.35275e-07	1.5036e-06	Sig	up
pod-2	-0.648894	4.8575e-10	7.41627e-09	Sig	no										T23G11.10	1.13272	0.00173208	0.00759123	Sig	up
gyg-1	-0.647156	2.87766e-29	1.39017e-27	Sig	no										col-91	1.13252	1.81817e-47	1.70527e-45	Sig	up
col-143	-0.646371	9.37579e-25	3.76343e-23	Sig	no										C29F3.7	1.1279	2.43512e-82	5.85252e-80	Sig	up
odc-1	-0.64516	2.9661e-21	1.00937e-19	Sig	no										W09G12.10	1.12638	1.18438e-07	1.33014e-06	Sig	up
Y57A10A.31	-0.643987	7.78276e-11	1.29558e-09	Sig	no										fog-3	1.12479	1.09677e-07	1.24338e-06	Sig	up
ZK829.9	-0.643948	7.20837e-12	1.33522e-10	Sig	no										C02F4.4	1.11998	4.34691e-09	5.9571e-08	Sig	up
K07G5.4	-0.642564	0.00872821	0.0297232	Sig	no										C34H4.1	1.11807	3.31403e-11	5.71982e-10	Sig	up
aqp-1	-0.642151	1.8249e-28	8.4752e-27	Sig	no										C52E2.4	1.11747	8.62425e-10	1.27946e-08	Sig	up
T24C12.1	-0.642051	0.0089755	0.0304521	Sig	no										nspe-7	1.1166	1.88154e-05	0.00013957	Sig	up
Y54G2A.32	-0.640935	0.000478037	0.00249762	Sig	no										jud-4	1.11417	3.95998e-06	3.37643e-05	Sig	up
K01B6.3	-0.640612	0.000220362	0.00127579	Sig	no										F55G11.2	1.11412	1.1827e-09	1.73585e-08	Sig	up
mth-1	-0.639783	0.000380798	0.00204343	Sig	no										C30A5.10	1.1141	0.000488928	0.00254484	Sig	up
T01C8.10	-0.639206	1.72161e-06	1.57251e-05	Sig	no										F59C6.16	1.11269	4.54554e-16	1.14694e-14	Sig	up
fpn-1.2	-0.637576	5.64201e-08	6.68385e-07	Sig	no										clec-37	1.11256	0.00119055	0.00552917	Sig	up
cyp-36A1	-0.637554	5.39083e-10	8.18716e-09	Sig	no										col-115	1.1123	5.01016e-19	1.52905e-17	Sig	up
inx-6	-0.635554	5.14386e-08	6.1353e-07	Sig	no										ceh-43	1.11091	2.12632e-14	4.80975e-13	Sig	up
C06B8.7	-0.635131	0.000390203	0.00208633	Sig	no										W03D8.7	1.11082	2.75462e-11	4.77145e-10	Sig	up
cln-3.3	-0.634005	1.82266e-10	2.91065e-09	Sig	no										C06B3.7	1.11039	0.000916309	0.00439787	Sig	up
K12H6.2	-0.63213	9.66345e-07	9.27605e-06	Sig	no										M03F8.1	1.10508	9.42114e-11	1.55352e-09	Sig	up
T11B7.5	-0.631606	2.85308e-09	3.98375e-08	Sig	no										R07B1.13	1.10256	2.28353e-11	3.99139e-10	Sig	up
lmp-2	-0.631037	1.40872e-12	2.778e-11	Sig	no										sqst-1	1.10186	3.05231e-42	2.38564e-40	Sig	up
sip-1	-0.631008	7.94829e-25	3.20381e-23	Sig	no										Y37D8A.5	1.1007	1.36183e-29	6.62885e-28	Sig	up
nas-37	-0.630383	1.6909e-22	6.05417e-21	Sig	no										Y37D8A.8	1.10003	1.32836e-16	3.46077e-15	Sig	up
ZC317.7	-0.629788	3.88793e-18	1.10418e-16	Sig	no										C32H11.5	1.09979	2.12529e-10	3.36321e-09	Sig	up
pccb-1	-0.629529	2.18143e-27	9.71905e-26	Sig	no										B0462.5	1.09972	0.000668263	0.00333732	Sig	up
T02G5.7	-0.62852	2.55061e-53	2.90181e-51	Sig	no										W01B6.4	1.09927	7.65887e-05	0.000494151	Sig	up
ZC262.10	-0.627975	0.00391122	0.0151188	Sig	no										T21D12.14	1.09804	2.76015e-09	3.85959e-08	Sig	up
fard-1	-0.627654	3.92506e-14	8.75489e-13	Sig	no										T09B9.4	1.09651	4.35113e-39	3.14508e-37	Sig	up
skr-13	-0.625714	0.0084026	0.0288288	Sig	no										T22D1.18	1.09629	0.000310526	0.00171714	Sig	up
ref-1	-0.625706	0.000357857	0.00193927	Sig	no										F58E6.13	1.09495	3.2662e-33	1.86902e-31	Sig	up
T02G5.4	-0.625681	1.51759e-15	3.68884e-14	Sig	no										AC3.12	1.09384	0.000541645	0.00278753	Sig	up
cutl-3	-0.625557	0.00435052	0.016546	Sig	no										nspb-10	1.09243	7.20727e-19	2.17542e-17	Sig	up
oac-54	-0.62387	7.64893e-06	6.1431e-05	Sig	no										fbxb-7	1.09214	2.37945e-18	6.91083e-17	Sig	up
C15A11.7	-0.62382	3.64898e-20	1.19318e-18	Sig	no										spp-13	1.09182	2.68817e-16	6.87306e-15	Sig	up
glb-17	-0.62377	0.00154414	0.00689162	Sig	no										argk-1	1.09169	2.78389e-54	3.24399e-52	Sig	up
F22D6.15	-0.62369	0.000146552	0.000889443	Sig	no										ZC443.3	1.09162	1.23515e-20	4.1435e-19	Sig	up
apt-9	-0.623547	0.00620887	0.0224226	Sig	no										ZC47.8	1.09115	0.0016864	0.00742657	Sig	up
clec-139	-0.622688	0.007451	0.0261659	Sig	no										cyp-34A2	1.09093	2.06275e-07	2.22313e-06	Sig	up
C39D10.8	-0.621642	6.69443e-08	7.8103e-07	Sig	no										col-144	1.08597	1.94571e-44	1.63363e-42	Sig	up
W04E12.2	-0.620484	0.000828353	0.00402699	Sig	no										T27F6.8	1.08589	7.89491e-16	1.95613e-14	Sig	up
F13E9.13	-0.620032	0.00068092	0.00339524	Sig	no										D1054.9	1.08511	9.62792e-15	2.21696e-13	Sig	up
Y73B6A.3	-0.619803	0.00460912	0.0173696	Sig	no										C10A4.1	1.08474	0.000187414	0.00110466	Sig	up
tmem-135	-0.618495	5.68735e-20	1.83783e-18	Sig	no										dod-24	1.08354	1.28571e-47	1.23602e-45	Sig	up
C15B12.4	-0.618206	0.000759367	0.00372934	Sig	no										H11L12.1	1.08326	3.91688e-24	1.51529e-22	Sig	up
B0252.1	-0.6176	1.20848e-09	1.77235e-08	Sig	no										K03H9.3	1.08149	5.84954e-08	6.91267e-07	Sig	up
mab-10	-0.616297	2.66058e-07	2.82624e-06	Sig	no										lpr-7	1.0802	3.30093e-09	4.57255e-08	Sig	up
mth-2	-0.615816	5.42062e-05	0.000362891	Sig	no										C45B11.7	1.07935	0.000354158	0.00192356	Sig	up
F56A4.3	-0.613552	1.13689e-07	1.28582e-06	Sig	no										F57H12.6	1.07823	5.42103e-34	3.22694e-32	Sig	up
T08D2.7	-0.613235	0.000230787	0.00132855	Sig	no										C26F1.1	1.07719	5.78337e-17	1.53375e-15	Sig	up
W04A4.2	-0.613044	1.94624e-16	5.00942e-15	Sig	no										col-3	1.07641	1.44486e-38	1.03272e-36	Sig	up
faah-3	-0.611309	8.26699e-15	1.91045e-13	Sig	no										col-117	1.07624	4.56221e-36	2.85725e-34	Sig	up
C50B6.7	-0.609923	5.86477e-14	1.2843e-12	Sig	no										F25E2.3	1.07596	2.1477e-11	3.76426e-10	Sig	up
Y73B3A.1	-0.608588	1.90425e-18	5.55583e-17	Sig	no										cyp-23A1	1.07401	6.10792e-05	0.000403606	Sig	up
F22F4.9	-0.608538	0.00124498	0.00574033	Sig	no										pmk-3	1.07303	1.48085e-26	6.45632e-25	Sig	up
nas-25	-0.608297	0.00900189	0.0305255	Sig	no										nas-23	1.07233	3.02869e-09	4.21976e-08	Sig	up
zig-12	-0.607842	6.79451e-32	3.67995e-30	Sig	no										col-12	1.07155	7.35713e-71	1.33449e-68	Sig	up
dgk-1	-0.607601	1.7616e-05	0.000131382	Sig	no										lon-8	1.07005	1.48631e-31	7.78674e-30	Sig	up
tag-180	-0.607322	2.17333e-07	2.33575e-06	Sig	no										C32H11.11	1.06809	1.00055e-05	7.86492e-05	Sig	up
Y73B3A.2	-0.607279	1.0964e-16	2.8681e-15	Sig	no										C07E3.10	1.06698	1.34319e-05	0.000102686	Sig	up
haao-1	-0.606852	3.15959e-10	4.91898e-09	Sig	no										C55C3.6	1.06663	1.72153e-10	2.76062e-09	Sig	up
ZK1240.9	-0.60628	2.51249e-06	2.22821e-05	Sig	no										C41G7.8	1.06609	1.91932e-14	4.35688e-13	Sig	up
tni-3	-0.605359	2.77373e-13	5.78884e-12	Sig	no										F59B1.10	1.06585	7.21098e-05	0.000468397	Sig	up
lipl-3	-0.605298	0.000364306	0.00196645	Sig	no										tag-297	1.06537	5.95159e-45	5.15456e-43	Sig	up
Y73E7A.3	-0.604723	1.00135e-11	1.81976e-10	Sig	no										C27C7.1	1.06443	2.9797e-54	3.45125e-52	Sig	up
ZK1037.6	-0.604639	1.26852e-08	1.64462e-07	Sig	no										C06E7.4	1.06377	7.59282e-19	2.28462e-17	Sig	up
snf-6	-0.603844	2.02952e-05	0.000149222	Sig	no										col-13	1.06344	5.21897e-69	8.95939e-67	Sig	up
C12D5.9	-0.60363	0.000259669	0.00146818	Sig	no										F59E11.6	1.0628	4.01394e-05	0.000278212	Sig	up
ZK813.7	-0.602679	5.5234e-31	2.80948e-29	Sig	no										F15D4.6	1.06089	0.000512941	0.00265891	Sig	up
glr-1	-0.601908	0.00608108	0.0220066	Sig	no										cex-1	1.06002	5.67535e-41	4.31305e-39	Sig	up
elo-1	-0.601299	1.04797e-46	9.68717e-45	Sig	no										arl-7	1.05975	1.07351e-06	1.0218e-05	Sig	up
C33G8.4	-0.601286	4.93422e-06	4.12658e-05	Sig	no										nep-16	1.05947	8.56219e-06	6.80832e-05	Sig	up
gadr-2	-0.600822	0.002864	0.0116641	Sig	no										Y47G6A.15	1.05903	5.4598e-71	1.00938e-68	Sig	up
nhr-232	-0.600813	1.39192e-07	1.5425e-06	Sig	no										C06G1.1	1.05759	1.3588e-32	7.52903e-31	Sig	up
snf-12	-0.599948	0.000209519	0.00121999	Sig	no										clec-233	1.05601	0.00064646	0.00324699	Sig	up
tald-1	-0.599914	2.1431e-44	1.79154e-42	Sig	no										C32H11.8	1.05422	9.1854e-06	7.26482e-05	Sig	up
nhr-14	-0.599269	1.7995e-07	1.96028e-06	Sig	no										K04C2.5	1.05394	8.12575e-07	7.93468e-06	Sig	up
flp-3	-0.59799	1.09669e-06	1.03954e-05	Sig	no										rol-6	1.05169	3.32167e-46	3.01254e-44	Sig	up
T05E7.1	-0.597369	1.41507e-11	2.54276e-10	Sig	no										ZK1290.10	1.05166	0.00145581	0.00654756	Sig	up
kcc-3	-0.597118	6.68053e-05	0.000437787	Sig	no										his-43	1.05165	0.000355551	0.00192895	Sig	up
C14A11.6	-0.596414	0.000308917	0.00171119	Sig	no										ilys-2	1.04995	8.40611e-05	0.000536539	Sig	up
ins-33	-0.596176	0.000676885	0.00337775	Sig	no										mam-3	1.04883	1.58587e-09	2.29259e-08	Sig	up
F09E10.1	-0.595824	0.000654763	0.00328184	Sig	no										cht-4	1.04864	1.14288e-12	2.2724e-11	Sig	up
mua-6	-0.593261	1.22771e-22	4.42046e-21	Sig	no										C25D7.5	1.04766	4.72935e-07	4.82394e-06	Sig	up
K11D9.5	-0.592807	8.57871e-08	9.85322e-07	Sig	no										F36A4.2	1.04562	7.61326e-19	2.28719e-17	Sig	up
clec-190	-0.592712	0.000214778	0.00124873	Sig	no										F54E2.1	1.04556	4.51238e-88	1.27587e-85	Sig	up
clec-8	-0.592412	0.00101044	0.00479226	Sig	no										F29G6.1	1.04318	1.87348e-10	2.98685e-09	Sig	up
ethe-1	-0.590254	1.19062e-07	1.33638e-06	Sig	no										F18E3.11	1.04177	4.81874e-16	1.2127e-14	Sig	up
W02B3.4	-0.589723	9.58874e-05	0.000603479	Sig	no										T24B8.5	1.03987	0.000355868	0.00193012	Sig	up
T23E7.2	-0.58965	2.04856e-09	2.90898e-08	Sig	no										ptr-8	1.03904	1.36776e-31	7.18521e-30	Sig	up
C04H5.7	-0.589454	1.66532e-10	2.67494e-09	Sig	no										T07G12.3	1.03787	1.02476e-09	1.51446e-08	Sig	up
lam-3	-0.589207	2.69119e-07	2.8556e-06	Sig	no										F30A10.2	1.03653	2.16644e-10	3.4255e-09	Sig	up
gdh-1	-0.58894	2.13008e-37	1.42205e-35	Sig	no										B0280.7	1.03515	5.20203e-09	7.05356e-08	Sig	up
Y70C5A.3	-0.588482	6.9992e-06	5.66388e-05	Sig	no										hog-1	1.03469	3.96573e-12	7.54194e-11	Sig	up
Y48G1A.2	-0.588383	5.40187e-15	1.26661e-13	Sig	no										pgp-5	1.03461	6.47771e-24	2.4722e-22	Sig	up
col-42	-0.588281	1.00175e-18	2.97691e-17	Sig	no										col-68	1.03257	7.27554e-07	7.19684e-06	Sig	up
C05G5.1	-0.588154	2.43274e-11	4.24064e-10	Sig	no										B0034.5	1.03241	0.000360449	0.00195056	Sig	up
Y49E10.29	-0.588141	1.1794e-05	9.16583e-05	Sig	no										Y58A7A.3	1.03235	8.74727e-37	5.68188e-35	Sig	up
asah-1	-0.588121	1.86902e-18	5.46965e-17	Sig	no										F56D6.19	1.03126	1.01125e-08	1.33145e-07	Sig	up
Y73F8A.35	-0.588063	0.00715476	0.0252598	Sig	no										R102.11	1.03022	7.20859e-07	7.13695e-06	Sig	up
ZK813.1	-0.587262	8.96169e-15	2.06851e-13	Sig	no										ram-2	1.02989	1.20855e-40	9.00647e-39	Sig	up
F38B2.4	-0.58539	6.70972e-23	2.44796e-21	Sig	no										C56C10.4	1.02978	7.08349e-11	1.1843e-09	Sig	up
zipt-2.2	-0.584412	0.000136457	0.000834235	Sig	no										R01E6.2	1.02724	1.89254e-06	1.7156e-05	Sig	up
F26F12.5	-0.584183	0.00129913	0.00594301	Sig	no										R06C1.4	1.02713	3.10929e-45	2.75495e-43	Sig	up
kcc-2	-0.583685	2.06481e-10	3.27558e-09	Sig	no										adt-1	1.02679	2.8603e-06	2.50091e-05	Sig	up
Y50D4B.4	-0.583108	1.0308e-26	4.52495e-25	Sig	no										Y44A6C.1	1.02568	6.4628e-24	2.4722e-22	Sig	up
T12B5.15	-0.583028	1.216e-05	9.40626e-05	Sig	no										F36H9.5	1.02457	1.94947e-10	3.10029e-09	Sig	up
C05D12.7	-0.582668	0.00246828	0.0102945	Sig	no										C06G1.2	1.02318	5.54787e-12	1.04067e-10	Sig	up
pgp-14	-0.582534	7.78155e-12	1.43723e-10	Sig	no										nas-13	1.02019	4.73104e-05	0.000322173	Sig	up
flp-15	-0.582514	0.000155336	0.000936255	Sig	no										F07C3.9	1.0195	1.14679e-07	1.29397e-06	Sig	up
phat-6	-0.581345	8.09361e-07	7.91133e-06	Sig	no										str-7	1.01935	4.04327e-07	4.16612e-06	Sig	up
dpy-2	-0.580335	4.08304e-06	3.47366e-05	Sig	no										col-113	1.01842	1.88641e-24	7.38698e-23	Sig	up
tig-2	-0.579534	1.69396e-07	1.85478e-06	Sig	no										zmp-6	1.01534	1.04191e-06	9.93692e-06	Sig	up
ZC21.3	-0.579137	6.50289e-11	1.09389e-09	Sig	no										col-133	1.01446	2.72761e-55	3.25738e-53	Sig	up
ZK287.1	-0.578972	0.000411584	0.00218787	Sig	no										Y95B8A.2	1.01384	9.60671e-20	3.06824e-18	Sig	up
exp-2	-0.578945	4.73198e-05	0.000322173	Sig	no										F56D6.20	1.01149	5.58018e-08	6.61533e-07	Sig	up
21ur-9235	-0.578904	0.00337038	0.0133944	Sig	no										R07C3.17	1.01018	0.000295202	0.00164606	Sig	up
ceh-32	-0.578247	2.53016e-06	2.24078e-05	Sig	no										tbc-1	1.00604	1.4046e-57	1.84974e-55	Sig	up
Y23H5B.1	-0.578199	0.00559052	0.0204995	Sig	no										T24F1.7	1.0058	8.50878e-07	8.26254e-06	Sig	up
ets-4	-0.576769	1.5741e-08	2.01768e-07	Sig	no										ftn-1	1.00498	3.72036e-06	3.18767e-05	Sig	up
21ur-12640	-0.576126	0.003464	0.0136845	Sig	no										C07A9.13	1.00464	2.26864e-05	0.000164787	Sig	up
hmbx-1	-0.575486	3.39319e-05	0.000238541	Sig	no										Y119D3B.21	1.00432	1.18915e-22	4.28966e-21	Sig	up
ZK550.2	-0.574761	1.43427e-10	2.32323e-09	Sig	no										ugt-1	1.00388	1.79344e-18	5.2645e-17	Sig	up
E02H9.7	-0.574434	5.01535e-05	0.000339065	Sig	no										cutl-8	1.0036	2.36646e-05	0.000171375	Sig	up
inx-8	-0.574069	1.26428e-28	5.92886e-27	Sig	no										ZK250.14	1.00139	1.39575e-06	1.29393e-05	Sig	up
mboa-3	-0.573987	1.40434e-19	4.4483e-18	Sig	no										tba-7	1.00103	1.72679e-16	4.45651e-15	Sig	up
pdk-1	-0.573671	1.21351e-06	1.13593e-05	Sig	no										M02G9.3	1.00079	0.000731559	0.00361493	Sig	up
Y53F4B.23	-0.573418	7.09194e-05	0.000461444	Sig	no
pqn-88	-0.572716	0.00238544	0.0100054	Sig	no
set-26	-0.572169	1.91251e-07	2.07166e-06	Sig	no
ifa-1	-0.570612	2.18371e-27	9.71905e-26	Sig	no
fbxa-216	-0.569969	1.79631e-08	2.28272e-07	Sig	no
C45B2.1	-0.569307	3.3352e-17	8.95613e-16	Sig	no
atz-1	-0.569153	0.000675805	0.00337324	Sig	no
C05D12.3	-0.568808	1.91193e-11	3.36945e-10	Sig	no
acs-19	-0.568655	2.11622e-38	1.49591e-36	Sig	no
che-10	-0.568191	4.73735e-10	7.25199e-09	Sig	no
F43D9.8	-0.567718	1.53095e-10	2.46943e-09	Sig	no
ugt-65	-0.56731	7.53633e-05	0.000487062	Sig	no
F13H8.3	-0.567301	1.27486e-11	2.30157e-10	Sig	no
cca-1	-0.567025	3.29467e-10	5.11272e-09	Sig	no
pgp-2	-0.565933	2.12734e-16	5.46092e-15	Sig	no
K08D8.4	-0.564986	5.14073e-05	0.000346567	Sig	no
clec-147	-0.564473	4.19254e-06	3.55894e-05	Sig	no
ddo-3	-0.564292	1.97419e-33	1.13987e-31	Sig	no
npr-23	-0.564257	0.0027184	0.0111562	Sig	no
dpy-6	-0.56421	0.00169312	0.00745105	Sig	no
Y53F4B.18	-0.563849	6.89983e-11	1.1546e-09	Sig	no
cpb-1	-0.563629	8.02004e-08	9.26134e-07	Sig	no
T18D3.6	-0.563472	9.11378e-07	8.80114e-06	Sig	no
F09B12.3	-0.563324	1.28211e-32	7.12463e-31	Sig	no
nhr-123	-0.563199	0.00991256	0.0330367	Sig	no
Y69H2.3	-0.562912	6.82445e-20	2.19421e-18	Sig	no
C33A12.19	-0.562736	5.10726e-09	6.93484e-08	Sig	no
vrp-1	-0.562633	7.65469e-31	3.84273e-29	Sig	no
F47E1.4	-0.561534	0.00010572	0.000659532	Sig	no
cpn-4	-0.558589	7.17588e-25	2.89854e-23	Sig	no
lfi-1	-0.557999	6.8592e-06	5.56699e-05	Sig	no
tag-260	-0.557828	3.30609e-10	5.1263e-09	Sig	no
F49E2.5	-0.557601	1.26465e-09	1.84908e-08	Sig	no
fbp-1	-0.557142	1.06593e-31	5.6772e-30	Sig	no
aco-1	-0.556508	3.68908e-19	1.1367e-17	Sig	no
W02C12.2	-0.555985	0.00130785	0.00597434	Sig	no
C01G10.15	-0.555985	0.00235484	0.0098814	Sig	no
F35A5.2	-0.555979	0.00378142	0.0147087	Sig	no
abtm-1	-0.555939	1.3836e-12	2.73125e-11	Sig	no
gst-42	-0.554471	6.8619e-11	1.14925e-09	Sig	no
nhx-4	-0.553752	5.58073e-08	6.61533e-07	Sig	no
pqn-92	-0.553549	5.18693e-13	1.05311e-11	Sig	no
R02F2.8	-0.553309	0.000119944	0.000741561	Sig	no
fat-6	-0.553061	2.61937e-56	3.2703e-54	Sig	no
F46A9.1	-0.551642	1.6104e-08	2.06009e-07	Sig	no
E02H4.7	-0.551491	1.13933e-07	1.28783e-06	Sig	no
mltn-10	-0.551452	0.000608803	0.00307876	Sig	no
rgs-2	-0.551421	1.25867e-05	9.71124e-05	Sig	no
Y16B4A.2	-0.551053	0.0032693	0.0130467	Sig	no
chk-2	-0.550451	1.12158e-08	1.46498e-07	Sig	no
B0198.2	-0.550378	0.00273345	0.0112155	Sig	no
Y71A12B.12	-0.550107	8.13941e-05	0.000520267	Sig	no
W02D9.6	-0.549896	1.1163e-08	1.45908e-07	Sig	no
mlt-11	-0.54919	5.13792e-08	6.13201e-07	Sig	no
E01G6.3	-0.54878	2.52097e-07	2.68387e-06	Sig	no
unc-70	-0.548122	0.00630521	0.0226853	Sig	no
dop-6	-0.54786	1.07719e-05	8.4226e-05	Sig	no
R02F11.3	-0.547832	1.63418e-08	2.08912e-07	Sig	no
Y71A12B.14	-0.546847	0.000111038	0.000690466	Sig	no
F49D11.10	-0.54621	2.45746e-12	4.73443e-11	Sig	no
unc-130	-0.544253	0.00776767	0.0270903	Sig	no
C37C3.18	-0.543766	4.45088e-12	8.42295e-11	Sig	no
nit-1	-0.543471	4.57892e-09	6.25277e-08	Sig	no
col-124	-0.543315	2.27882e-18	6.62857e-17	Sig	no
C52B11.5	-0.542733	6.07588e-19	1.85136e-17	Sig	no
Y87G2A.19	-0.542552	3.79376e-11	6.50112e-10	Sig	no
C42D4.2	-0.541971	2.00618e-11	3.52586e-10	Sig	no
K02E11.5	-0.541766	0.00196617	0.00846283	Sig	no
Y67H2A.9	-0.54149	2.28007e-17	6.15714e-16	Sig	no
eppl-1	-0.540099	1.57545e-28	7.37011e-27	Sig	no
W02G9.4	-0.539798	2.01114e-07	2.16993e-06	Sig	no
ztf-29	-0.539737	1.45851e-05	0.000110492	Sig	no
tbx-36	-0.539534	1.2798e-07	1.42813e-06	Sig	no
vab-23	-0.53859	0.000844342	0.00409333	Sig	no
F54C8.6	-0.538491	0.00478222	0.0179445	Sig	no
21ur-15588	-0.538349	9.91444e-08	1.13198e-06	Sig	no
C24A8.6	-0.537932	1.88394e-05	0.000139694	Sig	no
T01B4.3	-0.536302	1.43374e-05	0.000108911	Sig	no
alh-6	-0.53624	6.0529e-21	2.03816e-19	Sig	no
H18N23.2	-0.535984	8.22321e-08	9.48456e-07	Sig	no
W05H12.1	-0.535935	4.43016e-06	3.74577e-05	Sig	no
R07H5.11	-0.535869	3.55771e-07	3.69552e-06	Sig	no
pxn-2	-0.535651	7.29573e-06	5.88155e-05	Sig	no
F23F12.13	-0.535593	0.00470524	0.0176867	Sig	no
T25B9.9	-0.533804	1.20038e-47	1.15978e-45	Sig	no
M03F8.6	-0.533296	0.00251722	0.0104645	Sig	no
gnrr-4	-0.532652	0.00132607	0.0060375	Sig	no
sesn-1	-0.53243	1.69148e-09	2.43429e-08	Sig	no
lsd-1	-0.532344	1.37413e-05	0.000104894	Sig	no
Y46H3C.7	-0.531608	1.37015e-07	1.52101e-06	Sig	no
irg-3	-0.530932	1.63748e-05	0.000122744	Sig	no
col-179	-0.530344	1.35951e-16	3.53711e-15	Sig	no
K12H6.12	-0.529834	0.00169294	0.00745105	Sig	no
nhr-87	-0.52981	0.000311968	0.00172412	Sig	no
C05D12.2	-0.527785	2.08118e-06	1.87193e-05	Sig	no
glc-2	-0.52767	4.88366e-07	4.96815e-06	Sig	no
C01B9.1	-0.526258	4.17982e-05	0.000288048	Sig	no
F09C8.1	-0.526047	5.49897e-14	1.21388e-12	Sig	no
pygl-1	-0.524753	3.2151e-13	6.62558e-12	Sig	no
F55B11.5	-0.524553	3.75698e-08	4.57186e-07	Sig	no
fipr-13	-0.524482	3.39877e-07	3.5496e-06	Sig	no
phat-3	-0.5243	8.44617e-09	1.11996e-07	Sig	no
meg-4	-0.523507	1.06763e-11	1.93471e-10	Sig	no
anmt-3	-0.523457	3.08801e-15	7.38471e-14	Sig	no
nhr-179	-0.523195	8.54516e-05	0.000544032	Sig	no
F55B11.3	-0.522921	4.26635e-23	1.56544e-21	Sig	no
trp-2	-0.522152	0.000836704	0.00406143	Sig	no
fbxa-83	-0.52207	0.00172698	0.00757234	Sig	no
F57C2.4	-0.521291	1.03232e-06	9.85526e-06	Sig	no
ztf-11	-0.520667	3.52533e-05	0.000247107	Sig	no
nspc-3	-0.520623	0.00096742	0.00462126	Sig	no
mec-12	-0.520253	1.18752e-10	1.93659e-09	Sig	no
F26H9.5	-0.518761	9.51938e-28	4.31673e-26	Sig	no
C06H5.6	-0.518599	1.80857e-12	3.51245e-11	Sig	no
cls-2	-0.518209	1.53346e-10	2.4714e-09	Sig	no
F30B5.4	-0.517967	6.64018e-12	1.23712e-10	Sig	no
jmjc-1	-0.516651	6.03047e-08	7.09595e-07	Sig	no
ZK896.3	-0.516612	0.00182609	0.00792733	Sig	no
F49E8.6	-0.516299	0.000371156	0.00199838	Sig	no
F53A9.8	-0.5155	1.69902e-08	2.16913e-07	Sig	no
T25G12.3	-0.515455	2.58983e-06	2.28976e-05	Sig	no
dpyd-1	-0.514154	5.97136e-26	2.56275e-24	Sig	no
D1007.15	-0.513809	1.95574e-05	0.000144571	Sig	no
clec-187	-0.513247	1.9094e-10	3.04159e-09	Sig	no
T11G6.3	-0.512724	7.49164e-09	9.98902e-08	Sig	no
Y75B8A.3	-0.512496	8.00882e-06	6.40539e-05	Sig	no
ZK228.3	-0.512149	5.94149e-09	8.01663e-08	Sig	no
ddo-1	-0.511203	2.83771e-07	2.99948e-06	Sig	no
nhr-5	-0.511073	2.1099e-05	0.00015413	Sig	no
asns-2	-0.511058	3.15722e-10	4.91898e-09	Sig	no
Y54G11A.19	-0.510998	0.000738851	0.00364347	Sig	no
F43C9.2	-0.510197	2.82141e-07	2.98554e-06	Sig	no
col-8	-0.509812	9.68737e-15	2.22798e-13	Sig	no
Y38F2AR.9	-0.509625	1.00975e-13	2.1814e-12	Sig	no
CD4.8	-0.509325	1.45979e-11	2.61579e-10	Sig	no
T20B5.2	-0.509106	0.00065782	0.00329115	Sig	no
aldo-1	-0.508894	1.59209e-11	2.83699e-10	Sig	no
nas-20	-0.508696	1.17497e-13	2.52698e-12	Sig	no
F19C7.4	-0.508666	0.00399119	0.0154032	Sig	no
C31H5.5	-0.50864	0.00147363	0.00661844	Sig	no
T05B11.4	-0.508002	3.37069e-13	6.93136e-12	Sig	no
grsp-4	-0.507719	2.23155e-07	2.39698e-06	Sig	no
F14H3.5	-0.507481	5.44235e-05	0.000364092	Sig	no
Y53C12B.1	-0.507458	1.84111e-24	7.2243e-23	Sig	no
T05B11.1	-0.507364	7.07509e-06	5.72047e-05	Sig	no
acly-1	-0.507308	9.40829e-13	1.88039e-11	Sig	no
frpr-17	-0.506672	0.00625285	0.0225405	Sig	no
R04D3.2	-0.50621	2.17957e-14	4.92438e-13	Sig	no
cdc-25.3	-0.506136	2.65875e-06	2.34065e-05	Sig	no
otpl-3	-0.506111	8.72709e-06	6.93084e-05	Sig	no
unc-52	-0.505988	4.20468e-06	3.56767e-05	Sig	no
sca-1	-0.505871	1.9262e-10	3.06581e-09	Sig	no
pcyt-1	-0.504705	3.62342e-19	1.11826e-17	Sig	no
nlp-73	-0.504613	6.63729e-05	0.000435249	Sig	no
T21C9.13	-0.504602	1.41273e-26	6.17332e-25	Sig	no
M01G5.3	-0.504109	1.2997e-15	3.1793e-14	Sig	no
C56G2.4	-0.503659	0.00187015	0.00809066	Sig	no
sydn-1	-0.5032	0.00112538	0.00525571	Sig	no
clh-1	-0.502929	5.00932e-11	8.51584e-10	Sig	no
mxt-1	-0.501795	1.10636e-13	2.38475e-12	Sig	no
rnh-1.2	-0.501729	3.32116e-09	4.59727e-08	Sig	no
C15A11.4	-0.501572	0.00252965	0.0105094	Sig	no
C53B7.3	-0.501559	2.12161e-17	5.74538e-16	Sig	no
alh-1	-0.501193	2.86731e-37	1.90103e-35	Sig	no
flp-27	-0.500376	0.000189163	0.00111429	Sig	no
skr-14	-0.500225	0.00207273	0.00885804	Sig	no
pud-3	-0.500018	0.000309055	0.00171146	Sig	no
T25B9.1	-0.499413	4.1944e-12	7.96108e-11	Sig	no
C05D12.4	-0.499105	0.000361288	0.00195345	Sig	no
Y71G12B.23	-0.498443	0.00197379	0.00848995	Sig	no
pid-2	-0.498365	2.63884e-13	5.54502e-12	Sig	no
elp-1	-0.497425	3.18798e-07	3.35314e-06	Sig	no
arrd-10	-0.496939	0.000324725	0.0017855	Sig	no
T12D8.9	-0.496812	8.39488e-22	2.92406e-20	Sig	no
nhr-16	-0.496339	0.00530533	0.0196049	Sig	no
tbx-33	-0.495904	0.00108439	0.00508402	Sig	no
alh-5	-0.495603	2.92195e-05	0.000207844	Sig	no
F22F7.2	-0.495589	0.00252037	0.0104754	Sig	no
Y7A5A.1	-0.495071	3.38481e-28	1.54952e-26	Sig	no
Y92H12A.4	-0.494523	9.36882e-07	9.00672e-06	Sig	no
W02D9.7	-0.4944	2.3818e-10	3.74753e-09	Sig	no
K09E3.7	-0.493904	0.00035523	0.00192775	Sig	no
21ur-9861	-0.493748	3.33535e-06	2.87831e-05	Sig	no
Y111B2A.3	-0.493454	6.07672e-18	1.69329e-16	Sig	no
cpr-3	-0.492734	1.477e-06	1.36268e-05	Sig	no
hex-1	-0.491831	4.46076e-17	1.19286e-15	Sig	no
T07F12.1	-0.491089	1.41265e-05	0.000107484	Sig	no
eef-1A.2	-0.491062	1.74139e-13	3.69148e-12	Sig	no
sptl-1	-0.491001	1.43387e-30	7.14226e-29	Sig	no
ZK1067.4	-0.490931	0.00303635	0.0122724	Sig	no
F08G2.7	-0.49013	0.000391796	0.0020931	Sig	no
K09C6.9	-0.490126	6.76039e-06	5.49607e-05	Sig	no
sea-1	-0.488875	4.62001e-06	3.8943e-05	Sig	no
grk-1	-0.487157	4.96359e-08	5.9424e-07	Sig	no
F58E2.4	-0.486985	0.00806194	0.0278835	Sig	no
unc-44	-0.486215	1.04823e-06	9.98724e-06	Sig	no
Y73F8A.5	-0.485869	0.00914793	0.0309291	Sig	no
C06A1.4	-0.485302	5.00559e-06	4.18264e-05	Sig	no
fbxa-180	-0.484652	1.62058e-05	0.000121572	Sig	no
T26A8.4	-0.484468	8.55597e-09	1.13296e-07	Sig	no
AC3.5	-0.484341	6.81069e-19	2.05895e-17	Sig	no
col-119	-0.483913	1.14217e-14	2.61124e-13	Sig	no
inx-3	-0.483878	4.77335e-08	5.72892e-07	Sig	no
lips-16	-0.483731	0.00855872	0.0292755	Sig	no
ndnf-1	-0.483709	0.000405479	0.002159	Sig	no
noah-1	-0.483141	9.06963e-07	8.76629e-06	Sig	no
dpy-9	-0.482413	0.000732479	0.00361761	Sig	no
rgs-9	-0.482162	6.59931e-06	5.38561e-05	Sig	no
sec-61	-0.481962	1.72713e-12	3.37133e-11	Sig	no
scav-4	-0.481747	1.87256e-06	1.69909e-05	Sig	no
C46C2.5	-0.481604	1.80755e-07	1.96682e-06	Sig	no
wah-1	-0.481595	2.69446e-20	8.88617e-19	Sig	no
T10B10.4	-0.48152	7.78661e-07	7.63842e-06	Sig	no
glh-4	-0.481389	6.47491e-20	2.08531e-18	Sig	no
cyp-29A2	-0.479553	4.38708e-08	5.29839e-07	Sig	no
twk-48	-0.479177	0.00309068	0.0124553	Sig	no
Y46H3C.5	-0.478822	0.000557936	0.00285532	Sig	no
ivns-1	-0.478797	2.59426e-09	3.64352e-08	Sig	no
T21B6.3	-0.478578	5.61624e-05	0.000374812	Sig	no
F52G3.1	-0.478324	5.78976e-05	0.00038479	Sig	no
ZK328.6	-0.477783	0.000133171	0.000815961	Sig	no
F09E10.7	-0.477385	0.00572217	0.0208965	Sig	no
pqn-22	-0.476912	2.14148e-05	0.000156319	Sig	no
shl-1	-0.476356	0.000149349	0.000904137	Sig	no
T12E12.3	-0.476337	8.52592e-08	9.81017e-07	Sig	no
ent-2	-0.47616	1.1121e-10	1.81668e-09	Sig	no
Y92H12BL.4	-0.475993	5.65736e-06	4.67243e-05	Sig	no
acp-1	-0.474824	0.000242083	0.00138487	Sig	no
W06A7.4	-0.474464	3.50099e-19	1.08395e-17	Sig	no
kcc-1	-0.474054	2.27269e-06	2.03242e-05	Sig	no
acsd-1	-0.473661	0.00349204	0.0137804	Sig	no
C34F6.1	-0.47362	0.00447049	0.0169234	Sig	no
F18A11.6	-0.472158	4.55622e-07	4.66964e-06	Sig	no
W09G12.9	-0.472157	9.1061e-05	0.00057612	Sig	no
pah-1	-0.471898	2.20171e-22	7.8393e-21	Sig	no
dpy-8	-0.471443	2.72835e-05	0.000194939	Sig	no
F37C4.6	-0.471425	7.8222e-12	1.44335e-10	Sig	no
flp-21	-0.470369	0.00912147	0.0308493	Sig	no
pes-5	-0.470294	3.92122e-05	0.000272314	Sig	no
C55A6.6	-0.470252	0.000987568	0.00470115	Sig	no
Y50D4B.1	-0.470248	9.42892e-05	0.000595174	Sig	no
R148.5	-0.470205	4.56054e-07	4.67158e-06	Sig	no
mrp-4	-0.46966	0.00921114	0.0311143	Sig	no
mut-16	-0.469199	1.50639e-06	1.38913e-05	Sig	no
unc-63	-0.469185	0.000859775	0.00415663	Sig	no
K08B12.3	-0.469098	0.000577181	0.00293973	Sig	no
nlp-27	-0.468424	2.69861e-05	0.000193101	Sig	no
zipt-2.3	-0.467978	0.000885456	0.0042679	Sig	no
Y38H8A.7	-0.467848	3.56434e-08	4.35397e-07	Sig	no
best-17	-0.467769	5.29528e-07	5.34729e-06	Sig	no
tre-2	-0.467751	3.83387e-15	9.0669e-14	Sig	no
msi-1	-0.467729	5.33579e-06	4.42776e-05	Sig	no
cit-1.2	-0.467002	1.33981e-08	1.73006e-07	Sig	no
sqv-6	-0.465671	8.86524e-07	8.58267e-06	Sig	no
C55A6.4	-0.465449	1.27714e-07	1.4262e-06	Sig	no
F07H5.13	-0.46543	0.000644063	0.00323918	Sig	no
elt-3	-0.46539	2.61523e-09	3.67029e-08	Sig	no
Y44A6D.2	-0.465277	1.53755e-06	1.41651e-05	Sig	no
rbf-1	-0.465016	0.000491072	0.0025553	Sig	no
tni-4	-0.46469	2.65523e-18	7.677e-17	Sig	no
ftn-2	-0.463797	1.65557e-28	7.72615e-27	Sig	no
gst-3	-0.463472	0.0056088	0.0205528	Sig	no
dhs-25	-0.462827	3.38512e-20	1.11258e-18	Sig	no
sodh-1	-0.462803	5.7499e-29	2.72971e-27	Sig	no
gck-4	-0.462502	0.000102914	0.000643328	Sig	no
dgk-5	-0.461269	2.68874e-05	0.000192466	Sig	no
mca-3	-0.461045	0.000102275	0.000639907	Sig	no
nlp-40	-0.460937	7.06942e-23	2.57431e-21	Sig	no
C03G6.17	-0.460341	0.00526933	0.0194908	Sig	no
W10G11.3	-0.459914	0.00940127	0.0316343	Sig	no
R07C12.2	-0.458931	4.27495e-08	5.17598e-07	Sig	no
T09B4.5	-0.458861	0.000148256	0.000898378	Sig	no
F47B7.1	-0.458823	1.0124e-11	1.83809e-10	Sig	no
M162.9	-0.458463	4.2967e-05	0.000295005	Sig	no
ZC116.1	-0.457774	1.08773e-08	1.4227e-07	Sig	no
atgp-2	-0.45769	4.02746e-12	7.65178e-11	Sig	no
C23H4.3	-0.456087	3.25601e-05	0.000229905	Sig	no
R04A9.6	-0.45589	0.0021014	0.00896453	Sig	no
cnnm-1	-0.455687	3.00901e-08	3.72053e-07	Sig	no
unc-96	-0.455604	1.55125e-08	1.99005e-07	Sig	no
C31G12.1	-0.454376	0.00208112	0.008888	Sig	no
T07E3.4	-0.454368	2.41494e-09	3.4066e-08	Sig	no
lys-1	-0.453989	1.19453e-24	4.77488e-23	Sig	no
kqt-3	-0.45398	0.00126114	0.00580648	Sig	no
pfas-1	-0.453714	3.01825e-13	6.24671e-12	Sig	no
col-184	-0.453578	4.77818e-15	1.12586e-13	Sig	no
pod-1	-0.453512	2.70816e-06	2.3787e-05	Sig	no
best-13	-0.452767	3.57446e-05	0.000250369	Sig	no
lyst-1	-0.452619	0.000290025	0.00162055	Sig	no
pacs-1	-0.452341	7.9892e-17	2.10711e-15	Sig	no
hacd-1	-0.452023	3.41409e-18	9.76827e-17	Sig	no
F11C7.2	-0.451671	0.00719565	0.0253761	Sig	no
tram-1	-0.451606	3.49069e-14	7.81321e-13	Sig	no
gsy-1	-0.451511	2.07816e-06	1.87152e-05	Sig	no
T24E12.1	-0.45131	0.00246998	0.0102981	Sig	no
vglu-3	-0.451292	0.000175888	0.00104345	Sig	no
swsn-1	-0.451282	2.39387e-05	0.000173164	Sig	no
tiar-2	-0.450994	1.69104e-06	1.54606e-05	Sig	no
vha-5	-0.450873	4.1722e-14	9.26315e-13	Sig	no
Y37E11B.2	-0.450576	0.0015886	0.00706056	Sig	no
R13A5.10	-0.450557	0.000709179	0.00352244	Sig	no
F09E5.10	-0.450003	6.11463e-08	7.18619e-07	Sig	no
scpl-3	-0.449976	5.52094e-06	4.56957e-05	Sig	no
snf-3	-0.449561	1.66471e-06	1.52416e-05	Sig	no
cpi-1	-0.449263	1.23244e-08	1.60134e-07	Sig	no
pnc-1	-0.449108	2.44387e-11	4.25619e-10	Sig	no
K07C11.7	-0.448974	1.15591e-15	2.84566e-14	Sig	no
skpo-1	-0.448872	3.48822e-24	1.35491e-22	Sig	no
W02B12.4	-0.448817	7.64239e-06	6.14042e-05	Sig	no
Y48B6A.10	-0.448386	0.00514793	0.0190947	Sig	no
T21G5.2	-0.448145	0.000693174	0.00344919	Sig	no
plx-1	-0.44749	0.00020797	0.00121208	Sig	no
F59B2.13	-0.447095	0.000481346	0.00251217	Sig	no
frl-1	-0.447021	1.27888e-11	2.30666e-10	Sig	no
asp-5	-0.446459	2.11126e-13	4.46079e-12	Sig	no
dpy-7	-0.446403	7.14018e-05	0.000464425	Sig	no
F27E5.3	-0.446361	0.00758297	0.0265763	Sig	no
spp-2	-0.446146	9.6548e-09	1.27495e-07	Sig	no
gcy-12	-0.445251	8.75481e-05	0.000556091	Sig	no
pha-4	-0.44522	0.00126314	0.00581428	Sig	no
ckc-1	-0.445194	1.06708e-09	1.57216e-08	Sig	no
egl-23	-0.445098	0.00147642	0.00662785	Sig	no
clec-53	-0.444429	0.000485313	0.00252944	Sig	no
T02B11.4	-0.444084	0.000683864	0.00340904	Sig	no
faah-1	-0.444003	4.14606e-13	8.47145e-12	Sig	no
hizr-1	-0.443697	0.000177406	0.00105147	Sig	no
frm-5.2	-0.443302	0.00290096	0.0117872	Sig	no
lron-14	-0.442731	0.00324239	0.0129525	Sig	no
sym-1	-0.442703	5.40996e-06	4.48544e-05	Sig	no
fbn-1	-0.442404	0.00243726	0.0101872	Sig	no
pfk-1.1	-0.442265	5.56758e-22	1.95343e-20	Sig	no
F57B7.2	-0.441989	0.00119032	0.00552917	Sig	no
acs-5	-0.441647	6.13617e-23	2.24297e-21	Sig	no
prde-1	-0.441326	4.47636e-09	6.1214e-08	Sig	no
ret-1	-0.441219	1.01949e-07	1.16124e-06	Sig	no
F40H3.2	-0.439772	5.84091e-08	6.90672e-07	Sig	no
inft-2	-0.439016	1.58184e-07	1.73994e-06	Sig	no
Y92H12BL.5	-0.438988	2.34594e-08	2.94807e-07	Sig	no
T12G3.6	-0.438609	1.17602e-15	2.89149e-14	Sig	no
C45G9.6	-0.438086	1.75555e-08	2.23685e-07	Sig	no
T09B4.8	-0.437792	1.3953e-16	3.62532e-15	Sig	no
frm-5.1	-0.437703	0.00315036	0.0126617	Sig	no
R13D11.4	-0.43748	0.00179077	0.00779866	Sig	no
slc-25A10	-0.437396	1.17406e-16	3.06706e-15	Sig	no
ced-8	-0.437049	0.00370594	0.0144855	Sig	no
timp-1	-0.436647	1.4919e-05	0.000112888	Sig	no
catp-6	-0.436363	2.0504e-06	1.84739e-05	Sig	no
Y37D8A.19	-0.435845	5.04901e-07	5.11742e-06	Sig	no
fbxa-170	-0.435801	7.94801e-05	0.000510409	Sig	no
exc-5	-0.435732	4.6964e-05	0.000320091	Sig	no
Y18D10A.23	-0.435721	1.1212e-05	8.74889e-05	Sig	no
pck-2	-0.435445	2.04403e-19	6.40073e-18	Sig	no
fkb-8	-0.435365	2.9094e-05	0.000207028	Sig	no
F52H2.1	-0.43461	0.00137512	0.00623573	Sig	no
col-181	-0.434171	1.00164e-17	2.7591e-16	Sig	no
szy-4	-0.434129	5.39541e-09	7.30546e-08	Sig	no
ucr-2.3	-0.433826	1.28545e-17	3.52573e-16	Sig	no
E04F6.15	-0.433426	2.69957e-07	2.86291e-06	Sig	no
sup-12	-0.433242	2.39532e-05	0.000173203	Sig	no
eif-3.C	-0.43322	4.60722e-16	1.16098e-14	Sig	no
VM106R.1	-0.433172	0.0011946	0.00554664	Sig	no
aat-3	-0.432977	0.000263345	0.00148659	Sig	no
nspc-2	-0.432853	0.00408186	0.0156901	Sig	no
K04G11.3	-0.432645	0.00333477	0.0132627	Sig	no
hpk-1	-0.43261	0.000118922	0.000736163	Sig	no
R07E3.6	-0.432526	0.00657048	0.0234771	Sig	no
gst-4	-0.432444	2.18383e-09	3.08966e-08	Sig	no
vha-3	-0.43201	2.42197e-09	3.41402e-08	Sig	no
kel-8	-0.431226	2.70696e-13	5.67576e-12	Sig	no
glt-1	-0.430602	2.7059e-14	6.07785e-13	Sig	no
D1025.10	-0.430254	0.000975436	0.00465147	Sig	no
dhhc-2	-0.430162	0.000140808	0.000858372	Sig	no
pqn-60	-0.429345	0.000583374	0.00296499	Sig	no
set-9	-0.428537	6.77491e-07	6.74929e-06	Sig	no
ZC581.9	-0.428512	6.10856e-05	0.000403606	Sig	no
jph-1	-0.428474	6.78157e-05	0.000443803	Sig	no
T24A6.20	-0.428099	6.37843e-06	5.22086e-05	Sig	no
R193.2	-0.427615	0.000187082	0.00110304	Sig	no
C50F2.4	-0.427597	2.0998e-10	3.32561e-09	Sig	no
lec-2	-0.427436	5.61472e-14	1.23801e-12	Sig	no
R09F10.3	-0.427317	1.13098e-05	8.81453e-05	Sig	no
Y54G2A.12	-0.427249	4.48506e-08	5.40653e-07	Sig	no
M04F3.2	-0.426859	0.00205629	0.00879756	Sig	no
unc-95	-0.426856	1.03808e-07	1.17962e-06	Sig	no
B0393.6	-0.426697	3.36644e-06	2.90124e-05	Sig	no
cth-2	-0.426597	9.10612e-33	5.08963e-31	Sig	no
pho-1	-0.42637	9.7547e-23	3.53875e-21	Sig	no
B0391.10	-0.426185	1.53391e-06	1.41383e-05	Sig	no
F15A4.6	-0.426018	3.48658e-06	2.99939e-05	Sig	no
F55H12.3	-0.425878	0.000470841	0.00246538	Sig	no
T07D10.3	-0.425155	0.00541634	0.0199578	Sig	no
gem-1	-0.42509	0.000171994	0.00102367	Sig	no
rhr-1	-0.425063	2.03415e-28	9.40159e-27	Sig	no
F09C8.2	-0.424755	1.2217e-06	1.14193e-05	Sig	no
Y45F10B.13	-0.424549	6.31788e-12	1.17936e-10	Sig	no
far-8	-0.424513	5.68647e-14	1.25096e-12	Sig	no
swan-1	-0.424378	9.07314e-07	8.76629e-06	Sig	no
C51E3.10	-0.424349	0.000719742	0.0035657	Sig	no
lin-41	-0.424095	0.00128405	0.00588802	Sig	no
B0303.14	-0.423855	0.00743214	0.0261048	Sig	no
noah-2	-0.423743	8.05834e-07	7.88086e-06	Sig	no
Y37E11AM.4	-0.423395	0.000225743	0.00130341	Sig	no
T24D3.2	-0.423064	0.00764989	0.026766	Sig	no
wars-1	-0.422323	9.25332e-12	1.68638e-10	Sig	no
C18H9.3	-0.422117	0.000656379	0.00328737	Sig	no
gla-3	-0.421823	8.70299e-07	8.44261e-06	Sig	no
K12B6.11	-0.421534	0.00123799	0.00571499	Sig	no
attf-3	-0.421478	0.000654613	0.00328184	Sig	no
ule-3	-0.421338	3.51908e-18	1.00537e-16	Sig	no
map-2	-0.421287	1.87479e-20	6.23642e-19	Sig	no
maph-1.2	-0.421277	3.9291e-08	4.77527e-07	Sig	no
atn-1	-0.421176	2.85942e-06	2.50091e-05	Sig	no
swan-2	-0.420445	0.000913183	0.00438616	Sig	no
pro-3	-0.41996	1.58028e-12	3.09094e-11	Sig	no
kin-2	-0.419954	0.000474881	0.00248382	Sig	no
T19B10.5	-0.419812	0.000934365	0.0044756	Sig	no
C06H5.8	-0.41965	0.00985287	0.0328834	Sig	no
Y71A12B.19	-0.419524	0.00524883	0.01943	Sig	no
clh-3	-0.419398	4.41548e-06	3.73664e-05	Sig	no
dhs-19	-0.419389	4.45873e-10	6.84182e-09	Sig	no
nlp-14	-0.419066	0.000641333	0.0032263	Sig	no
C46G7.5	-0.418649	0.00639248	0.0229478	Sig	no
C09F12.2	-0.418258	0.00991227	0.0330367	Sig	no
twk-17	-0.418015	0.0058867	0.0214363	Sig	no
ten-1	-0.417977	0.00208042	0.00888697	Sig	no
trap-1	-0.417585	3.59963e-18	1.02534e-16	Sig	no
Y55F3C.9	-0.417537	0.00225741	0.00952453	Sig	no
aex-4	-0.417279	0.00176546	0.0077059	Sig	no
frm-1	-0.417107	5.50966e-05	0.000368339	Sig	no
C09E7.8	-0.416852	8.47594e-10	1.25843e-08	Sig	no
gldc-1	-0.416792	5.16252e-20	1.67104e-18	Sig	no
sem-4	-0.41675	5.4089e-05	0.000362358	Sig	no
aex-3	-0.416658	0.000197801	0.00116019	Sig	no
ule-2	-0.416301	5.70728e-10	8.64047e-09	Sig	no
K11G12.6	-0.416241	3.48828e-07	3.63519e-06	Sig	no
hprt-1	-0.415991	1.57876e-15	3.82785e-14	Sig	no
Y40B1A.3	-0.415662	0.000249351	0.0014212	Sig	no
H04M03.3	-0.415578	2.08651e-05	0.000152964	Sig	no
nhr-78	-0.415345	0.0010629	0.00500033	Sig	no
21ur-6598	-0.415252	0.00623937	0.0225074	Sig	no
col-122	-0.415007	1.57036e-09	2.27188e-08	Sig	no
F16C3.1	-0.414969	0.00309877	0.0124827	Sig	no
nhr-119	-0.414968	0.00126344	0.00581428	Sig	no
Y51H7C.15	-0.414817	0.0038077	0.014796	Sig	no
cpr-4	-0.414153	1.02525e-13	2.21239e-12	Sig	no
set-27	-0.413995	1.87151e-10	2.98619e-09	Sig	no
wago-4	-0.412954	3.30719e-06	2.85529e-05	Sig	no
F16B4.5	-0.412882	0.00446764	0.0169193	Sig	no
B0395.3	-0.412467	4.05579e-09	5.57005e-08	Sig	no
art-1	-0.412278	9.51102e-17	2.4982e-15	Sig	no
add-1	-0.412206	7.04173e-05	0.000458798	Sig	no
Y59A8B.21	-0.412176	0.000158162	0.00095001	Sig	no
H29C22.1	-0.412036	5.07465e-06	4.23666e-05	Sig	no
H11E01.3	-0.412034	0.00011088	0.000689933	Sig	no
K04F10.7	-0.411933	2.75189e-13	5.75115e-12	Sig	no
M117.6	-0.411021	0.00755457	0.0264865	Sig	no
F23D12.2	-0.410818	0.00121877	0.00563976	Sig	no
nspc-1	-0.410707	0.000282404	0.00158118	Sig	no
spp-1	-0.41024	0.00011336	0.000703772	Sig	no
eor-2	-0.409885	1.70333e-07	1.86396e-06	Sig	no
nhr-23	-0.409867	8.09619e-05	0.00051851	Sig	no
M04C9.1	-0.409645	0.00239367	0.0100356	Sig	no
T13C2.3	-0.40963	0.00637182	0.0228864	Sig	no
T22G5.3	-0.409241	0.000203867	0.00119142	Sig	no
clu-1	-0.408975	7.73777e-07	7.59439e-06	Sig	no
Y69A2AR.16	-0.408637	8.61567e-06	6.84518e-05	Sig	no
dhs-2	-0.408442	0.000285705	0.0015992	Sig	no
F15G9.5	-0.407626	0.00785666	0.0273361	Sig	no
K06A9.1	-0.407087	0.00899461	0.0305062	Sig	no
K11C4.8	-0.407011	0.000725987	0.00359085	Sig	no
moc-1	-0.406972	0.000432745	0.00229275	Sig	no
cbd-1	-0.406905	1.01573e-05	7.97768e-05	Sig	no
Y76B12C.6	-0.406862	6.19431e-05	0.00040871	Sig	no
nspc-7	-0.406486	0.000205801	0.00120191	Sig	no
phf-10	-0.406319	1.74307e-05	0.00013005	Sig	no
eif-3.B	-0.405988	3.22078e-21	1.09024e-19	Sig	no
flp-19	-0.4058	0.000229145	0.00131988	Sig	no
acy-1	-0.405694	6.32857e-05	0.000416853	Sig	no
zyx-1	-0.405272	8.40948e-10	1.24953e-08	Sig	no
F17E5.2	-0.405057	1.94396e-06	1.75973e-05	Sig	no
fbl-1	-0.404498	1.96572e-12	3.80996e-11	Sig	no
eri-12	-0.404003	3.3855e-08	4.14605e-07	Sig	no
gtl-2	-0.403576	0.00681338	0.0241985	Sig	no
F28E10.1	-0.403392	0.00220101	0.00932657	Sig	no
gcy-28	-0.403228	1.49395e-07	1.64702e-06	Sig	no
F59F4.2	-0.403033	5.17977e-06	4.30945e-05	Sig	no
T24C4.5	-0.403004	4.03917e-10	6.21786e-09	Sig	no
snt-1	-0.402899	2.40003e-05	0.000173479	Sig	no
cin-4	-0.402872	7.8452e-08	9.08125e-07	Sig	no
unc-119	-0.402157	0.000164227	0.000982145	Sig	no
C16E9.2	-0.401996	2.95208e-05	0.000209755	Sig	no
T22D1.3	-0.401853	5.89444e-18	1.64488e-16	Sig	no
idh-1	-0.401799	3.6553e-24	1.41695e-22	Sig	no
dpf-2	-0.401458	8.04173e-09	1.07002e-07	Sig	no
lev-9	-0.400923	0.00176168	0.00769289	Sig	no
cdr-6	-0.400724	7.09011e-11	1.18437e-09	Sig	no
Y48G1A.1	-0.400385	1.17229e-06	1.10165e-05	Sig	no
Y111B2A.1	-0.39992	7.23369e-05	0.000469555	Sig	no
F40F8.5	-0.399871	5.07872e-12	9.55466e-11	Sig	no
T12B5.14	-0.399682	0.00352444	0.0138833	Sig	no
C24B9.3	-0.399501	9.72828e-11	1.60005e-09	Sig	no
R09A8.2	-0.399409	3.52432e-05	0.000247107	Sig	no
icmt-1	-0.3989	0.000725502	0.00359053	Sig	no
fat-1	-0.398555	1.91199e-21	6.54124e-20	Sig	no
unc-73	-0.397892	7.39507e-05	0.000478576	Sig	no
ogdh-1	-0.397762	1.55531e-07	1.71272e-06	Sig	no
glr-5	-0.397482	0.00748218	0.0262518	Sig	no
nhr-256	-0.397481	0.000266455	0.00150151	Sig	no
acs-13	-0.397373	3.07212e-10	4.79056e-09	Sig	no
lst-1	-0.39736	1.85083e-11	3.26776e-10	Sig	no
nhl-1	-0.396999	0.000167889	0.00100139	Sig	no
cyp-25A1	-0.396956	2.35954e-05	0.000170937	Sig	no
idha-1	-0.396759	4.99943e-21	1.68935e-19	Sig	no
efn-3	-0.396223	0.000371623	0.00200033	Sig	no
ZK1321.4	-0.396181	2.86194e-15	6.85262e-14	Sig	no
K08C7.1	-0.396115	1.19817e-05	9.28549e-05	Sig	no
glb-1	-0.395323	5.01028e-07	5.08721e-06	Sig	no
F13H10.8	-0.395211	4.7943e-09	6.53295e-08	Sig	no
ifc-1	-0.395186	2.47021e-10	3.88346e-09	Sig	no
osm-11	-0.395168	7.75208e-15	1.79577e-13	Sig	no
cts-1	-0.394652	5.32662e-28	2.43266e-26	Sig	no
alp-1	-0.394387	6.86341e-09	9.20243e-08	Sig	no
cec-2	-0.393859	6.4035e-05	0.0004215	Sig	no
F48E3.4	-0.393485	1.52664e-10	2.46505e-09	Sig	no
spc-1	-0.393068	0.000596006	0.00301881	Sig	no
C18H2.2	-0.392846	1.43162e-06	1.3259e-05	Sig	no
npp-8	-0.39258	0.00195347	0.00841571	Sig	no
F42A6.3	-0.392558	8.54476e-05	0.000544032	Sig	no
ppat-1	-0.392424	1.39823e-08	1.80428e-07	Sig	no
lip-1	-0.391619	0.000699212	0.00347653	Sig	no
slo-1	-0.391586	7.99901e-05	0.000512999	Sig	no
C35A11.4	-0.391056	1.25019e-06	1.16517e-05	Sig	no
21ur-14330	-0.390956	0.000386116	0.00206735	Sig	no
Y45F10D.7	-0.390936	3.58061e-15	8.49931e-14	Sig	no
pyk-1	-0.390935	1.3535e-10	2.1961e-09	Sig	no
irx-1	-0.390793	0.006417	0.02301	Sig	no
gln-1	-0.390481	5.67662e-08	6.71657e-07	Sig	no
F52B5.3	-0.390228	0.000198232	0.00116237	Sig	no
M116.2	-0.389801	0.000530515	0.00273684	Sig	no
F43C1.5	-0.389451	0.000717739	0.00355761	Sig	no
T21H3.1	-0.389212	6.03594e-09	8.13836e-08	Sig	no
C46H11.2	-0.389182	2.45073e-06	2.18048e-05	Sig	no
ZK1073.2	-0.389155	0.000344853	0.00187939	Sig	no
ttm-1	-0.389029	3.88447e-05	0.000270164	Sig	no
mop-25.3	-0.387963	3.17786e-09	4.41161e-08	Sig	no
goa-1	-0.3878	0.000103302	0.000645492	Sig	no
vap-1	-0.387068	0.000877118	0.0042303	Sig	no
best-14	-0.386283	2.98436e-08	3.6948e-07	Sig	no
trap-2	-0.386234	5.7299e-14	1.25907e-12	Sig	no
T04C4.1	-0.386084	0.005283	0.0195371	Sig	no
F48A9.2	-0.385522	8.40792e-05	0.000536539	Sig	no
imb-3	-0.385416	1.04402e-09	1.54173e-08	Sig	no
snpc-3.2	-0.38524	3.67797e-05	0.000257057	Sig	no
gon-2	-0.384222	0.00136264	0.00618932	Sig	no
C29E4.11	-0.384029	0.00451883	0.0170762	Sig	no
clec-49	-0.383874	1.73587e-08	2.21323e-07	Sig	no
T25B9.8	-0.383762	9.09295e-06	7.20059e-05	Sig	no
meg-1	-0.383475	9.88982e-06	7.78353e-05	Sig	no
far-3	-0.382843	9.48073e-05	0.000597484	Sig	no
nrx-1	-0.382339	0.0093071	0.0313833	Sig	no
K08B12.1	-0.38223	0.00642432	0.023032	Sig	no
nid-1	-0.382222	1.42975e-07	1.58078e-06	Sig	no
C28A5.2	-0.382078	2.56394e-09	3.60357e-08	Sig	no
imph-1	-0.381805	4.0223e-07	4.15119e-06	Sig	no
fer-1	-0.3814	0.000698907	0.00347591	Sig	no
deb-1	-0.38122	7.52337e-06	6.05491e-05	Sig	no
Y54F10AM.8	-0.38094	1.85278e-18	5.43041e-17	Sig	no
W03A5.6	-0.380763	1.27302e-07	1.42304e-06	Sig	no
lon-1	-0.380618	3.58202e-07	3.71877e-06	Sig	no
T16G12.8	-0.380529	0.000119534	0.000739474	Sig	no
M01D7.11	-0.380176	0.00507639	0.0188679	Sig	no
nhr-7	-0.380053	0.00602273	0.0218324	Sig	no
him-4	-0.380051	0.00320494	0.0128416	Sig	no
ulp-5	-0.379609	5.24675e-06	4.35952e-05	Sig	no
Y105C5B.5	-0.379533	5.04337e-06	4.21238e-05	Sig	no
C01C4.3	-0.379214	1.81186e-05	0.000134765	Sig	no
Y54F10AR.1	-0.379206	6.75579e-07	6.73373e-06	Sig	no
pes-23	-0.379091	0.000132236	0.000810486	Sig	no
Y71G12B.6	-0.378932	4.26106e-05	0.000292807	Sig	no
C14A4.12	-0.378703	0.000769817	0.00377007	Sig	no
pgph-1	-0.378507	3.30241e-06	2.85244e-05	Sig	no
C28A5.1	-0.37838	5.95807e-06	4.89764e-05	Sig	no
T23E1.2	-0.378162	4.61999e-06	3.8943e-05	Sig	no
fbxa-69	-0.378145	3.38029e-05	0.000237721	Sig	no
F11F1.1	-0.378111	6.82655e-05	0.000446442	Sig	no
spp-8	-0.378096	1.87943e-11	3.31521e-10	Sig	no
inx-12	-0.378082	6.90373e-10	1.03783e-08	Sig	no
T12B3.2	-0.377207	1.4332e-06	1.32609e-05	Sig	no
cdc-25.2	-0.376692	3.94966e-08	4.79723e-07	Sig	no
nep-17	-0.37668	0.000333604	0.00182632	Sig	no
daf-12	-0.376578	0.00424465	0.0162154	Sig	no
ttr-39	-0.376437	0.00532274	0.0196506	Sig	no
bris-1	-0.376429	3.56228e-06	3.06178e-05	Sig	no
Y54G11A.1	-0.376096	9.23141e-06	7.29521e-05	Sig	no
fln-1	-0.375893	7.24711e-06	5.84971e-05	Sig	no
sipa-1	-0.375725	0.000385735	0.00206654	Sig	no
clec-26	-0.375491	0.00348582	0.0137616	Sig	no
fasn-1	-0.375404	0.000373382	0.00200811	Sig	no
nrde-3	-0.375335	0.000172224	0.00102455	Sig	no
tfg-1	-0.375292	8.07229e-06	6.44811e-05	Sig	no
tbc-6	-0.375135	8.84905e-06	7.0219e-05	Sig	no
Y37E11AM.3	-0.374998	4.60339e-07	4.70795e-06	Sig	no
sygl-1	-0.374908	5.12703e-08	6.12282e-07	Sig	no
pyr-1	-0.374349	0.000224397	0.0012972	Sig	no
ilcr-2	-0.374127	8.95103e-11	1.47919e-09	Sig	no
F40F9.5	-0.373953	8.17096e-07	7.97073e-06	Sig	no
W04A8.2	-0.37362	0.000924853	0.00443715	Sig	no
Y51F10.7	-0.373429	3.10311e-13	6.40918e-12	Sig	no
let-413	-0.373168	0.000849521	0.00411429	Sig	no
idhb-1	-0.373126	3.88421e-07	4.01298e-06	Sig	no
F56H9.2	-0.373096	2.01481e-05	0.000148254	Sig	no
Y43B11AR.7	-0.372967	0.00331274	0.0131926	Sig	no
sptl-3	-0.372673	6.55701e-09	8.81004e-08	Sig	no
gpb-1	-0.371774	0.000737421	0.00363735	Sig	no
lys-2	-0.371615	2.10087e-08	2.64875e-07	Sig	no
Y47G6A.33	-0.37135	0.000110343	0.00068681	Sig	no
col-153	-0.371281	2.03122e-05	0.00014929	Sig	no
K04C1.2	-0.371168	0.00428253	0.0163211	Sig	no
D2085.7	-0.371128	0.00587675	0.0214068	Sig	no
lon-2	-0.37088	1.07644e-06	1.0235e-05	Sig	no
F20A1.1	-0.370632	8.73184e-08	1.00231e-06	Sig	no
Y23H5B.5	-0.370631	1.31484e-10	2.13517e-09	Sig	no
ifg-1	-0.370071	8.48184e-05	0.000540897	Sig	no
pdf-1	-0.369728	1.63527e-06	1.50006e-05	Sig	no
rig-3	-0.369352	0.000120071	0.00074184	Sig	no
mig-38	-0.368925	0.00474939	0.0178318	Sig	no
lap-1	-0.368587	1.47271e-14	3.35494e-13	Sig	no
ZK813.2	-0.368586	6.08054e-08	7.15049e-07	Sig	no
ZK809.8	-0.368561	1.10218e-12	2.19603e-11	Sig	no
grd-3	-0.368521	1.63255e-07	1.79162e-06	Sig	no
B0513.4	-0.368426	2.80154e-05	0.000199945	Sig	no
mig-6	-0.368168	0.000390875	0.00208934	Sig	no
bam-2	-0.367543	0.0034864	0.0137616	Sig	no
tbck-1	-0.36709	7.96662e-07	7.80307e-06	Sig	no
F46F2.3	-0.366979	5.08396e-07	5.15013e-06	Sig	no
aqp-4	-0.366853	5.69641e-06	4.70063e-05	Sig	no
C10G11.6	-0.366626	0.0026169	0.0108045	Sig	no
igcm-3	-0.366409	0.00383935	0.0148949	Sig	no
dlat-1	-0.366343	3.22867e-10	5.01839e-09	Sig	no
emr-1	-0.366331	5.01128e-07	5.08721e-06	Sig	no
mec-1	-0.366169	0.0013234	0.0060296	Sig	no
spl-2	-0.366037	0.00848459	0.0290738	Sig	no
spat-2	-0.365693	0.000951705	0.00455072	Sig	no
pqn-39	-0.365518	3.07318e-05	0.000217957	Sig	no
pals-17	-0.365483	0.00211456	0.00901077	Sig	no
crm-1	-0.365453	0.00014949	0.000904705	Sig	no
mtm-5	-0.365388	0.000365364	0.00197106	Sig	no
F55F8.3	-0.365126	4.07322e-11	6.97381e-10	Sig	no
ZC376.2	-0.365114	1.79585e-06	1.63411e-05	Sig	no
C37C3.2	-0.365104	5.81372e-21	1.96106e-19	Sig	no
cam-1	-0.364803	3.00437e-06	2.6138e-05	Sig	no
gck-3	-0.364769	2.47003e-11	4.29397e-10	Sig	no
lin-13	-0.364753	0.00262012	0.0108152	Sig	no
ifb-1	-0.364629	3.0418e-14	6.82435e-13	Sig	no
bath-19	-0.36447	0.00657387	0.0234849	Sig	no
col-178	-0.364351	4.31619e-12	8.18415e-11	Sig	no
C28H8.3	-0.364323	4.67453e-09	6.37879e-08	Sig	no
21ur-12279	-0.364255	0.00487185	0.0182346	Sig	no
clec-170	-0.36425	0.0001006	0.000630455	Sig	no
sym-2	-0.364188	0.000243179	0.00139031	Sig	no
CE7X_3.1	-0.363689	0.00107962	0.00506537	Sig	no
clec-84	-0.363636	0.000201579	0.0011802	Sig	no
pde-6	-0.363543	0.00129297	0.00592046	Sig	no
nhr-20	-0.363519	1.18827e-05	9.21613e-05	Sig	no
imb-1	-0.363333	0.000519537	0.00268959	Sig	no
lam-2	-0.363308	0.000393751	0.00210179	Sig	no
T05F1.13	-0.363301	0.000816037	0.00397214	Sig	no
W02D7.4	-0.362921	0.000274537	0.00154162	Sig	no
K06B9.4	-0.362482	6.83398e-05	0.000446776	Sig	no
cup-14	-0.362394	0.000143338	0.000871313	Sig	no
unc-25	-0.362347	4.07915e-05	0.000281919	Sig	no
ZC455.1	-0.361945	0.00265099	0.0109168	Sig	no
ZC373.2	-0.361797	2.62138e-08	3.27069e-07	Sig	no
pept-2	-0.361489	6.86904e-06	5.57262e-05	Sig	no
C40H1.8	-0.361195	0.00200516	0.00860755	Sig	no
ced-5	-0.360463	7.64843e-05	0.000493643	Sig	no
slc-25A18.1	-0.360316	2.38332e-08	2.99308e-07	Sig	no
R11G1.6	-0.360239	0.000662354	0.00331209	Sig	no
K09C4.10	-0.359864	4.83591e-06	4.05672e-05	Sig	no
acox-1.1	-0.359693	2.70553e-09	3.78872e-08	Sig	no
tsn-1	-0.359527	1.35724e-07	1.50755e-06	Sig	no
M176.11	-0.359459	0.000638981	0.00321615	Sig	no
cdh-4	-0.359339	0.00424452	0.0162154	Sig	no
col-20	-0.35911	9.17384e-07	8.84581e-06	Sig	no
parn-1	-0.358973	9.66973e-07	9.27744e-06	Sig	no
col-160	-0.358879	7.71154e-10	1.15385e-08	Sig	no
cab-1	-0.358772	3.29644e-08	4.04471e-07	Sig	no
F26F2.7	-0.358624	8.13154e-07	7.9363e-06	Sig	no
W10C8.5	-0.358491	3.56104e-15	8.46331e-14	Sig	no
spin-4	-0.358209	0.00424109	0.0162082	Sig	no
meg-2	-0.358198	0.00353681	0.0139235	Sig	no
T24C12.3	-0.358186	7.04474e-08	8.19911e-07	Sig	no
soc-2	-0.358004	6.99625e-05	0.000456299	Sig	no
gpd-3	-0.357868	3.12751e-15	7.46989e-14	Sig	no
memb-1	-0.357839	0.00234945	0.00986093	Sig	no
gsnl-1	-0.357715	2.39019e-08	2.99975e-07	Sig	no
poml-3	-0.357357	2.68562e-06	2.35998e-05	Sig	no
F43D2.6	-0.357349	2.2762e-09	3.21561e-08	Sig	no
unc-132	-0.357349	7.50614e-07	7.40486e-06	Sig	no
F10D2.10	-0.357329	0.00469775	0.0176655	Sig	no
ostb-1	-0.357305	1.66629e-11	2.95824e-10	Sig	no
pcp-2	-0.357243	0.000190376	0.00112075	Sig	no
T22B7.4	-0.357117	0.00609305	0.0220457	Sig	no
C31C9.2	-0.357109	1.13241e-07	1.28151e-06	Sig	no
Y71F9AL.9	-0.356858	4.8755e-10	7.43388e-09	Sig	no
cyp-25A2	-0.356769	2.15824e-05	0.000157482	Sig	no
nuo-5	-0.356739	8.0354e-11	1.33532e-09	Sig	no
smp-2	-0.356666	0.00066252	0.00331209	Sig	no
Y82E9BR.16	-0.356604	9.85281e-10	1.45835e-08	Sig	no
hpo-19	-0.35613	2.75116e-13	5.75115e-12	Sig	no
F31D5.2	-0.355718	0.00338701	0.0134494	Sig	no
nlp-6	-0.355566	0.000217952	0.00126412	Sig	no
cbs-1	-0.355516	1.96297e-07	2.12273e-06	Sig	no
twk-22	-0.355505	0.00016805	0.00100189	Sig	no
inx-11	-0.355294	3.93673e-05	0.000273255	Sig	no
T05A8.3	-0.354736	0.000263861	0.00148819	Sig	no
pes-7	-0.354683	1.23406e-05	9.53666e-05	Sig	no
him-19	-0.354573	9.48106e-05	0.000597484	Sig	no
C44B11.6	-0.354445	0.00599075	0.0217516	Sig	no
F40A3.6	-0.354353	8.41668e-07	8.19252e-06	Sig	no
vgln-1	-0.35414	3.36217e-06	2.89886e-05	Sig	no
C32E8.9	-0.354022	2.68705e-05	0.000192417	Sig	no
igdb-1	-0.353659	4.59436e-05	0.000314027	Sig	no
pssy-1	-0.353593	2.29573e-06	2.05016e-05	Sig	no
C40H1.7	-0.353361	3.13289e-06	2.72069e-05	Sig	no
lin-38	-0.353331	0.00017161	0.00102216	Sig	no
C06A1.12	-0.353193	7.77112e-06	6.23343e-05	Sig	no
sws-1	-0.353023	0.00277305	0.0113562	Sig	no
T10B5.4	-0.353014	0.00994474	0.0331153	Sig	no
agl-1	-0.352935	8.34517e-06	6.644e-05	Sig	no
C02G6.1	-0.35282	0.0021133	0.00900742	Sig	no
T07C4.3	-0.352531	2.38451e-07	2.54564e-06	Sig	no
bir-2	-0.352083	1.83716e-07	1.99452e-06	Sig	no
ZK1058.9	-0.352033	1.44304e-10	2.33349e-09	Sig	no
ule-5	-0.351907	2.18265e-19	6.8237e-18	Sig	no
dpy-27	-0.351721	2.6069e-05	0.000187165	Sig	no
tbc-13	-0.351497	0.00182213	0.00791375	Sig	no
inso-1	-0.350933	0.00122291	0.0056576	Sig	no
col-80	-0.350834	8.25791e-08	9.51317e-07	Sig	no
psd-1	-0.350385	1.51872e-09	2.20215e-08	Sig	no
C43H6.4	-0.350377	0.00117842	0.00548076	Sig	no
sox-2	-0.350319	0.00243084	0.010167	Sig	no
tra-1	-0.349863	0.00231537	0.00974128	Sig	no
Y92H12A.5	-0.349803	0.000726127	0.00359085	Sig	no
K10D6.4	-0.349796	0.0028131	0.0114933	Sig	no
pqn-31	-0.349623	0.000377055	0.00202674	Sig	no
hpo-29	-0.349619	5.98854e-07	6.01891e-06	Sig	no
pqn-48	-0.349607	0.000240276	0.00137658	Sig	no
btb-4	-0.349571	0.00371204	0.0145035	Sig	no
rpm-1	-0.349536	0.00472128	0.0177335	Sig	no
fum-1	-0.349526	4.82316e-11	8.20663e-10	Sig	no
sucl-2	-0.349325	6.74121e-16	1.68111e-14	Sig	no
larp-1	-0.349313	0.000315652	0.00174298	Sig	no
dhhc-1	-0.349185	0.00156081	0.00694992	Sig	no
mars-1	-0.348898	1.4905e-11	2.66337e-10	Sig	no
dys-1	-0.348821	0.00406837	0.0156445	Sig	no
C33G3.6	-0.348495	0.00117911	0.00548265	Sig	no
F32H5.1	-0.348453	2.25353e-07	2.41924e-06	Sig	no
eat-17	-0.348255	0.000590984	0.00299812	Sig	no
trpa-1	-0.348169	0.00117045	0.005445	Sig	no
eif-2Bepsilon	-0.348168	2.38352e-11	4.15861e-10	Sig	no
K04C2.2	-0.347931	2.4592e-19	7.66337e-18	Sig	no
morc-1	-0.347357	3.37495e-06	2.90726e-05	Sig	no
acox-1.4	-0.347018	2.25503e-09	3.18805e-08	Sig	no
F16F9.1	-0.346342	0.00568269	0.0207998	Sig	no
tln-1	-0.345838	0.00452315	0.0170892	Sig	no
Y48G8AL.20	-0.345781	0.00519422	0.0192455	Sig	no
cpg-3	-0.345345	2.85359e-13	5.93787e-12	Sig	no
syd-9	-0.344958	0.00531411	0.0196263	Sig	no
perm-2	-0.344842	1.33844e-08	1.72944e-07	Sig	no
ver-3	-0.344679	0.000440589	0.0023277	Sig	no
K11D9.3	-0.344597	1.15184e-06	1.08614e-05	Sig	no
plr-1	-0.344306	0.000574646	0.00292759	Sig	no
F57A8.1	-0.344287	0.000304712	0.00169065	Sig	no
ptp-3	-0.343975	0.000829822	0.00403107	Sig	no
srsx-34	-0.343531	0.00240593	0.0100718	Sig	no
pat-2	-0.343512	7.34351e-05	0.000476041	Sig	no
F43B10.1	-0.343485	0.00187744	0.00811182	Sig	no
elt-1	-0.343411	0.00179393	0.00781066	Sig	no
inx-13	-0.343369	1.45576e-06	1.34503e-05	Sig	no
csq-1	-0.343234	8.62556e-13	1.72934e-11	Sig	no
ntl-3	-0.343218	1.90765e-06	1.72848e-05	Sig	no
F26E4.4	-0.343098	1.65782e-09	2.39121e-08	Sig	no
F57G12.1	-0.343087	0.00151524	0.0067847	Sig	no
klf-3	-0.342965	0.00025208	0.00143352	Sig	no
col-140	-0.342939	4.28708e-08	5.18739e-07	Sig	no
adt-2	-0.342742	6.72263e-05	0.000440245	Sig	no
atic-1	-0.342618	5.94618e-10	8.98799e-09	Sig	no
nlp-10	-0.342583	0.00289089	0.0117562	Sig	no
hlh-2	-0.342041	0.00183949	0.00797753	Sig	no
hsp-1	-0.341928	6.64787e-15	1.55308e-13	Sig	no
F32B5.1	-0.341873	1.05464e-11	1.91297e-10	Sig	no
asp-1	-0.341773	7.34741e-06	5.92073e-05	Sig	no
K07A1.6	-0.341682	1.59946e-05	0.000120129	Sig	no
ZC434.8	-0.341555	1.15049e-09	1.68987e-08	Sig	no
ppm-1.D	-0.341365	0.000614194	0.00310276	Sig	no
zfp-1	-0.341351	0.000377252	0.00202723	Sig	no
mes-1	-0.341146	0.00232769	0.0097824	Sig	no
rga-3	-0.340998	0.0017085	0.00750841	Sig	no
daf-4	-0.340866	6.10314e-05	0.000403525	Sig	no
tol-1	-0.340232	0.000241105	0.00138092	Sig	no
laf-1	-0.339617	2.59023e-06	2.28976e-05	Sig	no
F59B8.5	-0.33961	0.000562744	0.00287381	Sig	no
ent-1	-0.339484	0.000158484	0.000951645	Sig	no
spds-1	-0.338913	1.2087e-06	1.13198e-05	Sig	no
mes-3	-0.33889	0.000435016	0.00230288	Sig	no
C32D5.10	-0.338866	1.84734e-08	2.34292e-07	Sig	no
M70.1	-0.338503	0.000421737	0.00223936	Sig	no
unc-120	-0.338208	0.000270778	0.00152229	Sig	no
rpoa-2	-0.337974	4.04866e-05	0.000280013	Sig	no
ptrn-1	-0.337911	3.85067e-05	0.000268055	Sig	no
jmjd-2	-0.337536	4.13576e-05	0.000285216	Sig	no
ceeh-1	-0.337245	0.00119528	0.00554843	Sig	no
poml-4	-0.337054	0.00647471	0.0231914	Sig	no
snt-5	-0.336784	8.43173e-05	0.000537879	Sig	no
emo-1	-0.336783	3.30293e-14	7.40157e-13	Sig	no
E01G4.5	-0.336708	0.00803344	0.0278076	Sig	no
pigv-1	-0.336475	6.56408e-05	0.000430743	Sig	no
anr-3	-0.336449	4.65809e-05	0.000317818	Sig	no
rskn-1	-0.336295	1.70843e-06	1.56122e-05	Sig	no
F57F4.4	-0.336257	0.0014882	0.00667296	Sig	no
pmt-2	-0.336187	7.31481e-16	1.81473e-14	Sig	no
F22G12.5	-0.335778	0.00728908	0.0256633	Sig	no
wwp-1	-0.335677	0.000987072	0.00469996	Sig	no
prg-1	-0.335674	1.59935e-08	2.04731e-07	Sig	no
ttr-25	-0.335636	1.45461e-05	0.000110327	Sig	no
osta-3	-0.335553	1.53927e-07	1.69602e-06	Sig	no
mct-2	-0.334878	0.000760891	0.00373301	Sig	no
cah-5	-0.334685	1.45277e-06	1.3429e-05	Sig	no
dpy-21	-0.334616	0.000102488	0.000641034	Sig	no
sucg-1	-0.334605	4.60898e-14	1.02093e-12	Sig	no
mig-1	-0.334582	0.000477948	0.00249762	Sig	no
T07E3.3	-0.334225	1.95479e-09	2.78613e-08	Sig	no
R10D12.8	-0.333791	0.00518791	0.0192267	Sig	no
K11D2.5	-0.333766	0.000470198	0.00246335	Sig	no
C48D1.5	-0.333671	0.00351676	0.0138596	Sig	no
ife-2	-0.333363	4.32564e-06	3.66707e-05	Sig	no
fkb-2	-0.333199	8.41055e-18	2.32676e-16	Sig	no
nhr-35	-0.332881	1.29806e-05	9.96339e-05	Sig	no
tkt-1	-0.332621	3.97749e-16	1.00625e-14	Sig	no
K07B1.4	-0.332555	0.00101948	0.00483035	Sig	no
R144.18	-0.332493	0.0030477	0.0123107	Sig	no
ZK1067.2	-0.33244	0.00802306	0.0277945	Sig	no
F55A3.7	-0.332421	8.15137e-06	6.50173e-05	Sig	no
F28C1.3	-0.332362	0.0062836	0.0226287	Sig	no
nhr-80	-0.332327	0.000646802	0.00324702	Sig	no
F40A3.2	-0.332026	0.000221939	0.00128415	Sig	no
nhr-121	-0.331926	0.000127226	0.000782022	Sig	no
sdha-1	-0.331904	1.3548e-05	0.000103491	Sig	no
chhy-1	-0.331885	0.000688419	0.00342819	Sig	no
Y56A3A.30	-0.331589	0.000379581	0.00203804	Sig	no
ets-6	-0.331546	5.97809e-08	7.03862e-07	Sig	no
F21C10.7	-0.330655	0.00311458	0.0125385	Sig	no
set-32	-0.330544	1.68883e-05	0.000126347	Sig	no
lgl-1	-0.330232	0.0010414	0.00491845	Sig	no
heri-1	-0.32988	5.2562e-08	6.26152e-07	Sig	no
K10C2.14	-0.329742	0.0078446	0.0272992	Sig	no
R08E5.3	-0.329699	1.68507e-10	2.70441e-09	Sig	no
Y66D12A.24	-0.329479	0.00109339	0.00512373	Sig	no
gpcp-2	-0.329239	4.59294e-08	5.52273e-07	Sig	no
gstk-1	-0.329105	0.000206987	0.00120708	Sig	no
mct-1	-0.329074	0.000865062	0.00417903	Sig	no
pezo-1	-0.328885	0.00506162	0.0188276	Sig	no
perm-4	-0.328772	2.47938e-06	2.2019e-05	Sig	no
aqp-8	-0.328695	1.25421e-08	1.62827e-07	Sig	no
C27D9.1	-0.328427	1.19825e-07	1.34337e-06	Sig	no
F42A10.5	-0.328278	3.58725e-09	4.95133e-08	Sig	no
F38B6.4	-0.328194	1.05552e-08	1.38529e-07	Sig	no
stau-1	-0.327973	0.000225265	0.00130143	Sig	no
bath-1	-0.327831	0.000796331	0.00388803	Sig	no
hsp-60	-0.327739	1.29338e-08	1.6746e-07	Sig	no
bas-1	-0.32762	4.38797e-05	0.000300775	Sig	no
Y45F10A.7	-0.327576	0.000108161	0.000674105	Sig	no
snet-1	-0.327018	0.00247466	0.0103121	Sig	no
taf-6.1	-0.326654	0.000435801	0.0023064	Sig	no
C33D9.6	-0.326547	0.00654042	0.0233871	Sig	no
xpo-2	-0.326544	0.000163936	0.000981011	Sig	no
K12D12.5	-0.326138	7.98032e-05	0.00051201	Sig	no
top-2	-0.325913	5.43847e-05	0.000363959	Sig	no
DH11.5	-0.325785	0.000485938	0.00253202	Sig	no
his-24	-0.325294	8.96932e-06	7.11147e-05	Sig	no
F11E6.3	-0.324949	1.41109e-10	2.28761e-09	Sig	no
mrps-22	-0.324854	4.76001e-08	5.71648e-07	Sig	no
pdi-2	-0.324852	5.13664e-09	6.96981e-08	Sig	no
ztf-6	-0.324525	0.000616583	0.00311074	Sig	no
egl-30	-0.324474	0.000988886	0.0047051	Sig	no
pat-4	-0.324274	4.94549e-06	4.13421e-05	Sig	no
mca-1	-0.324172	0.000316454	0.00174614	Sig	no
ctps-1	-0.324058	7.64772e-07	7.52137e-06	Sig	no
mis-12	-0.323228	0.00119568	0.00554897	Sig	no
pcca-1	-0.32307	2.51572e-10	3.95177e-09	Sig	no
Y54G2A.50	-0.322875	0.000231212	0.0013298	Sig	no
cyp-37A1	-0.32272	0.00380704	0.014796	Sig	no
ndg-4	-0.32256	3.12012e-09	4.33771e-08	Sig	no
C16H3.3	-0.322489	0.00185514	0.00803169	Sig	no
ept-1	-0.322473	3.36555e-12	6.44516e-11	Sig	no
dhs-13	-0.322336	2.9337e-08	3.64146e-07	Sig	no
Y46E12BL.2	-0.322167	1.8014e-07	1.96125e-06	Sig	no
T10E9.14	-0.32198	0.000498136	0.00259066	Sig	no
hpo-27	-0.321924	0.000857632	0.00414835	Sig	no
F55B11.2	-0.321682	8.00164e-10	1.19169e-08	Sig	no
F35C11.5	-0.321428	6.79283e-12	1.26311e-10	Sig	no
dsh-1	-0.321285	0.000219978	0.00127433	Sig	no
ucr-1	-0.321208	4.27053e-13	8.70727e-12	Sig	no
ugt-54	-0.320794	0.00326368	0.0130269	Sig	no
Y55F3BR.6	-0.320634	6.34747e-07	6.35308e-06	Sig	no
M01E5.3	-0.320427	0.0013004	0.00594739	Sig	no
pri-2	-0.319409	7.20724e-07	7.13695e-06	Sig	no
asd-2	-0.31938	0.00185053	0.00801537	Sig	no
Y116A8C.27	-0.318922	4.4362e-07	4.55149e-06	Sig	no
tag-151	-0.318805	1.97075e-11	3.46993e-10	Sig	no
unc-115	-0.318709	0.00342434	0.0135696	Sig	no
bcat-1	-0.318537	8.58729e-05	0.000546353	Sig	no
R13A5.7	-0.31843	0.000657424	0.00329115	Sig	no
mrp-7	-0.31821	0.000346105	0.00188514	Sig	no
C34F6.10	-0.317851	0.00521733	0.0193171	Sig	no
patr-1	-0.317671	2.53992e-05	0.000182745	Sig	no
dlst-1	-0.317631	2.03e-10	3.22302e-09	Sig	no
vamp-7	-0.317274	0.00446894	0.0169209	Sig	no
tric-1B.1	-0.317233	6.40128e-06	5.23734e-05	Sig	no
Y10G11A.1	-0.317131	1.01215e-07	1.15425e-06	Sig	no
B0250.5	-0.316944	3.64787e-12	6.95809e-11	Sig	no
mrp-2	-0.316901	0.00560563	0.0205451	Sig	no
K01G5.5	-0.31686	5.63827e-14	1.24178e-12	Sig	no
tiar-1	-0.316795	5.45371e-08	6.48877e-07	Sig	no
F52H2.6	-0.316744	9.27069e-07	8.9213e-06	Sig	no
skr-17	-0.316722	2.66255e-05	0.000190876	Sig	no
suox-1	-0.316565	4.3807e-05	0.000300384	Sig	no
nrd-1	-0.316439	7.20331e-05	0.000468057	Sig	no
puf-5	-0.316167	6.51797e-11	1.09546e-09	Sig	no
ZC513.7	-0.316155	4.55664e-08	5.48595e-07	Sig	no
eif-3.J	-0.316077	1.15854e-07	1.30571e-06	Sig	no
tppp-1	-0.315829	0.000217522	0.00126215	Sig	no
mrps-31	-0.315747	6.81883e-08	7.95062e-07	Sig	no
R04A9.3	-0.315545	0.00157357	0.00700508	Sig	no
T10G3.3	-0.315541	0.000803467	0.0039179	Sig	no
poml-2	-0.315489	0.00203459	0.0087183	Sig	no
clec-87	-0.315484	5.02974e-07	5.10326e-06	Sig	no
acd-2	-0.315407	0.00737077	0.0259082	Sig	no
edc-4	-0.315371	0.000159694	0.000958016	Sig	no
pam-1	-0.315177	8.56148e-06	6.80832e-05	Sig	no
Y47A7.2	-0.314586	0.00110958	0.0051945	Sig	no
C09D4.4	-0.314573	0.000258302	0.00146228	Sig	no
H20E11.3	-0.314403	0.000697839	0.0034715	Sig	no
mai-1	-0.314014	0.00226411	0.0095444	Sig	no
dnj-28	-0.313971	1.38166e-05	0.000105361	Sig	no
K08F11.6	-0.313767	0.00769256	0.0268771	Sig	no
F44A2.3	-0.313745	0.000716022	0.00355001	Sig	no
nol-6	-0.313744	0.00042496	0.00225523	Sig	no
unc-112	-0.313697	3.75045e-07	3.87688e-06	Sig	no
saeg-1	-0.313534	0.00176632	0.00770789	Sig	no
sfxn-5	-0.313395	3.65928e-06	3.13813e-05	Sig	no
dpy-19	-0.3132	0.00990557	0.0330249	Sig	no
twk-25	-0.313175	0.00336413	0.0133751	Sig	no
F42F12.4	-0.31317	0.00297344	0.0120562	Sig	no
Y62H9A.5	-0.313086	1.7919e-06	1.63129e-05	Sig	no
ZK688.5	-0.313016	0.00876965	0.0298538	Sig	no
nol-58	-0.312815	6.34518e-19	1.93036e-17	Sig	no
ugt-16	-0.312586	0.00365038	0.014309	Sig	no
T28D6.6	-0.312586	3.06054e-07	3.22439e-06	Sig	no
klp-10	-0.312367	2.02147e-05	0.000148687	Sig	no
F22H10.3	-0.312282	8.11891e-07	7.93203e-06	Sig	no
srpa-72	-0.312236	2.57518e-07	2.73704e-06	Sig	no
vha-11	-0.312129	5.39892e-07	5.44337e-06	Sig	no
mob-3	-0.312034	7.43266e-06	5.98441e-05	Sig	no
C17D12.7	-0.311851	6.6685e-06	5.43285e-05	Sig	no
fbxa-207	-0.311474	0.00508597	0.0188962	Sig	no
nlp-47	-0.311363	0.000838931	0.00406915	Sig	no
snpc-3.1	-0.310999	0.000200255	0.0011728	Sig	no
Y43F8B.1	-0.310758	2.66262e-06	2.34298e-05	Sig	no
hint-3	-0.31036	0.000541864	0.00278791	Sig	no
twk-49	-0.310274	0.00544036	0.0200294	Sig	no
ccm-3	-0.310149	1.2788e-06	1.1901e-05	Sig	no
ima-3	-0.31001	0.00174728	0.0076474	Sig	no
anp-1	-0.309978	1.7106e-07	1.8698e-06	Sig	no
daf-19	-0.309886	0.0080279	0.0278062	Sig	no
Y94H6A.5	-0.309852	3.98757e-08	4.83716e-07	Sig	no
pqn-15	-0.309723	0.00451445	0.0170663	Sig	no
aat-5	-0.309291	0.00284896	0.0116127	Sig	no
clec-91	-0.309254	9.00443e-11	1.48608e-09	Sig	no
nos-3	-0.309237	3.45827e-06	2.97637e-05	Sig	no
mfsd-6	-0.309172	0.00463125	0.0174359	Sig	no
T08G11.1	-0.309088	0.00661988	0.0236229	Sig	no
bath-14	-0.309073	0.00812641	0.0280514	Sig	no
avr-15	-0.308861	0.000140986	0.000859191	Sig	no
cct-7	-0.308819	1.77258e-12	3.45303e-11	Sig	no
unc-49	-0.308788	0.00110048	0.00515568	Sig	no
fkb-1	-0.308736	4.02846e-07	4.15309e-06	Sig	no
K09A11.1	-0.308624	0.00519968	0.0192591	Sig	no
tmem-131	-0.30858	0.00493697	0.0184138	Sig	no
dgk-4	-0.308561	0.00761535	0.0266704	Sig	no
abce-1	-0.30848	4.17996e-11	7.15019e-10	Sig	no
C04E7.3	-0.308284	0.00509304	0.0189157	Sig	no
C01G6.3	-0.308206	3.96053e-05	0.000274807	Sig	no
mrps-10	-0.308135	0.000203857	0.00119142	Sig	no
act-4	-0.308108	1.13591e-06	1.07217e-05	Sig	no
bca-2	-0.308103	1.69312e-07	1.85478e-06	Sig	no
soap-1	-0.308091	0.00290694	0.0118089	Sig	no
lsy-12	-0.307977	0.000310355	0.00171669	Sig	no
lec-8	-0.30764	2.97736e-07	3.14192e-06	Sig	no
B0001.7	-0.307615	7.73212e-05	0.000498543	Sig	no
dpy-10	-0.307475	0.00490369	0.0183252	Sig	no
zmp-3	-0.307272	0.000615664	0.00310774	Sig	no
C32F10.8	-0.307263	1.51495e-12	2.96922e-11	Sig	no
gbh-1	-0.307247	0.00154784	0.00690333	Sig	no
gly-11	-0.307043	0.00866358	0.0295607	Sig	no
unc-43	-0.306885	0.00126926	0.00583551	Sig	no
mua-3	-0.30685	0.00245937	0.0102618	Sig	no
W05B5.1	-0.306591	9.1349e-05	0.000577753	Sig	no
Y62E10A.13	-0.306054	3.15059e-07	3.31562e-06	Sig	no
hif-1	-0.305786	0.000968704	0.00462625	Sig	no
lmp-1	-0.30554	3.26025e-07	3.41793e-06	Sig	no
mys-4	-0.30536	1.92302e-05	0.000142334	Sig	no
Y43F4A.1	-0.304933	0.00867236	0.0295724	Sig	no
C05C8.7	-0.304898	2.10883e-05	0.000154111	Sig	no
gpa-16	-0.304893	0.000457025	0.00240416	Sig	no
acs-22	-0.304871	8.84403e-08	1.01458e-06	Sig	no
cec-6	-0.304422	2.47317e-06	2.19943e-05	Sig	no
sop-2	-0.304397	0.00487771	0.0182494	Sig	no
Y37E3.17	-0.304275	4.18567e-13	8.5433e-12	Sig	no
T28D6.3	-0.304169	0.000184261	0.00108842	Sig	no
C50C3.2	-0.304139	0.00848393	0.0290738	Sig	no
unc-54	-0.304124	0.00228456	0.00962429	Sig	no
spdl-1	-0.303746	1.20035e-05	9.29857e-05	Sig	no
rsks-1	-0.303604	0.000566761	0.00289095	Sig	no
cct-3	-0.303524	3.21432e-09	4.459e-08	Sig	no
ell-1	-0.303506	0.00239833	0.0100507	Sig	no
best-24	-0.303221	0.00175443	0.00767171	Sig	no
F31A3.5	-0.303188	0.00451182	0.0170597	Sig	no
Y62H9A.3	-0.302964	1.72988e-08	2.20706e-07	Sig	no
R05D11.9	-0.302622	1.02001e-05	8.00482e-05	Sig	no
ruvb-1	-0.302407	5.24249e-11	8.89651e-10	Sig	no
nhr-28	-0.302289	0.000450676	0.00237401	Sig	no
C11H1.9	-0.30211	0.00372661	0.0145475	Sig	no
T26A8.1	-0.301752	5.71085e-06	4.71054e-05	Sig	no
idhg-1	-0.301686	1.43964e-12	2.83607e-11	Sig	no
aakb-2	-0.301535	0.00025132	0.00142962	Sig	no
C02F12.5	-0.301475	0.0045567	0.0171956	Sig	no
nol-56	-0.301321	8.09772e-19	2.42138e-17	Sig	no
myo-6	-0.301244	0.000799296	0.00389855	Sig	no
F17A9.5	-0.301224	9.63636e-06	7.60272e-05	Sig	no
rga-5	-0.301122	0.000529857	0.00273418	Sig	no
eif-3.I	-0.30101	2.21865e-10	3.49942e-09	Sig	no
clh-5	-0.300808	8.09241e-05	0.00051847	Sig	no
pmt-1	-0.300741	4.08603e-08	4.95036e-07	Sig	no
F13B9.1	-0.300734	0.00958838	0.0321738	Sig	no
pgl-2	-0.300518	5.25182e-09	7.11605e-08	Sig	no
algn-6	-0.300505	1.78531e-06	1.62606e-05	Sig	no
prx-2	-0.300468	5.66079e-08	6.70197e-07	Sig	no
wts-1	-0.300317	0.000252561	0.00143583	Sig	no
C48B4.7	-0.299897	0.000157587	0.00094709	Sig	no
tbc-12	-0.299824	0.000673041	0.00336031	Sig	no
gld-1	-0.299811	0.00746735	0.0262141	Sig	no
ugt-45	-0.299707	0.00679817	0.0241516	Sig	no
T25D3.3	-0.299652	0.00515606	0.0191197	Sig	no
let-716	-0.299254	1.15604e-06	1.08957e-05	Sig	no
Y62H9A.4	-0.299162	4.42911e-08	5.34244e-07	Sig	no
aars-2	-0.298965	8.20495e-07	7.99983e-06	Sig	no
arr-1	-0.29886	0.0020127	0.00863412	Sig	no
cmd-1	-0.298834	6.35685e-09	8.55305e-08	Sig	no
F31E8.4	-0.298628	0.00149356	0.00669544	Sig	no
B0457.6	-0.298615	0.00265549	0.0109326	Sig	no
H06H21.8	-0.29843	5.10449e-07	5.16276e-06	Sig	no
ced-4	-0.298071	2.97266e-05	0.000211139	Sig	no
cht-3	-0.297884	2.00515e-08	2.53806e-07	Sig	no
W05F2.3	-0.297774	2.98264e-09	4.16162e-08	Sig	no
mev-1	-0.297517	1.67549e-09	2.41308e-08	Sig	no
daf-1	-0.297367	0.00270813	0.0111188	Sig	no
T12B3.3	-0.297149	3.49719e-07	3.63946e-06	Sig	no
mdh-2	-0.297032	7.94142e-12	1.46255e-10	Sig	no
F36H12.2	-0.296937	0.00202713	0.00868829	Sig	no
mig-14	-0.29692	0.000272278	0.00152983	Sig	no
tnt-2	-0.296703	7.99838e-12	1.47162e-10	Sig	no
T11G6.4	-0.296152	7.94529e-05	0.000510404	Sig	no
rgr-1	-0.296129	0.00144039	0.00648897	Sig	no
hsp-3	-0.296038	2.93247e-13	6.08883e-12	Sig	no
ced-7	-0.295959	0.000799177	0.00389855	Sig	no
cah-4	-0.295694	1.35225e-07	1.5036e-06	Sig	no
lrk-1	-0.295678	0.00619312	0.0223783	Sig	no
T05C3.6	-0.295439	8.8935e-05	0.000564155	Sig	no
F13H10.3	-0.29508	0.00228869	0.00963956	Sig	no
prdh-1	-0.295076	2.6093e-08	3.25773e-07	Sig	no
csnk-1	-0.294685	0.00484591	0.0181481	Sig	no
Y55B1BR.2	-0.294607	0.00511946	0.0189977	Sig	no
lin-10	-0.294569	1.72121e-05	0.000128569	Sig	no
T21F4.1	-0.294322	1.43424e-05	0.000108911	Sig	no
zipt-7.1	-0.294288	7.56119e-07	7.45044e-06	Sig	no
puf-7	-0.29417	0.000179368	0.00106082	Sig	no
rha-2	-0.294041	4.17059e-06	3.54187e-05	Sig	no
dhhc-8	-0.29365	0.00545403	0.0200736	Sig	no
K02F2.5	-0.293533	0.00115431	0.00537644	Sig	no
aldo-2	-0.293515	8.13976e-13	1.63535e-11	Sig	no
dnj-11	-0.293469	3.50058e-11	6.02557e-10	Sig	no
ZK154.5	-0.293041	0.00107941	0.00506537	Sig	no
F54E4.3	-0.293029	0.000978421	0.00466296	Sig	no
pptr-1	-0.292237	0.00131531	0.00600024	Sig	no
mlc-2	-0.292146	9.78201e-09	1.29086e-07	Sig	no
nifk-1	-0.292025	4.84473e-10	7.40458e-09	Sig	no
pqn-87	-0.29198	0.00638263	0.0229209	Sig	no
epc-1	-0.291629	0.000241259	0.00138107	Sig	no
klp-15	-0.291533	3.34255e-07	3.49468e-06	Sig	no
W07G4.5	-0.291352	2.67286e-06	2.35051e-05	Sig	no
acl-5	-0.291346	4.67058e-05	0.000318557	Sig	no
myo-3	-0.291335	0.000556925	0.00285218	Sig	no
Y71H2AM.11	-0.291173	5.63752e-09	7.61719e-08	Sig	no
cyp-34A8	-0.291164	0.00177498	0.00774044	Sig	no
spg-20	-0.291153	0.000192998	0.00113479	Sig	no
R10E8.6	-0.291147	0.00861928	0.0294409	Sig	no
C44B9.3	-0.290933	0.00111718	0.00522373	Sig	no
stdh-1	-0.290424	0.00148663	0.00666746	Sig	no
sucl-1	-0.290346	2.89183e-11	5.0001e-10	Sig	no
C16A11.4	-0.290343	2.995e-08	3.70559e-07	Sig	no
Y50D4C.2	-0.290001	0.0053875	0.019863	Sig	no
cpg-2	-0.289932	7.76167e-09	1.03419e-07	Sig	no
acl-11	-0.289332	6.26935e-05	0.000413377	Sig	no
hmg-20	-0.289209	0.000340915	0.00186215	Sig	no
mrpl-2	-0.288614	2.52801e-06	2.23991e-05	Sig	no
pyp-1	-0.288359	2.92809e-13	6.08631e-12	Sig	no
C35C5.10	-0.288355	0.000185327	0.0010937	Sig	no
W02D3.4	-0.288173	1.8456e-07	2.00255e-06	Sig	no
nhr-135	-0.288001	0.00811967	0.0280332	Sig	no
F14D7.6	-0.287727	0.0018173	0.00789452	Sig	no
slo-2	-0.287523	0.000217377	0.00126215	Sig	no
atp-1	-0.287486	2.14403e-07	2.30813e-06	Sig	no
erp-44.1	-0.287445	4.3477e-05	0.000298228	Sig	no
egl-3	-0.287372	0.00131303	0.00599514	Sig	no
cct-8	-0.287286	5.3738e-13	1.08875e-11	Sig	no
F41D9.2	-0.287081	0.000834978	0.00405407	Sig	no
Y47G6A.7	-0.287016	0.000441694	0.00233181	Sig	no
ipp-5	-0.286319	0.000708863	0.00352178	Sig	no
Y24D9A.11	-0.286308	4.10071e-07	4.22305e-06	Sig	no
ceh-92	-0.286049	1.76944e-06	1.61237e-05	Sig	no
glp-4	-0.285976	7.5242e-05	0.000486442	Sig	no
T26C12.1	-0.285887	4.73591e-07	4.82807e-06	Sig	no
F13D12.5	-0.285884	2.51847e-05	0.000181358	Sig	no
C33C12.10	-0.285831	0.00676594	0.0240569	Sig	no
T28D6.5	-0.285817	0.0014231	0.00642201	Sig	no
maph-1.3	-0.285691	0.00252596	0.0104963	Sig	no
abts-1	-0.285655	0.000385749	0.00206654	Sig	no
W07G4.3	-0.285429	5.352e-05	0.000358922	Sig	no
col-95	-0.28501	0.00369318	0.0144444	Sig	no
T15B7.1	-0.284972	3.71147e-10	5.72256e-09	Sig	no
abcf-1	-0.284931	7.53867e-12	1.39371e-10	Sig	no
fah-1	-0.284768	1.3403e-09	1.95079e-08	Sig	no
F35A5.1	-0.28464	0.005266	0.0194823	Sig	no
plpp-1.2	-0.284543	0.000213586	0.00124255	Sig	no
nap-1	-0.28451	1.1853e-12	2.34947e-11	Sig	no
Y26E6A.3	-0.284294	0.00322087	0.0128855	Sig	no
M70.5	-0.28421	0.000426513	0.00226222	Sig	no
F20A1.10	-0.28371	0.00990278	0.0330213	Sig	no
dhc-1	-0.283666	0.00544096	0.0200294	Sig	no
mel-26	-0.283657	0.000242338	0.00138591	Sig	no
lep-2	-0.283313	5.64241e-05	0.000376167	Sig	no
utp-20	-0.283148	3.71831e-05	0.000259593	Sig	no
sqd-1	-0.28308	1.32964e-06	1.23443e-05	Sig	no
Y67D8A.10	-0.283048	0.00171058	0.00751492	Sig	no
Y14H12B.2	-0.282595	7.45274e-08	8.64778e-07	Sig	no
F44B9.2	-0.282428	8.15294e-06	6.50173e-05	Sig	no
F47G3.3	-0.282382	0.00138373	0.00627032	Sig	no
hyl-2	-0.282216	1.3414e-05	0.00010259	Sig	no
mmcm-1	-0.282085	6.2158e-08	7.29617e-07	Sig	no
unc-15	-0.281834	0.00435728	0.0165654	Sig	no
ttm-5	-0.281712	0.00383699	0.0148888	Sig	no
csr-1	-0.281441	0.00014022	0.00085506	Sig	no
C49A9.6	-0.281421	0.000294367	0.0016429	Sig	no
pbrm-1	-0.280817	0.00958397	0.0321652	Sig	no
rop-1	-0.280645	2.21415e-10	3.4952e-09	Sig	no
asp-3	-0.280588	8.29212e-09	1.10029e-07	Sig	no
mce-1	-0.280526	0.000120413	0.000743716	Sig	no
cgh-1	-0.280504	0.00627656	0.0226076	Sig	no
mca-2	-0.280149	0.00267601	0.011008	Sig	no
cct-2	-0.280085	1.09721e-14	2.51443e-13	Sig	no
C46C11.3	-0.279935	0.00750394	0.0263138	Sig	no
fbxa-210	-0.279869	7.56398e-07	7.45044e-06	Sig	no
mppa-1	-0.279828	1.98797e-06	1.79533e-05	Sig	no
ZK550.3	-0.279728	1.18602e-05	9.20242e-05	Sig	no
W07E6.2	-0.279713	7.76353e-05	0.000500232	Sig	no
rme-2	-0.279524	2.05942e-08	2.5999e-07	Sig	no
Y51F10.11	-0.279497	0.00724394	0.0255324	Sig	no
fubl-2	-0.27892	0.000562012	0.00287159	Sig	no
F53F8.5	-0.278717	0.00440018	0.0167099	Sig	no
bub-3	-0.278483	2.26744e-06	2.02867e-05	Sig	no
mec-5	-0.27728	0.00185897	0.00804647	Sig	no
C45G3.3	-0.277169	0.000122385	0.000754921	Sig	no
ifet-1	-0.277067	0.00392984	0.0151868	Sig	no
twk-34	-0.276918	0.000760126	0.00373072	Sig	no
coh-3	-0.276349	7.85653e-05	0.00050504	Sig	no
Y119C1B.10	-0.276276	0.00277113	0.0113508	Sig	no
sdhb-1	-0.276265	7.26738e-09	9.72372e-08	Sig	no
rgs-7	-0.276253	0.000354146	0.00192356	Sig	no
nsf-1	-0.275869	1.11293e-06	1.05306e-05	Sig	no
riok-1	-0.275682	2.93551e-06	2.56084e-05	Sig	no
cra-1	-0.275507	2.73921e-05	0.000195569	Sig	no
Y48B6A.1	-0.27542	1.10867e-05	8.66168e-05	Sig	no
R148.3	-0.27538	0.000103643	0.000647418	Sig	no
arrd-13	-0.275315	8.01709e-05	0.000513986	Sig	no
arrd-17	-0.27527	0.00514832	0.0190947	Sig	no
mrp-5	-0.275234	0.00406162	0.0156248	Sig	no
cdo-1	-0.275145	0.000236261	0.00135559	Sig	no
atad-3	-0.274814	2.08551e-08	2.63111e-07	Sig	no
nol-2	-0.274703	1.52309e-09	2.20516e-08	Sig	no
gsk-3	-0.274491	9.934e-07	9.50254e-06	Sig	no
C49A9.9	-0.274275	2.18009e-05	0.000158896	Sig	no
spp-14	-0.274183	0.00209822	0.00895504	Sig	no
madd-3	-0.274163	0.00110458	0.00517361	Sig	no
cct-1	-0.273834	6.07667e-13	1.22727e-11	Sig	no
rig-6	-0.273312	0.00061115	0.00308979	Sig	no
sap-49	-0.273024	2.37232e-06	2.11659e-05	Sig	no
taf-3	-0.272685	0.00949146	0.0318875	Sig	no
nep-4	-0.272595	0.00211512	0.00901118	Sig	no
drl-1	-0.272545	0.00233901	0.0098214	Sig	no
hrp-2	-0.272495	1.6579e-11	2.9488e-10	Sig	no
mrpl-44	-0.272371	7.06815e-08	8.21144e-07	Sig	no
T08B2.11	-0.272208	0.00253432	0.0105266	Sig	no
C36E6.2	-0.2721	0.000161352	0.000966755	Sig	no
kars-1	-0.271876	8.17025e-10	1.21492e-08	Sig	no
lem-2	-0.271713	2.52874e-05	0.00018203	Sig	no
dot-1.1	-0.271653	0.0018449	0.00799277	Sig	no
gbb-2	-0.271558	0.00130246	0.0059554	Sig	no
cka-2	-0.271509	0.00883147	0.030027	Sig	no
F07G6.10	-0.271147	0.00277554	0.011364	Sig	no
mbtr-1	-0.270982	0.000295738	0.00164816	Sig	no
erfa-1	-0.270848	1.6091e-07	1.76789e-06	Sig	no
K04B12.2	-0.270801	0.00289946	0.0117835	Sig	no
F40E10.6	-0.270779	0.00151071	0.00676917	Sig	no
sgca-1	-0.270766	0.00439461	0.0166921	Sig	no
BE0003N10.1	-0.270725	0.00157898	0.00702268	Sig	no
cas-1	-0.270676	1.46621e-06	1.35338e-05	Sig	no
rod-1	-0.270609	0.00601691	0.0218154	Sig	no
F46H5.3	-0.270597	2.62553e-08	3.27373e-07	Sig	no
htp-3	-0.270578	4.88476e-09	6.65151e-08	Sig	no
rsbp-1	-0.269992	0.00452815	0.0171013	Sig	no
C46C11.2	-0.269774	0.0018812	0.00812439	Sig	no
F35B12.9	-0.269684	0.00331922	0.013213	Sig	no
inf-1	-0.269675	5.51585e-08	6.55864e-07	Sig	no
cnnm-3	-0.269356	0.00887173	0.0301372	Sig	no
aass-1	-0.26935	0.000161913	0.000969509	Sig	no
ect-2	-0.269165	0.00309472	0.012469	Sig	no
kvs-5	-0.269072	0.00468824	0.0176366	Sig	no
D2005.4	-0.268989	4.60818e-07	4.71033e-06	Sig	no
rsd-2	-0.268806	0.001595	0.00707919	Sig	no
[truncated: 3,802 more rows]

## Sheet: set-16(zr1804)
adjusted p<0.01								Log2FC <-1, adjusted p<0.01							Log2FC >1, adjusted p<0.01
gene	log2FoldChange.zr1804_vs_N2	pvalue.zr1804_vs_N2	padj.zr1804_vs_N2	sig.zr1804_vs_N2	diff.zr1804_vs_N2			gene	log2FoldChange.zr1804_vs_N2	pvalue.zr1804_vs_N2	padj.zr1804_vs_N2	sig.zr1804_vs_N2	diff.zr1804_vs_N2		gene	log2FoldChange.zr1804_vs_N2	pvalue.zr1804_vs_N2	padj.zr1804_vs_N2	sig.zr1804_vs_N2	diff.zr1804_vs_N2
K12H6.4	-5.23505	2.27715e-06	9.67801e-06	Sig	down			K12H6.4	-5.23505	2.27715e-06	9.67801e-06	Sig	down		T26H5.4	5.23223	1.35017e-05	5.21316e-05	Sig	up
W03G1.10	-4.64962	0.000145552	0.000483411	Sig	down			W03G1.10	-4.64962	0.000145552	0.000483411	Sig	down		T08G5.14	4.98822	3.69102e-05	0.000134033	Sig	up
nhx-6	-4.565	0.00029271	0.000925975	Sig	down			nhx-6	-4.565	0.00029271	0.000925975	Sig	down		col-148	4.61212	0.000331417	0.00103843	Sig	up
Y19D10B.4	-4.29859	7.47905e-05	0.000258638	Sig	down			Y19D10B.4	-4.29859	7.47905e-05	0.000258638	Sig	down		fbxa-116	4.39337	0.000736062	0.00217331	Sig	up
grl-23	-4.09699	0.000873769	0.00254524	Sig	down			grl-23	-4.09699	0.000873769	0.00254524	Sig	down		tsp-4	4.31216	0.000345478	0.00107917	Sig	up
M01D1.12	-4.07275	0.00313669	0.00821205	Sig	down			M01D1.12	-4.07275	0.00313669	0.00821205	Sig	down		K08D10.10	4.20101	0.00173326	0.00477841	Sig	up
Y6G8.15	-4.06887	0.00227724	0.00614104	Sig	down			Y6G8.15	-4.06887	0.00227724	0.00614104	Sig	down		F55G11.7	4.12028	0.00074005	0.00218445	Sig	up
nhr-257	-4.05013	0.00240825	0.00645759	Sig	down			nhr-257	-4.05013	0.00240825	0.00645759	Sig	down		W09C2.9	4.06074	0.00310446	0.00813602	Sig	up
sdz-16	-4.04416	0.00284259	0.00750669	Sig	down			sdz-16	-4.04416	0.00284259	0.00750669	Sig	down		T26H5.9	3.8837	4.6091e-103	4.25017e-101	Sig	up
scl-15	-4.00774	0.00274766	0.00727675	Sig	down			scl-15	-4.00774	0.00274766	0.00727675	Sig	down		C50F7.5	3.86864	6.33441e-78	4.1912e-76	Sig	up
Y77E11A.22	-3.94166	0.00402075	0.0103107	Sig	no			T12A2.5	-3.86734	0.00177851	0.00489061	Sig	down		F58E6.4	3.64797	0.00174318	0.00480447	Sig	up
T12A2.5	-3.86734	0.00177851	0.00489061	Sig	down			C09G12.5	-3.72768	0.00347805	0.0090338	Sig	down		C25F9.12	3.44303	9.02908e-08	4.47806e-07	Sig	up
C09G12.5	-3.72768	0.00347805	0.0090338	Sig	down			hch-1	-3.63332	0.00157489	0.00437736	Sig	down		Y119C1B.12	3.436	5.48663e-10	3.3719e-09	Sig	up
clec-133	-3.72749	0.00734339	0.0178645	Sig	no			clec-207	-3.62682	1.30653e-05	5.05138e-05	Sig	down		cyp-14A4	3.39503	1.80836e-21	2.38527e-20	Sig	up
C01G12.5	-3.71771	0.00754938	0.0183131	Sig	no			F26D2.16	-3.61977	1.36498e-06	5.95142e-06	Sig	down		col-41	3.3847	3.99323e-97	3.40494e-95	Sig	up
K05F6.15	-3.70515	0.00439229	0.0111679	Sig	no			asm-3	-3.5956	5.80382e-68	3.25829e-66	Sig	down		F26G1.9	3.37316	4.71873e-14	3.96712e-13	Sig	up
hch-1	-3.63332	0.00157489	0.00437736	Sig	down			ugt-15	-3.45878	1.11652e-13	9.13435e-13	Sig	down		K04A8.20	3.35257	4.22371e-08	2.16977e-07	Sig	up
clec-207	-3.62682	1.30653e-05	5.05138e-05	Sig	down			F18E9.7	-3.16211	0.00030509	0.000960816	Sig	down		srw-86	3.1977	5.53935e-05	0.00019561	Sig	up
F26D2.16	-3.61977	1.36498e-06	5.95142e-06	Sig	down			drd-10	-3.0914	2.87758e-48	1.03062e-46	Sig	down		C25F9.11	3.18537	8.70257e-25	1.35381e-23	Sig	up
asm-3	-3.5956	5.80382e-68	3.25829e-66	Sig	down			ins-31	-2.99419	3.18439e-05	0.000116528	Sig	down		M02E1.4	3.14465	0.000104957	0.000355361	Sig	up
ugt-15	-3.45878	1.11652e-13	9.13435e-13	Sig	down			21ur-3208	-2.99033	0.000634077	0.00189526	Sig	down		F22B3.7	3.11843	8.34863e-07	3.73189e-06	Sig	up
R53.8	-3.41606	0.00806371	0.0194313	Sig	no			21ur-14830	-2.93394	0.000863562	0.00251803	Sig	down		Y68A4A.13	2.99099	9.64845e-16	9.18383e-15	Sig	up
Y40B10A.10	-3.41246	0.00893472	0.021301	Sig	no			fbxc-18	-2.9282	0.000270735	0.000861676	Sig	down		nstp-9	2.98233	0.000192333	0.000628033	Sig	up
fbxb-43	-3.383	0.00963199	0.0228112	Sig	no			C08F1.10	-2.85085	1.59802e-06	6.9025e-06	Sig	down		tba-8	2.96982	1.09485e-08	5.93243e-08	Sig	up
F46A8.3	-3.3078	0.00475905	0.0120194	Sig	no			21ur-13267	-2.8259	0.000174824	0.000573709	Sig	down		scl-10	2.94119	0.00241059	0.00646301	Sig	up
fbxb-94	-3.22	0.00769118	0.0186217	Sig	no			fbxb-37	-2.72035	0.00289374	0.00763187	Sig	down		Y5H2B.1	2.93232	0.0003411	0.00106696	Sig	up
F18E9.7	-3.16211	0.00030509	0.000960816	Sig	down			clec-190	-2.63522	2.15529e-29	4.09344e-28	Sig	down		nstp-8	2.87231	9.97916e-05	0.000339338	Sig	up
drd-10	-3.0914	2.87758e-48	1.03062e-46	Sig	down			F25C8.1	-2.59319	2.60114e-05	9.67134e-05	Sig	down		fbxa-193	2.84485	3.30081e-103	3.07156e-101	Sig	up
ins-31	-2.99419	3.18439e-05	0.000116528	Sig	down			clec-161	-2.43646	0.00032123	0.00100791	Sig	down		oac-15	2.77963	3.74529e-08	1.93326e-07	Sig	up
21ur-3208	-2.99033	0.000634077	0.00189526	Sig	down			K12H6.9	-2.42532	0.00143757	0.00402643	Sig	down		R11E3.19	2.77572	8.58243e-07	3.82968e-06	Sig	up
21ur-14830	-2.93394	0.000863562	0.00251803	Sig	down			C13A2.12	-2.37339	7.02885e-05	0.000244272	Sig	down		col-54	2.75774	1.9186e-51	7.30824e-50	Sig	up
fbxc-18	-2.9282	0.000270735	0.000861676	Sig	down			F59B2.12	-2.36184	2.10281e-13	1.68647e-12	Sig	down		R12C12.10	2.75213	2.04661e-41	6.08875e-40	Sig	up
C08F1.10	-2.85085	1.59802e-06	6.9025e-06	Sig	down			C08F1.6	-2.36016	0.000351864	0.0010976	Sig	down		parg-2	2.74557	3.25529e-24	4.91769e-23	Sig	up
21ur-13267	-2.8259	0.000174824	0.000573709	Sig	down			clec-137	-2.31691	0.00144803	0.00405238	Sig	down		R07C12.1	2.73617	3.11053e-36	7.71162e-35	Sig	up
fbxb-37	-2.72035	0.00289374	0.00763187	Sig	down			Y69A2AR.12	-2.29374	1.12493e-26	1.912e-25	Sig	down		Y75B12B.11	2.71125	2.12404e-05	8.00551e-05	Sig	up
fbxb-91	-2.67285	0.00435726	0.0110873	Sig	no			Y71F9AL.7	-2.24683	0.000111724	0.000377019	Sig	down		F33H12.7	2.68582	1.75994e-28	3.21379e-27	Sig	up
clec-190	-2.63522	2.15529e-29	4.09344e-28	Sig	down			pud-4	-2.23977	7.87428e-09	4.33234e-08	Sig	down		Y43F8B.15	2.66492	0.00202782	0.00551736	Sig	up
F25C8.1	-2.59319	2.60114e-05	9.67134e-05	Sig	down			clec-219	-2.23115	7.47081e-05	0.000258397	Sig	down		Y34F4.2	2.65544	1.97285e-54	8.22183e-53	Sig	up
clec-161	-2.43646	0.00032123	0.00100791	Sig	down			btb-8	-2.21081	0.00110463	0.00315462	Sig	down		W08E12.2	2.65292	3.97335e-30	7.84621e-29	Sig	up
K12H6.9	-2.42532	0.00143757	0.00402643	Sig	down			Y69A2AR.25	-2.20704	4.98123e-21	6.38443e-20	Sig	down		fbxa-158	2.63712	1.51638e-07	7.36295e-07	Sig	up
C13A2.12	-2.37339	7.02885e-05	0.000244272	Sig	down			C24H12.11	-2.16684	0.00288788	0.0076174	Sig	down		C08E8.4	2.63559	1.27701e-34	2.97419e-33	Sig	up
F59B2.12	-2.36184	2.10281e-13	1.68647e-12	Sig	down			F59D8.3	-2.12259	7.02312e-106	6.84805e-104	Sig	down		srpr-1.2	2.61791	0.000163644	0.000539191	Sig	up
C08F1.6	-2.36016	0.000351864	0.0010976	Sig	down			Y60A9.3	-2.04678	0.00173708	0.00478832	Sig	down		irg-5	2.58321	1.44639e-219	4.60563e-217	Sig	up
clec-137	-2.31691	0.00144803	0.00405238	Sig	down			srw-85	-2.04356	0.000156047	0.000515494	Sig	down		F57A10.2	2.57271	1.84622e-18	2.08328e-17	Sig	up
Y69A2AR.12	-2.29374	1.12493e-26	1.912e-25	Sig	down			comt-4	-1.99924	8.39497e-08	4.17781e-07	Sig	down		Y47H10A.3	2.5695	7.43608e-06	2.96439e-05	Sig	up
Y71F9AL.7	-2.24683	0.000111724	0.000377019	Sig	down			clec-266	-1.98318	6.48868e-15	5.82523e-14	Sig	down		B0205.14	2.53706	1.44068e-23	2.12137e-22	Sig	up
Y105C5B.7	-2.24282	0.00962923	0.0228073	Sig	no			mir-8187	-1.96577	0.00100411	0.00289144	Sig	down		C29F3.3	2.52257	1.17913e-08	6.3688e-08	Sig	up
pud-4	-2.23977	7.87428e-09	4.33234e-08	Sig	down			clec-197	-1.95129	2.38728e-05	8.91849e-05	Sig	down		ftn-1	2.52235	1.74285e-44	5.65564e-43	Sig	up
clec-219	-2.23115	7.47081e-05	0.000258397	Sig	down			rom-3	-1.94896	0.0016887	0.00466188	Sig	down		dao-4	2.50532	4.74979e-236	1.66889e-233	Sig	up
btb-8	-2.21081	0.00110463	0.00315462	Sig	down			fat-7	-1.93844	0	0	Sig	down		C26B9.7	2.49058	3.83001e-19	4.48058e-18	Sig	up
Y69A2AR.25	-2.20704	4.98123e-21	6.38443e-20	Sig	down			dpy-14	-1.92929	6.63731e-07	2.99915e-06	Sig	down		Y52B11B.1	2.45941	2.89238e-11	1.98531e-10	Sig	up
C24H12.11	-2.16684	0.00288788	0.0076174	Sig	down			pud-3	-1.87597	1.15488e-27	2.03769e-26	Sig	down		C25F9.15	2.4505	1.00191e-08	5.44912e-08	Sig	up
F59D8.3	-2.12259	7.02312e-106	6.84805e-104	Sig	down			zeel-1	-1.84321	0.00233694	0.00628541	Sig	down		T13C5.2	2.44757	5.82091e-05	0.000204878	Sig	up
Y60A9.3	-2.04678	0.00173708	0.00478832	Sig	down			Y37H2A.13	-1.83865	0.000614664	0.00184236	Sig	down		col-131	2.44469	6.18903e-30	1.20464e-28	Sig	up
srw-85	-2.04356	0.000156047	0.000515494	Sig	down			try-8	-1.81589	8.67405e-06	3.43036e-05	Sig	down		Y58A7A.8	2.44164	0.000289423	0.000917145	Sig	up
comt-4	-1.99924	8.39497e-08	4.17781e-07	Sig	down			sdz-30	-1.80248	0.000231236	0.000744567	Sig	down		arf-1.1	2.44011	3.49411e-62	1.77131e-60	Sig	up
clec-266	-1.98318	6.48868e-15	5.82523e-14	Sig	down			F41C6.4	-1.75788	3.66479e-15	3.35059e-14	Sig	down		C01G10.5	2.42688	4.63293e-11	3.12114e-10	Sig	up
mir-8187	-1.96577	0.00100411	0.00289144	Sig	down			Y82E9BR.17	-1.75724	1.58301e-06	6.84201e-06	Sig	down		W02F12.8	2.42241	3.52518e-74	2.238e-72	Sig	up
ZK899.6	-1.95998	0.00920202	0.0218995	Sig	no			zip-8	-1.75065	7.04233e-12	5.0766e-11	Sig	down		dmsr-12	2.41383	2.85676e-06	1.19864e-05	Sig	up
clec-197	-1.95129	2.38728e-05	8.91849e-05	Sig	down			hpo-2	-1.7249	0.000920147	0.00266966	Sig	down		msra-1	2.39181	0	0	Sig	up
rom-3	-1.94896	0.0016887	0.00466188	Sig	down			smf-3	-1.65259	9.03042e-39	2.44073e-37	Sig	down		F58F12.12	2.3904	1.16022e-16	1.17341e-15	Sig	up
fat-7	-1.93844	0	0	Sig	down			B0416.2	-1.65	0.00287505	0.00758455	Sig	down		Y43F8B.14	2.38882	5.04188e-12	3.67615e-11	Sig	up
Y110A2AL.7	-1.93423	0.00521779	0.0130791	Sig	no			fpn-1.2	-1.63782	1.67001e-34	3.86741e-33	Sig	down		F01D5.4	2.38684	0.000439352	0.00135046	Sig	up
dpy-14	-1.92929	6.63731e-07	2.99915e-06	Sig	down			T16G12.10	-1.62604	0.00175799	0.00483809	Sig	down		Y41C4A.32	2.3861	2.26914e-77	1.4917e-75	Sig	up
nas-24	-1.89398	0.00903583	0.0215244	Sig	no			lips-14	-1.60111	8.50199e-10	5.13521e-09	Sig	down		T26H5.14	2.38537	4.69154e-07	2.15919e-06	Sig	up
pud-3	-1.87597	1.15488e-27	2.03769e-26	Sig	down			F45D11.1	-1.5955	2.04253e-08	1.08144e-07	Sig	down		K02E7.1	2.36965	0.000132376	0.000442533	Sig	up
fbxb-84	-1.87435	0.00442074	0.0112346	Sig	no			vet-6	-1.56835	0.000135581	0.000452285	Sig	down		T07G12.5	2.36918	2.54004e-12	1.89958e-11	Sig	up
T28A11.19	-1.87262	0.00389551	0.0100147	Sig	no			21ur-11141	-1.56714	0.00299712	0.00788106	Sig	down		R11G11.6	2.36379	8.73548e-23	1.23797e-21	Sig	up
zeel-1	-1.84321	0.00233694	0.00628541	Sig	down			hsd-2	-1.52905	0.000296393	0.000936319	Sig	down		B0205.13	2.34765	1.3073e-206	3.86109e-204	Sig	up
Y37H2A.13	-1.83865	0.000614664	0.00184236	Sig	down			srw-89	-1.51134	0.00194158	0.00530466	Sig	down		C23H4.2	2.3232	1.27451e-27	2.23907e-26	Sig	up
try-8	-1.81589	8.67405e-06	3.43036e-05	Sig	down			F41E6.15	-1.48947	4.9695e-101	4.48113e-99	Sig	down		R07B1.5	2.32152	9.5559e-14	7.85874e-13	Sig	up
sdz-30	-1.80248	0.000231236	0.000744567	Sig	down			Y71A12B.11	-1.48909	0.00106971	0.00306474	Sig	down		C32H11.6	2.31809	3.95552e-14	3.34757e-13	Sig	up
F43G6.5	-1.7742	0.00586959	0.0145714	Sig	no			col-101	-1.44664	0	0	Sig	down		F47B8.4	2.31773	7.6401e-10	4.64353e-09	Sig	up
F41C6.4	-1.75788	3.66479e-15	3.35059e-14	Sig	down			Y45F10D.2	-1.44363	6.87581e-09	3.81181e-08	Sig	down		M01B2.13	2.30003	1.94125e-07	9.31278e-07	Sig	up
Y82E9BR.17	-1.75724	1.58301e-06	6.84201e-06	Sig	down			B0222.10	-1.43446	0.00287149	0.00757615	Sig	down		C16D2.3	2.28423	0.00264044	0.0070275	Sig	up
zip-8	-1.75065	7.04233e-12	5.0766e-11	Sig	down			K03H6.2	-1.42472	4.91339e-84	3.55071e-82	Sig	down		F11E6.11	2.28082	9.27224e-27	1.5839e-25	Sig	up
hpo-2	-1.7249	0.000920147	0.00266966	Sig	down			F15D4.4	-1.41854	6.37735e-06	2.5639e-05	Sig	down		T08E11.1	2.27721	2.61019e-05	9.69968e-05	Sig	up
C24H12.7	-1.69566	0.00920971	0.0219104	Sig	no			21ur-8422	-1.41374	0.00297147	0.00781867	Sig	down		Y60A3A.23	2.27168	0.00245461	0.00657153	Sig	up
smf-3	-1.65259	9.03042e-39	2.44073e-37	Sig	down			F45D11.16	-1.40819	4.08397e-24	6.13317e-23	Sig	down		cyp-13A9	2.27064	2.0084e-11	1.39357e-10	Sig	up
B0416.2	-1.65	0.00287505	0.00758455	Sig	down			Y70C5C.1	-1.40322	7.60371e-16	7.30235e-15	Sig	down		srh-2	2.26577	6.55841e-09	3.64477e-08	Sig	up
Y47D7A.11	-1.64819	0.00691748	0.0169396	Sig	no			math-38	-1.39052	1.73231e-16	1.72968e-15	Sig	down		rpr-1	2.24835	0.00314595	0.008231	Sig	up
fpn-1.2	-1.63782	1.67001e-34	3.86741e-33	Sig	down			F58B6.1	-1.37008	1.62421e-05	6.21241e-05	Sig	down		acs-2	2.24677	0	0	Sig	up
F55C5.6	-1.63191	0.0062577	0.015446	Sig	no			T26C12.3	-1.36768	0.00156954	0.00436365	Sig	down		C42D4.13	2.24256	6.82217e-37	1.71853e-35	Sig	up
T16G12.10	-1.62604	0.00175799	0.00483809	Sig	down			F45D11.14	-1.35338	1.02845e-22	1.45144e-21	Sig	down		F26A1.9	2.23831	1.33321e-31	2.80097e-30	Sig	up
lips-14	-1.60111	8.50199e-10	5.13521e-09	Sig	down			F44F1.6	-1.35219	3.13359e-05	0.000114814	Sig	down		pitr-4	2.23792	0.000170488	0.000560383	Sig	up
F45D11.1	-1.5955	2.04253e-08	1.08144e-07	Sig	down			F45D11.15	-1.34748	8.64176e-23	1.22554e-21	Sig	down		C38C6.3	2.23767	1.00398e-25	1.63029e-24	Sig	up
vet-6	-1.56835	0.000135581	0.000452285	Sig	down			col-143	-1.3276	0	0	Sig	down		Y51A2B.9	2.23633	0.000183534	0.000600455	Sig	up
21ur-11141	-1.56714	0.00299712	0.00788106	Sig	down			sdz-25	-1.32173	0.00119953	0.00340747	Sig	down		B0281.6	2.23193	0.00087437	0.00254663	Sig	up
H16D19.6	-1.56384	0.00464556	0.0117561	Sig	no			M116.1	-1.32173	0.00119953	0.00340747	Sig	down		F30A10.2	2.23119	3.71464e-57	1.68224e-55	Sig	up
hsd-2	-1.52905	0.000296393	0.000936319	Sig	down			F46F2.5	-1.31368	1.15068e-09	6.85666e-09	Sig	down		C24H10.3	2.23014	2.49954e-13	1.99133e-12	Sig	up
C28C12.3	-1.52697	0.0068863	0.0168693	Sig	no			clec-223	-1.31295	2.85693e-179	5.88094e-177	Sig	down		F26G1.3	2.23007	0.00131431	0.00371024	Sig	up
srw-89	-1.51134	0.00194158	0.00530466	Sig	down			Y106G6D.2	-1.30014	0.00269957	0.00716614	Sig	down		grl-5	2.22823	9.67282e-154	1.62911e-151	Sig	up
F41E6.15	-1.48947	4.9695e-101	4.48113e-99	Sig	down			T20D4.5	-1.29549	5.57612e-06	2.25692e-05	Sig	down		F15H10.8	2.22544	5.21432e-17	5.38039e-16	Sig	up
Y71A12B.11	-1.48909	0.00106971	0.00306474	Sig	down			ZC449.5	-1.26615	8.66571e-116	9.44377e-114	Sig	down		C10C5.2	2.22466	1.46893e-56	6.50768e-55	Sig	up
col-101	-1.44664	0	0	Sig	down			lipl-2	-1.2594	4.22414e-31	8.69534e-30	Sig	down		Y47H10A.5	2.22276	6.10103e-45	2.00537e-43	Sig	up
F25E5.7	-1.44578	0.00475165	0.0120022	Sig	no			myo-1	-1.25793	0	0	Sig	down		dod-17	2.22255	8.31281e-108	8.30425e-106	Sig	up
Y45F10D.2	-1.44363	6.87581e-09	3.81181e-08	Sig	down			T10B5.8	-1.25211	2.09157e-08	1.10712e-07	Sig	down		ins-11	2.21968	3.17191e-06	1.32324e-05	Sig	up
B0222.10	-1.43446	0.00287149	0.00757615	Sig	down			F11D5.7	-1.24368	5.2039e-30	1.02266e-28	Sig	down		clec-24	2.21921	4.31316e-09	2.44229e-08	Sig	up
K03H6.2	-1.42472	4.91339e-84	3.55071e-82	Sig	down			scl-6	-1.24269	7.31049e-15	6.53997e-14	Sig	down		Y39B6A.1	2.20995	0	0	Sig	up
F15D4.4	-1.41854	6.37735e-06	2.5639e-05	Sig	down			fbxc-51	-1.24018	1.80325e-05	6.865e-05	Sig	down		linc-84	2.20554	0.00167856	0.00463829	Sig	up
21ur-8422	-1.41374	0.00297147	0.00781867	Sig	down			fat-5	-1.23923	3.64311e-162	6.34555e-160	Sig	down		C18H9.5	2.20441	1.56922e-46	5.40187e-45	Sig	up
R08F11.7	-1.4133	0.00583674	0.0144987	Sig	no			cpt-5	-1.23429	2.28876e-93	1.8509e-91	Sig	down		Y46G5A.36	2.20384	6.2477e-08	3.15388e-07	Sig	up
F45D11.16	-1.40819	4.08397e-24	6.13317e-23	Sig	down			pqn-75	-1.23195	4.33626e-08	2.22535e-07	Sig	down		C32H11.11	2.20279	4.64928e-29	8.71644e-28	Sig	up
Y70C5C.1	-1.40322	7.60371e-16	7.30235e-15	Sig	down			B0403.3	-1.22163	9.99448e-19	1.14554e-17	Sig	down		C04C3.9	2.19841	0.000685824	0.002035	Sig	up
Y44A6C.2	-1.40303	0.00621118	0.0153409	Sig	no			Y51H4A.5	-1.22064	3.53756e-12	2.61867e-11	Sig	down		T08G5.3	2.19255	1.21386e-19	1.45087e-18	Sig	up
math-38	-1.39052	1.73231e-16	1.72968e-15	Sig	down			ces-2	-1.20865	0.000927258	0.00268745	Sig	down		C32H11.8	2.18985	7.79512e-29	1.44153e-27	Sig	up
F58B6.1	-1.37008	1.62421e-05	6.21241e-05	Sig	down			sepa-1	-1.1979	0.00034119	0.00106708	Sig	down		clec-47	2.18551	0	0	Sig	up
fbxb-45	-1.36999	0.00566959	0.014123	Sig	no			K02B12.2	-1.19086	0.00110698	0.00316042	Sig	down		C49G7.7	2.18499	4.48644e-05	0.000160684	Sig	up
T26C12.3	-1.36768	0.00156954	0.00436365	Sig	down			abhd-3.2	-1.18213	1.19626e-149	1.86096e-147	Sig	down		C01G10.4	2.17977	2.69754e-08	1.41029e-07	Sig	up
F45D11.14	-1.35338	1.02845e-22	1.45144e-21	Sig	down			myo-2	-1.17904	0	0	Sig	down		fip-6	2.15871	3.99412e-56	1.73552e-54	Sig	up
F44F1.6	-1.35219	3.13359e-05	0.000114814	Sig	down			C35E7.5	-1.1715	2.2223e-24	3.37971e-23	Sig	down		F54E4.2	2.15117	0.000443295	0.00136155	Sig	up
clec-196	-1.35032	0.00544524	0.0135974	Sig	no			vit-4	-1.17131	0	0	Sig	down		ZC434.3	2.14834	2.05658e-52	8.05983e-51	Sig	up
F45D11.15	-1.34748	8.64176e-23	1.22554e-21	Sig	down			ugt-63	-1.16901	8.84987e-102	8.05141e-100	Sig	down		Y37H2A.14	2.14562	1.06134e-45	3.55157e-44	Sig	up
col-143	-1.3276	0	0	Sig	down			dsl-2	-1.16719	0.0016391	0.00453664	Sig	down		C33B4.2	2.14101	5.08171e-06	2.06748e-05	Sig	up
sdz-25	-1.32173	0.00119953	0.00340747	Sig	down			spl-2	-1.16711	1.06009e-12	8.12472e-12	Sig	down		linc-128	2.13901	3.48901e-05	0.000126991	Sig	up
M116.1	-1.32173	0.00119953	0.00340747	Sig	down			clec-222	-1.16034	1.63502e-31	3.41745e-30	Sig	down		C44H9.7	2.13722	0.00290184	0.00765078	Sig	up
F46F2.5	-1.31368	1.15068e-09	6.85666e-09	Sig	down			ace-4	-1.15308	0.000248338	0.000795611	Sig	down		Y11D7A.5	2.13633	1.94217e-70	1.14391e-68	Sig	up
clec-223	-1.31295	2.85693e-179	5.88094e-177	Sig	down			twk-16	-1.14932	2.37768e-07	1.12766e-06	Sig	down		col-17	2.13051	0	0	Sig	up
Y106G6D.2	-1.30014	0.00269957	0.00716614	Sig	down			C49C3.11	-1.14875	0.000637649	0.00190426	Sig	down		C06B3.6	2.12474	3.14285e-168	5.87597e-166	Sig	up
T20D4.5	-1.29549	5.57612e-06	2.25692e-05	Sig	down			vit-3	-1.14487	0	0	Sig	down		C32H11.5	2.12254	4.47369e-41	1.30803e-39	Sig	up
ZK856.6	-1.28249	0.00908488	0.0216336	Sig	no			F46F2.3	-1.12618	1.03833e-98	9.12071e-97	Sig	down		C07E3.10	2.12027	2.1345e-24	3.25834e-23	Sig	up
ZC449.5	-1.26615	8.66571e-116	9.44377e-114	Sig	down			Y50D4B.4	-1.12013	2.08116e-118	2.3176e-116	Sig	down		spp-13	2.10779	2.0596e-73	1.29545e-71	Sig	up
lipl-2	-1.2594	4.22414e-31	8.69534e-30	Sig	down			pals-4	-1.11881	0.00211628	0.00573889	Sig	down		C53A3.4	2.1055	1.27893e-14	1.121e-13	Sig	up
myo-1	-1.25793	0	0	Sig	down			sqrd-1	-1.11753	3.69389e-38	9.72581e-37	Sig	down		Y43F8B.12	2.10264	1.96489e-05	7.43591e-05	Sig	up
T10B5.8	-1.25211	2.09157e-08	1.10712e-07	Sig	down			aptf-4	-1.10916	6.53857e-05	0.000228407	Sig	down		dos-2	2.09405	1.8611e-06	7.98304e-06	Sig	up
F11D5.7	-1.24368	5.2039e-30	1.02266e-28	Sig	down			pgp-15	-1.10909	0.00185974	0.00509746	Sig	down		col-172	2.09175	2.53868e-29	4.81263e-28	Sig	up
scl-6	-1.24269	7.31049e-15	6.53997e-14	Sig	down			cysl-2	-1.10123	3.06706e-149	4.73513e-147	Sig	down		ptr-22	2.09112	8.24741e-09	4.52542e-08	Sig	up
21ur-15671	-1.24019	0.00675752	0.0165858	Sig	no			pudl-1	-1.09459	1.00347e-17	1.08949e-16	Sig	down		let-7	2.09019	0.000870286	0.00253582	Sig	up
fbxc-51	-1.24018	1.80325e-05	6.865e-05	Sig	down			C27B7.9	-1.09024	3.27651e-18	3.65874e-17	Sig	down		sre-23	2.08964	0.00111572	0.00318182	Sig	up
fat-5	-1.23923	3.64311e-162	6.34555e-160	Sig	down			C54E4.4	-1.08451	2.18718e-08	1.15383e-07	Sig	down		M01B2.8	2.08842	0.00115432	0.00328592	Sig	up
cpt-5	-1.23429	2.28876e-93	1.8509e-91	Sig	down			ZC196.2	-1.06906	0.00242266	0.00649367	Sig	down		fbxa-21	2.08523	1.57067e-32	3.37289e-31	Sig	up
pqn-75	-1.23195	4.33626e-08	2.22535e-07	Sig	down			vit-1	-1.06267	0	0	Sig	down		F54E7.6	2.07873	2.14536e-05	8.07838e-05	Sig	up
B0403.3	-1.22163	9.99448e-19	1.14554e-17	Sig	down			pnk-4	-1.06001	1.7296e-58	8.21619e-57	Sig	down		Y58A7A.5	2.06573	2.06885e-46	7.07399e-45	Sig	up
Y51H4A.5	-1.22064	3.53756e-12	2.61867e-11	Sig	down			T17H7.1	-1.05295	2.5094e-15	2.31713e-14	Sig	down		T24F1.7	2.05833	9.08078e-39	2.45109e-37	Sig	up
ces-2	-1.20865	0.000927258	0.00268745	Sig	down			gcy-9	-1.03994	2.83293e-06	1.18937e-05	Sig	down		K09C8.7	2.04045	4.67918e-09	2.63928e-08	Sig	up
ssu-1	-1.20722	0.00584792	0.0145211	Sig	no			odc-1	-1.03742	1.15823e-80	7.92063e-79	Sig	down		oac-29	2.04005	3.12632e-12	2.32354e-11	Sig	up
pax-3	-1.20182	0.00797806	0.0192483	Sig	no			ilys-3	-1.0359	0.00152363	0.00424528	Sig	down		fbxa-30	2.03473	2.30318e-06	9.77843e-06	Sig	up
sepa-1	-1.1979	0.00034119	0.00106708	Sig	down			atz-1	-1.03204	8.49319e-09	4.65527e-08	Sig	down		W09G12.10	2.03421	1.25197e-26	2.12438e-25	Sig	up
K02B12.2	-1.19086	0.00110698	0.00316042	Sig	down			cbl-1	-1.03164	3.2116e-72	1.97136e-70	Sig	down		nlp-30	2.02516	1.51098e-74	9.74439e-73	Sig	up
abhd-3.2	-1.18213	1.19626e-149	1.86096e-147	Sig	down			21ur-14029	-1.02641	0.0028183	0.00744648	Sig	down		F53A9.3	2.02037	0.000112838	0.000380339	Sig	up
myo-2	-1.17904	0	0	Sig	down			F08D12.3	-1.02228	6.51112e-11	4.32215e-10	Sig	down		K02E11.10	2.01899	5.23963e-194	1.33473e-191	Sig	up
C35E7.5	-1.1715	2.2223e-24	3.37971e-23	Sig	down			C10G8.4	-1.01532	8.37093e-90	6.53606e-88	Sig	down		fbxa-48	2.01825	2.48905e-07	1.17909e-06	Sig	up
vit-4	-1.17131	0	0	Sig	down			col-103	-1.01144	4.34259e-204	1.24645e-201	Sig	down		pgp-6	2.01809	1.84626e-147	2.80783e-145	Sig	up
ugt-63	-1.16901	8.84987e-102	8.05141e-100	Sig	down			oac-54	-1.00594	3.03408e-11	2.07837e-10	Sig	down		F53B2.8	2.01556	1.01898e-114	1.09293e-112	Sig	up
dsl-2	-1.16719	0.0016391	0.00453664	Sig	down			K11D12.13	-1.00074	5.93224e-123	6.94788e-121	Sig	down		oac-1	2.01448	6.42891e-13	4.98534e-12	Sig	up
spl-2	-1.16711	1.06009e-12	8.12472e-12	Sig	down										grl-7	2.0112	8.93312e-180	1.87678e-177	Sig	up
lmd-4	-1.16365	0.0049597	0.0124829	Sig	no										T19C9.8	2.00703	9.03929e-20	1.08808e-18	Sig	up
clec-222	-1.16034	1.63502e-31	3.41745e-30	Sig	down										ZK1025.5	1.99943	1.48483e-08	7.97766e-08	Sig	up
21ur-10697	-1.15347	0.00441089	0.011211	Sig	no										T08E11.8	1.99378	9.13379e-07	4.06858e-06	Sig	up
ace-4	-1.15308	0.000248338	0.000795611	Sig	down										abu-13	1.98987	1.8672e-137	2.51998e-135	Sig	up
twk-16	-1.14932	2.37768e-07	1.12766e-06	Sig	down										C29F9.2	1.98906	1.92896e-41	5.7471e-40	Sig	up
C49C3.11	-1.14875	0.000637649	0.00190426	Sig	down										C26B9.2	1.9817	3.29828e-05	0.000120501	Sig	up
vit-3	-1.14487	0	0	Sig	down										K01D12.1	1.98151	3.81506e-05	0.000138314	Sig	up
T20D4.3	-1.13071	0.00861107	0.0206138	Sig	no										pqn-32	1.97326	3.32768e-145	4.84392e-143	Sig	up
tag-329	-1.12965	0.0088525	0.0211346	Sig	no										M01A8.1	1.96766	6.74128e-29	1.25005e-27	Sig	up
F46F2.3	-1.12618	1.03833e-98	9.12071e-97	Sig	down										bah-1	1.96258	1.51955e-25	2.44604e-24	Sig	up
Y50D4B.4	-1.12013	2.08116e-118	2.3176e-116	Sig	down										F43C1.7	1.96252	2.36658e-05	8.84927e-05	Sig	up
pals-4	-1.11881	0.00211628	0.00573889	Sig	down										ZK1025.2	1.95893	5.12214e-56	2.22094e-54	Sig	up
F54E2.8	-1.1177	0.00977743	0.023118	Sig	no										lips-9	1.95828	3.16235e-29	5.96166e-28	Sig	up
sqrd-1	-1.11753	3.69389e-38	9.72581e-37	Sig	down										ZK1025.8	1.95753	1.75706e-56	7.75045e-55	Sig	up
aptf-4	-1.10916	6.53857e-05	0.000228407	Sig	down										mtl-1	1.9565	4.5666e-10	2.8318e-09	Sig	up
pgp-15	-1.10909	0.00185974	0.00509746	Sig	down										H23N18.5	1.95111	8.45036e-135	1.10391e-132	Sig	up
C17E4.2	-1.1086	0.00466585	0.0118045	Sig	no										K02B12.6	1.9451	0.00214328	0.00580715	Sig	up
cysl-2	-1.10123	3.06706e-149	4.73513e-147	Sig	down										col-111	1.94396	1.69276e-105	1.63492e-103	Sig	up
T15H9.6	-1.10056	0.00991998	0.0234252	Sig	no										C27A7.2	1.94319	0.000655449	0.00195169	Sig	up
pudl-1	-1.09459	1.00347e-17	1.08949e-16	Sig	down										K01D12.9	1.94257	7.2738e-143	1.03659e-140	Sig	up
C27B7.9	-1.09024	3.27651e-18	3.65874e-17	Sig	down										C49C8.8	1.93674	0.00148924	0.00415459	Sig	up
C54E4.4	-1.08451	2.18718e-08	1.15383e-07	Sig	down										F21E9.2	1.92657	4.3535e-07	2.01407e-06	Sig	up
ZK455.5	-1.07208	0.00458448	0.0116075	Sig	no										pgp-5	1.92288	4.25004e-141	5.93229e-139	Sig	up
ZC196.2	-1.06906	0.00242266	0.00649367	Sig	down										Y38H6C.23	1.91802	1.39895e-39	3.87354e-38	Sig	up
vit-1	-1.06267	0	0	Sig	down										Y43F8B.24	1.91752	2.55482e-20	3.15352e-19	Sig	up
pnk-4	-1.06001	1.7296e-58	8.21619e-57	Sig	down										F13B9.2	1.91631	1.23603e-16	1.24883e-15	Sig	up
T17H7.1	-1.05295	2.5094e-15	2.31713e-14	Sig	down										T13F2.4	1.91232	9.65104e-12	6.87447e-11	Sig	up
Y73C8C.3	-1.04403	0.00501894	0.0126117	Sig	no										F44A6.5	1.91079	5.27331e-68	2.96864e-66	Sig	up
gcy-9	-1.03994	2.83293e-06	1.18937e-05	Sig	down										R09H10.7	1.90743	1.35246e-64	7.19626e-63	Sig	up
odc-1	-1.03742	1.15823e-80	7.92063e-79	Sig	down										fbxa-82	1.90508	1.9435e-21	2.55856e-20	Sig	up
ilys-3	-1.0359	0.00152363	0.00424528	Sig	down										Y43F8B.23	1.90291	5.21893e-08	2.65427e-07	Sig	up
atz-1	-1.03204	8.49319e-09	4.65527e-08	Sig	down										Y39A3A.4	1.89966	1.16172e-09	6.92039e-09	Sig	up
cbl-1	-1.03164	3.2116e-72	1.97136e-70	Sig	down										F53F4.17	1.89953	3.54518e-05	0.000128944	Sig	up
21ur-14029	-1.02641	0.0028183	0.00744648	Sig	down										T22D1.18	1.8991	1.57175e-12	1.19206e-11	Sig	up
F08D12.3	-1.02228	6.51112e-11	4.32215e-10	Sig	down										F57C12.6	1.89861	3.44117e-14	2.9293e-13	Sig	up
C10G8.4	-1.01532	8.37093e-90	6.53606e-88	Sig	down										ZC443.2	1.89788	9.31622e-06	3.66728e-05	Sig	up
col-103	-1.01144	4.34259e-204	1.24645e-201	Sig	down										pqm-96	1.89704	0.000291753	0.000923523	Sig	up
oac-54	-1.00594	3.03408e-11	2.07837e-10	Sig	down										R05G6.9	1.8899	9.10024e-20	1.09477e-18	Sig	up
K11D12.13	-1.00074	5.93224e-123	6.94788e-121	Sig	down										T12A7.7	1.88811	0.00242862	0.00650707	Sig	up
chil-8	-0.99976	6.63073e-05	0.000231225	Sig	no										dod-21	1.88708	0.00199491	0.00543578	Sig	up
F22H10.6	-0.994794	1.22451e-13	9.9857e-13	Sig	no										ZK1307.2	1.88602	2.80579e-12	2.09141e-11	Sig	up
K11G9.3	-0.98714	1.3284e-08	7.15044e-08	Sig	no										R02E4.3	1.88184	7.61285e-128	9.57668e-126	Sig	up
prmt-6	-0.979582	5.93012e-13	4.61083e-12	Sig	no										nhr-127	1.87665	0.00266627	0.0070879	Sig	up
pho-7	-0.97864	4.74094e-18	5.2423e-17	Sig	no										skpo-2	1.87639	5.66482e-30	1.10684e-28	Sig	up
F42A8.1	-0.977825	2.4666e-105	2.35994e-103	Sig	no										cest-1	1.86923	2.28776e-21	2.99437e-20	Sig	up
vet-1	-0.976387	0.000103441	0.000350579	Sig	no										C06B3.7	1.86276	1.80205e-11	1.25552e-10	Sig	up
ZK262.2	-0.961696	0.00102314	0.00294043	Sig	no										F58E6.13	1.86264	8.64048e-176	1.74341e-173	Sig	up
Y50D4B.2	-0.958093	9.58516e-08	4.74577e-07	Sig	no										clec-230	1.86118	8.73227e-19	1.00369e-17	Sig	up
Y73B6BL.275	-0.950585	3.45735e-36	8.55066e-35	Sig	no										pgp-7	1.86077	1.81498e-58	8.5818e-57	Sig	up
ZC412.8	-0.949623	0.00667443	0.0163897	Sig	no										F53B1.4	1.85984	6.65057e-123	7.74468e-121	Sig	up
vit-5	-0.94787	0	0	Sig	no										fbxa-66	1.85437	0.000977445	0.00282144	Sig	up
Y102A11A.6	-0.944779	7.30754e-05	0.000253051	Sig	no										cyp-13A12	1.8534	8.41175e-25	1.31057e-23	Sig	up
ketn-1	-0.942052	5.17079e-301	2.70194e-298	Sig	no										Y53F4B.25	1.85163	2.19771e-10	1.3948e-09	Sig	up
Y54G2A.48	-0.940905	2.3315e-06	9.89455e-06	Sig	no										rncs-1	1.84829	1.23022e-119	1.40059e-117	Sig	up
C52A10.3	-0.940302	8.75625e-05	0.000300158	Sig	no										irg-4	1.8458	2.47129e-144	3.5718e-142	Sig	up
F22F7.8	-0.938413	4.12045e-70	2.41295e-68	Sig	no										F59C6.18	1.84558	2.37355e-12	1.77964e-11	Sig	up
ncx-2	-0.934974	1.06657e-191	2.58758e-189	Sig	no										rol-6	1.84491	4.43579e-248	1.7384e-245	Sig	up
acs-1	-0.933519	0	0	Sig	no										F46C8.8	1.84407	9.47894e-54	3.87117e-52	Sig	up
Y39G10AL.1	-0.931572	0.00457335	0.011582	Sig	no										T05C1.3	1.84089	1.34682e-12	1.0272e-11	Sig	up
pudl-2	-0.930979	1.533e-05	5.88563e-05	Sig	no										ZK1025.3	1.83754	3.15511e-110	3.23105e-108	Sig	up
cyp-34A4	-0.924595	3.3242e-06	1.38366e-05	Sig	no										Y64H9A.2	1.8372	8.86579e-21	1.11666e-19	Sig	up
col-95	-0.922691	1.54342e-21	2.04508e-20	Sig	no										F21C10.11	1.83539	4.07127e-18	4.5239e-17	Sig	up
H12D21.3	-0.919832	0.00825943	0.0198606	Sig	no										F18F11.4	1.8292	1.01673e-13	8.35818e-13	Sig	up
K08D12.6	-0.913029	3.02101e-49	1.10134e-47	Sig	no										F20G2.5	1.82919	0.00100765	0.0029004	Sig	up
lipl-3	-0.910201	1.10066e-06	4.84665e-06	Sig	no										oac-56	1.82866	2.81604e-05	0.00010402	Sig	up
spin-2	-0.905686	2.39582e-09	1.3914e-08	Sig	no										C30A5.10	1.82631	5.51411e-10	3.38776e-09	Sig	up
gst-19	-0.904917	3.08401e-10	1.93381e-09	Sig	no										clec-206	1.8262	0.00171453	0.00473063	Sig	up
H16D19.5	-0.9045	0.00922344	0.0219405	Sig	no										C04G6.2	1.82548	1.24825e-40	3.59804e-39	Sig	up
21ur-12330	-0.904027	4.80146e-05	0.000171095	Sig	no										dpy-13	1.82389	0	0	Sig	up
Y73C8C.8	-0.898755	0.00791371	0.019115	Sig	no										wrt-8	1.82319	4.44638e-27	7.6531e-26	Sig	up
21ur-15248	-0.896499	2.16496e-13	1.73427e-12	Sig	no										tsp-2	1.82286	8.49129e-06	3.36334e-05	Sig	up
C33G8.2	-0.892857	7.60379e-24	1.13273e-22	Sig	no										F55G11.2	1.82168	1.91119e-31	3.97836e-30	Sig	up
acsd-1	-0.889108	8.34186e-07	3.72968e-06	Sig	no										col-173	1.81965	7.78794e-59	3.74317e-57	Sig	up
Y22D7AR.10	-0.886687	1.34198e-49	4.9276e-48	Sig	no										F35G2.5	1.81861	1.48598e-07	7.21877e-07	Sig	up
ncam-1	-0.882497	3.22629e-43	1.00841e-41	Sig	no										Y38A10A.2	1.81381	1.46548e-42	4.50452e-41	Sig	up
tnt-4	-0.88239	2.29112e-96	1.94545e-94	Sig	no										F59E11.6	1.81363	1.76571e-13	1.42059e-12	Sig	up
cav-1	-0.88175	1.00524e-17	1.09037e-16	Sig	no										E01G4.6	1.80972	0	0	Sig	up
acd-2	-0.881725	5.40792e-12	3.93319e-11	Sig	no										C02F4.4	1.80869	1.82126e-29	3.4655e-28	Sig	up
Y47D7A.6	-0.874223	3.62025e-14	3.07532e-13	Sig	no										clec-239	1.80796	0.00161888	0.0044892	Sig	up
R08E5.1	-0.867087	9.85616e-22	1.32057e-20	Sig	no										Y34F4.6	1.80769	3.75986e-08	1.9403e-07	Sig	up
ZK742.4	-0.863588	2.64004e-12	1.97219e-11	Sig	no										21ur-8714	1.80602	0.00270596	0.00718217	Sig	up
elo-2	-0.861751	1.20072e-183	2.60313e-181	Sig	no										F49E12.12	1.7997	1.03912e-24	1.61035e-23	Sig	up
M02D8.5	-0.858117	5.22344e-10	3.22083e-09	Sig	no										cnc-3	1.79878	2.00349e-35	4.80343e-34	Sig	up
ech-7	-0.857764	7.79389e-89	5.99365e-87	Sig	no										T09F5.1	1.79527	1.41128e-17	1.5169e-16	Sig	up
F49B2.6	-0.856333	5.18308e-10	3.19788e-09	Sig	no										irg-1	1.79334	8.97124e-17	9.12755e-16	Sig	up
acp-6	-0.851526	9.14509e-290	4.43733e-287	Sig	no										cbp-3	1.79303	2.82989e-265	1.17695e-262	Sig	up
marg-1	-0.851353	1.75877e-37	4.53696e-36	Sig	no										F26F2.10	1.79301	4.56204e-23	6.55179e-22	Sig	up
Y65B4A.10	-0.849492	0.00429703	0.0109434	Sig	no										acdh-6	1.79183	1.1692e-29	2.23729e-28	Sig	up
zipt-2.3	-0.848875	9.71326e-08	4.80686e-07	Sig	no										scl-2	1.78893	3.35059e-168	6.20742e-166	Sig	up
21ur-14580	-0.848452	0.00790136	0.0190897	Sig	no										eol-1	1.78515	1.32799e-05	5.1324e-05	Sig	up
Y47H9C.1	-0.846671	2.93817e-05	0.000108277	Sig	no										mam-2	1.78514	6.56219e-50	2.43147e-48	Sig	up
math-45	-0.844665	4.2037e-13	3.29489e-12	Sig	no										srd-53	1.78227	3.75366e-05	0.000136162	Sig	up
acp-7	-0.844647	2.18516e-17	2.30614e-16	Sig	no										cyp-13A11	1.77718	1.00086e-07	4.94579e-07	Sig	up
col-42	-0.841962	4.49059e-164	8.02752e-162	Sig	no										Y43F8B.13	1.77703	2.71643e-05	0.000100706	Sig	up
irg-3	-0.840605	6.11397e-11	4.07312e-10	Sig	no										C14A4.9	1.77548	9.46538e-51	3.54586e-49	Sig	up
ldp-1	-0.836879	2.74863e-220	8.89118e-218	Sig	no										mam-3	1.77307	1.22684e-30	2.47298e-29	Sig	up
hacd-1	-0.83453	4.2283e-111	4.37404e-109	Sig	no										C54C8.4	1.76967	0.00238196	0.00639467	Sig	up
fbxb-38	-0.833206	0.00360681	0.00932688	Sig	no										W09C2.7	1.76875	4.37512e-06	1.79181e-05	Sig	up
math-34	-0.832305	3.7636e-07	1.75191e-06	Sig	no										T19C3.2	1.7686	2.49311e-91	1.97693e-89	Sig	up
rhy-1	-0.829779	1.04345e-41	3.12713e-40	Sig	no										sqt-3	1.76813	0	0	Sig	up
col-116	-0.828424	0.00374555	0.00965842	Sig	no										M110.9	1.75506	2.65811e-22	3.67252e-21	Sig	up
clec-139	-0.826539	0.00129562	0.00366156	Sig	no										srr-6	1.75183	3.73697e-09	2.12963e-08	Sig	up
cca-1	-0.826427	4.86344e-32	1.03457e-30	Sig	no										math-21	1.75062	1.57243e-08	8.42171e-08	Sig	up
otpl-7	-0.822268	0.00953307	0.0226006	Sig	no										C34H4.2	1.75031	2.00908e-111	2.08893e-109	Sig	up
nhr-114	-0.820157	1.22119e-276	5.29501e-274	Sig	no										D2045.8	1.7501	1.15613e-57	5.33049e-56	Sig	up
C25G6.3	-0.819462	2.0195e-05	7.63125e-05	Sig	no										K02E2.8	1.74968	9.48269e-07	4.21294e-06	Sig	up
F09E10.1	-0.817998	1.4952e-06	6.48173e-06	Sig	no										K08D8.12	1.74775	1.13286e-09	6.75638e-09	Sig	up
ZK813.2	-0.81634	1.37243e-65	7.41874e-64	Sig	no										F46F3.3	1.74531	2.18641e-15	2.0244e-14	Sig	up
col-98	-0.815931	3.4693e-139	4.80958e-137	Sig	no										Y39G8B.9	1.74379	1.98556e-54	8.2579e-53	Sig	up
egl-47	-0.814819	0.0051629	0.0129511	Sig	no										W08G11.1	1.74166	1.36427e-11	9.59367e-11	Sig	up
C52D10.3	-0.814514	1.64819e-29	3.14498e-28	Sig	no										C05G5.7	1.74079	1.18109e-20	1.47484e-19	Sig	up
T22B11.4	-0.807373	1.38197e-47	4.82248e-46	Sig	no										lrx-1	1.74013	3.97488e-40	1.12662e-38	Sig	up
myo-5	-0.803327	1.5402e-82	1.08608e-80	Sig	no										dpy-1	1.73836	1.58994e-08	8.50432e-08	Sig	up
Y53F4B.23	-0.803119	4.91894e-07	2.25875e-06	Sig	no										F13B12.4	1.73749	1.26579e-23	1.86654e-22	Sig	up
col-119	-0.802506	0	0	Sig	no										F46G11.6	1.73616	1.01642e-14	9.00588e-14	Sig	up
eat-18	-0.801506	6.37908e-05	0.000223405	Sig	no										lon-3	1.73201	8.24255e-244	3.05409e-241	Sig	up
ppat-1	-0.800596	1.79294e-36	4.48323e-35	Sig	no										rol-8	1.73078	3.4877e-241	1.24695e-238	Sig	up
tre-2	-0.800568	9.10839e-107	8.96714e-105	Sig	no										F33D4.6	1.72852	2.97362e-199	7.97361e-197	Sig	up
ZC266.1	-0.793792	6.12334e-10	3.75301e-09	Sig	no										col-48	1.72613	2.02846e-146	3.01738e-144	Sig	up
C05C8.8	-0.792306	0.000458511	0.00140385	Sig	no										Y53F4B.27	1.72526	4.30553e-39	1.17146e-37	Sig	up
C55F2.3	-0.790548	0.00196463	0.0053626	Sig	no										F26G1.10	1.7246	0.00286758	0.00756778	Sig	up
21ur-15298	-0.789951	1.63766e-07	7.92542e-07	Sig	no										col-90	1.72024	8.78562e-194	2.18344e-191	Sig	up
R02C2.7	-0.788982	8.07039e-05	0.000278097	Sig	no										T27A3.8	1.71883	0.000336396	0.00105338	Sig	up
F41E7.2	-0.788684	0.000211319	0.00068509	Sig	no										dpy-4	1.7164	0	0	Sig	up
Y40B1A.2	-0.783049	0.000555121	0.00167746	Sig	no										mab-7	1.7158	1.58342e-52	6.23715e-51	Sig	up
clec-97	-0.782151	4.30515e-08	2.2105e-07	Sig	no										dod-22	1.71276	1.3344e-28	2.44328e-27	Sig	up
pgp-14	-0.780711	2.40396e-87	1.80111e-85	Sig	no										T26H5.10	1.70749	0.00040042	0.0012392	Sig	up
col-8	-0.778495	2.64398e-231	9.13248e-229	Sig	no										ZC84.1	1.70743	9.31775e-07	4.14369e-06	Sig	up
cysl-3	-0.777476	8.07803e-58	3.74994e-56	Sig	no										grl-15	1.70736	2.80749e-63	1.44479e-61	Sig	up
Y71F9AM.9	-0.773562	1.16494e-07	5.72195e-07	Sig	no										C54F6.3	1.70673	2.08578e-07	9.97797e-07	Sig	up
glb-33	-0.773205	1.04495e-09	6.25224e-09	Sig	no										dpy-20	1.7065	1.39572e-24	2.14829e-23	Sig	up
C35B1.4	-0.772923	2.30526e-35	5.51395e-34	Sig	no										col-104	1.7041	1.6952e-305	9.59625e-303	Sig	up
C50B6.7	-0.772118	7.7945e-23	1.1077e-21	Sig	no										C35A5.5	1.70381	1.05906e-07	5.22073e-07	Sig	up
T11B7.1	-0.7717	1.4709e-06	6.38455e-06	Sig	no										F01G10.6	1.70211	5.26925e-13	4.10639e-12	Sig	up
lam-3	-0.769926	5.9701e-26	9.79587e-25	Sig	no										R01E6.2	1.70204	5.44666e-18	5.99014e-17	Sig	up
C07D10.5	-0.769859	2.63915e-11	1.81761e-10	Sig	no										C43F9.11	1.70117	2.3405e-06	9.93069e-06	Sig	up
cht-1	-0.768485	1.9587e-06	8.38402e-06	Sig	no										Y65B4BL.6	1.70089	2.54678e-37	6.51202e-36	Sig	up
E02H9.7	-0.767982	6.37536e-09	3.55273e-08	Sig	no										spp-7	1.69985	3.27331e-11	2.23473e-10	Sig	up
nhr-74	-0.767603	0.00231326	0.00622912	Sig	no										C05E7.1	1.6984	3.77267e-69	2.17184e-67	Sig	up
msrp-7	-0.767459	4.3866e-05	0.000157385	Sig	no										B0024.4	1.69779	1.45318e-52	5.73921e-51	Sig	up
K12H6.12	-0.763703	7.6389e-06	3.04108e-05	Sig	no										Y46G5A.38	1.69504	9.49416e-07	4.21712e-06	Sig	up
kvs-5	-0.760151	1.12151e-23	1.66099e-22	Sig	no										glf-1	1.69465	6.63224e-105	6.22849e-103	Sig	up
tig-3	-0.759001	0.00370617	0.00956656	Sig	no										oac-6	1.69423	3.64911e-15	3.33776e-14	Sig	up
ins-29	-0.758748	0.00266839	0.00709197	Sig	no										tbb-6	1.6934	8.86147e-21	1.11666e-19	Sig	up
Y48E1B.8	-0.75756	4.22975e-16	4.12628e-15	Sig	no										T22B7.3	1.69215	2.75187e-12	2.05272e-11	Sig	up
ced-11	-0.756695	6.60491e-08	3.3276e-07	Sig	no										Y37A1B.7	1.69133	4.21796e-37	1.07046e-35	Sig	up
Y47D7A.7	-0.752393	0.00608891	0.0150644	Sig	no										F54B8.4	1.69025	3.91602e-38	1.02974e-36	Sig	up
CE7X_3.2	-0.751903	4.42287e-05	0.00015863	Sig	no										R74.2	1.68968	1.49749e-44	4.8672e-43	Sig	up
F31D4.8	-0.751192	7.73341e-14	6.39867e-13	Sig	no										T24E12.5	1.68581	7.12409e-11	4.70758e-10	Sig	up
cfz-2	-0.750224	0.00035213	0.00109826	Sig	no										C27D9.2	1.68524	2.18505e-09	1.27045e-08	Sig	up
fat-6	-0.749787	7.88676e-259	3.21448e-256	Sig	no										sqt-1	1.68352	6.88153e-286	3.18724e-283	Sig	up
Y50D4B.1	-0.748912	1.16728e-10	7.57819e-10	Sig	no										col-109	1.67698	2.88495e-168	5.44374e-166	Sig	up
ZK813.7	-0.746545	1.35902e-116	1.489e-114	Sig	no										col-73	1.6745	0	0	Sig	up
C05C9.3	-0.746453	3.42982e-12	2.54261e-11	Sig	no										ZC434.10	1.66815	1.17449e-14	1.03301e-13	Sig	up
pes-2.1	-0.742014	0.00607732	0.0150401	Sig	no										col-79	1.66686	6.82238e-57	3.05568e-55	Sig	up
lipl-5	-0.740102	1.93596e-202	5.47956e-200	Sig	no										Y11D7A.9	1.66664	7.30556e-74	4.6236e-72	Sig	up
Y48G8AL.20	-0.738984	2.1032e-10	1.33565e-09	Sig	no										ZC123.1	1.66605	8.53261e-44	2.70429e-42	Sig	up
B0207.5	-0.734044	0.00790061	0.0190897	Sig	no										F09F9.2	1.66531	4.53382e-40	1.2797e-38	Sig	up
F08D12.2	-0.734002	3.05151e-09	1.75669e-08	Sig	no										R03H10.12	1.665	2.77811e-05	0.000102787	Sig	up
ZK228.3	-0.732214	2.66891e-17	2.79783e-16	Sig	no										R07B1.6	1.66381	8.95245e-06	3.53501e-05	Sig	up
ttr-42	-0.731439	4.35363e-26	7.2191e-25	Sig	no										21ur-10215	1.65931	1.10607e-07	5.4459e-07	Sig	up
cyp-25A1	-0.729008	2.1907e-13	1.75213e-12	Sig	no										lpr-1	1.65675	1.54382e-19	1.83556e-18	Sig	up
hsp-12.2	-0.727358	8.1456e-54	3.33332e-52	Sig	no										ugt-19	1.6509	3.71985e-184	8.20738e-182	Sig	up
T24C4.2	-0.727068	0.000905066	0.00262852	Sig	no										sqt-2	1.64898	4.53752e-282	2.05489e-279	Sig	up
gst-16	-0.725786	4.0821e-05	0.000147211	Sig	no										Y102A11A.5	1.64853	1.66223e-163	2.94562e-161	Sig	up
[truncated: 8,323 more rows]

## Sheet: set-2(zr1504)set16(zr1804)
adjusted p<0.01								Log2FC <-1, adjusted p<0.01							Log2FC >1, adjusted p<0.01
[truncated: 9,772 more rows]

[truncated: 2 more sheets: overlap, clusters]
