# Supplementary material for: Functional dissection of H3K4 methyltransferases reveals distinct catalytic and non-catalytic roles in C. elegans development
Source: Development. 2025 Nov 3;152(21):dev204924. doi: 10.1242/dev.204924 (PMC12633793; doi:10.1242/dev.204924)
Supplement: Table S3. ChIP and RNAseq auxin treatment [file develop-152-204924-TableS3.xlsx]

## Sheet: Auxin 6 h RNAseq
adjusted p<0.01						Log2FC >-1, adjusted p<0.01						Log2FC >1, adjusted p<0.01
gene	log2FoldChange	pvalue	padj	diff		gene	log2FoldChange	pvalue	padj	diff		gene	log2FoldChange	pvalue	padj	diff
M03B6.3	-2.43175	2.78561e-05	0.000442288	down		M03B6.3	-2.43175	2.78561e-05	0.000442288	down		D2021.4	1.00863	3.41519e-08	1.26452e-06	up
W03D8.11	-2.40597	5.57952e-05	0.000805486	down		W03D8.11	-2.40597	5.57952e-05	0.000805486	down		F30A10.13	1.01313	1.80844e-05	0.000304868	up
mltn-1	-2.34574	9.73301e-06	0.000178562	down		mltn-1	-2.34574	9.73301e-06	0.000178562	down		C27H5.4	1.01548	2.31141e-24	4.54602e-22	up
osr-1	-2.29081	0.000102056	0.00135072	down		osr-1	-2.29081	0.000102056	0.00135072	down		lagr-1	1.0178	4.40618e-09	2.01989e-07	up
T26C5.2	-2.28018	3.88289e-06	8.10752e-05	down		T26C5.2	-2.28018	3.88289e-06	8.10752e-05	down		ZK1010.4	1.0213	6.40519e-05	0.00090609	up
R07E3.6	-2.27819	1.61852e-06	3.82485e-05	down		R07E3.6	-2.27819	1.61852e-06	3.82485e-05	down		T05F1.9	1.02548	8.70926e-09	3.69608e-07	up
F55C10.4	-2.27196	2.24308e-32	5.69837e-30	down		F55C10.4	-2.27196	2.24308e-32	5.69837e-30	down		ugt-54	1.03512	4.33554e-09	1.9925e-07	up
scl-10	-2.1692	5.62349e-07	1.52159e-05	down		scl-10	-2.1692	5.62349e-07	1.52159e-05	down		nspa-6	1.03783	1.05304e-05	0.000191653	up
ZC434.10	-2.16549	5.63842e-05	0.000812066	down		ZC434.10	-2.16549	5.63842e-05	0.000812066	down		Y41D4B.15	1.04347	0.00016355	0.00199433	up
R05A10.7	-2.13284	1.38048e-18	2.17675e-16	down		R05A10.7	-2.13284	1.38048e-18	2.17675e-16	down		ugt-43	1.04548	3.23998e-07	9.39183e-06	up
F16G10.8	-2.13229	0.000198846	0.00235868	down		F16G10.8	-2.13229	0.000198846	0.00235868	down		nhr-201	1.05239	3.24849e-16	4.01474e-14	up
C17F4.3	-2.11911	4.95646e-05	0.000727598	down		C17F4.3	-2.11911	4.95646e-05	0.000727598	down		K09H11.9	1.05928	0.0011217	0.00970075	up
Y116F11B.2	-2.10482	1.61831e-09	8.17694e-08	down		Y116F11B.2	-2.10482	1.61831e-09	8.17694e-08	down		C16D9.1	1.06503	7.54633e-05	0.0010386	up
dpy-2	-2.09256	0.000515053	0.00520201	down		dpy-2	-2.09256	0.000515053	0.00520201	down		dhs-8	1.06686	0.000151371	0.00186504	up
Y37A1B.7	-2.06298	7.71161e-08	2.60727e-06	down		Y37A1B.7	-2.06298	7.71161e-08	2.60727e-06	down		F54F7.3	1.072	2.76227e-12	2.25557e-10	up
T23F6.2	-2.06067	8.36348e-09	3.57422e-07	down		T23F6.2	-2.06067	8.36348e-09	3.57422e-07	down		Y45F10C.4	1.08177	1.70653e-11	1.24857e-09	up
wrt-2	-2.05902	1.15596e-05	0.000207292	down		wrt-2	-2.05902	1.15596e-05	0.000207292	down		F41G3.21	1.09217	1.40415e-06	3.37495e-05	up
T26E4.4	-2.05392	1.57292e-06	3.73155e-05	down		T26E4.4	-2.05392	1.57292e-06	3.73155e-05	down		cyp-32A1	1.10348	1.64089e-08	6.48242e-07	up
lpr-5	-1.98368	0.000125492	0.00160291	down		lpr-5	-1.98368	0.000125492	0.00160291	down		R11A5.3	1.1038	4.91157e-05	0.000722167	up
wrt-1	-1.97613	1.67362e-06	3.92726e-05	down		wrt-1	-1.97613	1.67362e-06	3.92726e-05	down		F25A2.1	1.10828	0.000143863	0.00179373	up
dpy-7	-1.97075	0.000188463	0.00225159	down		dpy-7	-1.97075	0.000188463	0.00225159	down		gst-6	1.11043	1.3548e-34	3.75465e-32	up
Y54G2A.76	-1.96909	6.02035e-06	0.000118013	down		Y54G2A.76	-1.96909	6.02035e-06	0.000118013	down		gst-38	1.11454	2.2101e-23	4.12499e-21	up
Y73E7A.8	-1.96272	7.22515e-05	0.00100118	down		Y73E7A.8	-1.96272	7.22515e-05	0.00100118	down		tag-290	1.13145	1.34076e-05	0.000235806	up
F26D11.2	-1.94385	2.63295e-05	0.000420973	down		F26D11.2	-1.94385	2.63295e-05	0.000420973	down		srt-13	1.13369	3.66844e-06	7.76164e-05	up
cpr-4	-1.94347	6.04854e-15	6.54638e-13	down		cpr-4	-1.94347	6.04854e-15	6.54638e-13	down		T12B5.15	1.13863	2.01099e-09	9.94136e-08	up
cky-1	-1.93155	3.7558e-15	4.16347e-13	down		cky-1	-1.93155	3.7558e-15	4.16347e-13	down		dod-17	1.14266	2.93057e-43	1.03083e-40	up
C01F1.5	-1.90561	5.69803e-09	2.55448e-07	down		C01F1.5	-1.90561	5.69803e-09	2.55448e-07	down		K05B2.4	1.14708	9.6621e-24	1.84093e-21	up
lpr-4	-1.89912	0.00106507	0.00929006	down		lpr-4	-1.89912	0.00106507	0.00929006	down		F53C11.1	1.15375	4.13154e-13	3.83604e-11	up
mab-3	-1.89883	7.59125e-12	5.85872e-10	down		mab-3	-1.89883	7.59125e-12	5.85872e-10	down		C29F3.7	1.15452	1.15046e-143	1.75359e-140	up
T13C5.3	-1.88795	2.39733e-09	1.17245e-07	down		T13C5.3	-1.88795	2.39733e-09	1.17245e-07	down		cyp-13A12	1.15621	1.16187e-06	2.86413e-05	up
noah-1	-1.86876	4.75963e-07	1.30915e-05	down		noah-1	-1.86876	4.75963e-07	1.30915e-05	down		far-3	1.16785	7.51956e-18	1.11821e-15	up
osm-8	-1.84964	3.44001e-06	7.35921e-05	down		osm-8	-1.84964	3.44001e-06	7.35921e-05	down		Y37E11B.7	1.17195	9.89309e-06	0.000180955	up
F59B10.5	-1.84311	5.49642e-06	0.000109396	down		F59B10.5	-1.84311	5.49642e-06	0.000109396	down		gst-7	1.17653	1.12111e-25	2.33025e-23	up
Y39G8B.7	-1.82367	3.48018e-38	1.09752e-35	down		Y39G8B.7	-1.82367	3.48018e-38	1.09752e-35	down		F36A4.5	1.18455	0.000174614	0.00210538	up
C14A4.9	-1.80399	1.35377e-06	3.2797e-05	down		C14A4.9	-1.80399	1.35377e-06	3.2797e-05	down		tre-5	1.18571	0.000669438	0.00645137	up
oac-10	-1.79547	4.49867e-10	2.47847e-08	down		oac-10	-1.79547	4.49867e-10	2.47847e-08	down		F28H7.8	1.19263	6.25732e-05	0.000889989	up
noah-2	-1.78574	6.39593e-06	0.000124191	down		noah-2	-1.78574	6.39593e-06	0.000124191	down		C28G1.10	1.19584	2.43222e-06	5.48555e-05	up
lys-10	-1.76604	2.77128e-07	8.15556e-06	down		lys-10	-1.76604	2.77128e-07	8.15556e-06	down		irg-1	1.19655	2.9938e-15	3.40122e-13	up
F32D1.11	-1.74633	4.67563e-07	1.28798e-05	down		F32D1.11	-1.74633	4.67563e-07	1.28798e-05	down		T19D12.4	1.20425	1.72874e-05	0.000292511	up
T06G6.6	-1.72816	2.41129e-07	7.17152e-06	down		T06G6.6	-1.72816	2.41129e-07	7.17152e-06	down		srr-6	1.20569	1.49093e-05	0.000259235	up
H41C03.1	-1.72231	7.66685e-08	2.59693e-06	down		H41C03.1	-1.72231	7.66685e-08	2.59693e-06	down		ugt-40	1.20657	1.2687e-05	0.00022508	up
cdh-12	-1.65288	2.61462e-11	1.84649e-09	down		cdh-12	-1.65288	2.61462e-11	1.84649e-09	down		clec-3	1.20879	1.15176e-21	2.04532e-19	up
mltn-9	-1.6415	5.22441e-07	1.42414e-05	down		mltn-9	-1.6415	5.22441e-07	1.42414e-05	down		F56B6.6	1.218	9.84668e-05	0.00131272	up
F35D2.2	-1.64106	2.14233e-15	2.46449e-13	down		F35D2.2	-1.64106	2.14233e-15	2.46449e-13	down		Y38F1A.8	1.22355	1.02332e-10	6.41012e-09	up
pals-30	-1.62944	1.12358e-05	0.000203078	down		pals-30	-1.62944	1.12358e-05	0.000203078	down		nas-20	1.22701	1.61872e-08	6.40865e-07	up
nstp-8	-1.61507	1.74983e-09	8.76881e-08	down		nstp-8	-1.61507	1.74983e-09	8.76881e-08	down		kin-15	1.23048	3.3395e-06	7.1862e-05	up
comt-1	-1.60589	5.39979e-11	3.63115e-09	down		comt-1	-1.60589	5.39979e-11	3.63115e-09	down		T06A1.1	1.23053	2.27534e-08	8.79878e-07	up
F18C5.5	-1.60485	6.34224e-09	2.7777e-07	down		F18C5.5	-1.60485	6.34224e-09	2.7777e-07	down		nlp-25	1.23224	2.09026e-10	1.22935e-08	up
nhr-74	-1.58661	3.67235e-17	5.0887e-15	down		nhr-74	-1.58661	3.67235e-17	5.0887e-15	down		mtl-1	1.23257	9.19129e-08	3.07908e-06	up
T23F6.5	-1.58653	2.77128e-10	1.58405e-08	down		T23F6.5	-1.58653	2.77128e-10	1.58405e-08	down		C31G12.1	1.23515	0.000242593	0.00279249	up
nhr-244	-1.57606	1.39569e-11	1.03775e-09	down		nhr-244	-1.57606	1.39569e-11	1.03775e-09	down		gst-33	1.24289	4.6019e-12	3.61259e-10	up
thn-2	-1.56066	1.0297e-44	3.9238e-42	down		thn-2	-1.56066	1.0297e-44	3.9238e-42	down		F55B11.5	1.24566	0.000897806	0.00813361	up
C17F4.2	-1.5422	6.10525e-12	4.73183e-10	down		C17F4.2	-1.5422	6.10525e-12	4.73183e-10	down		F27E5.7	1.25033	2.20258e-11	1.57373e-09	up
ZC449.1	-1.53189	9.43892e-13	8.42182e-11	down		ZC449.1	-1.53189	9.43892e-13	8.42182e-11	down		F54B8.4	1.26108	2.86647e-05	0.00045316	up
C46F4.3	-1.5312	1.12482e-05	0.0002031	down		C46F4.3	-1.5312	1.12482e-05	0.0002031	down		clec-210	1.26983	0.000236465	0.00273573	up
mlt-11	-1.52918	1.13711e-05	0.000204713	down		mlt-11	-1.52918	1.13711e-05	0.000204713	down		dao-6	1.27094	1.07477e-06	2.68928e-05	up
fat-5	-1.52232	5.47072e-61	2.63329e-58	down		fat-5	-1.52232	5.47072e-61	2.63329e-58	down		vem-1	1.27232	5.59339e-83	4.4482e-80	up
F01G10.9	-1.51779	2.27551e-25	4.57377e-23	down		F01G10.9	-1.51779	2.27551e-25	4.57377e-23	down		cdr-2	1.2726	1.54477e-34	4.21723e-32	up
F28G4.2	-1.50411	0.000827636	0.00763403	down		F28G4.2	-1.50411	0.000827636	0.00763403	down		pqn-72	1.27694	1.1527e-05	0.000207031	up
igdb-3	-1.49767	1.37015e-05	0.000240052	down		igdb-3	-1.49767	1.37015e-05	0.000240052	down		Y41C4A.32	1.27821	7.86896e-13	7.09021e-11	up
Y54F10AM.6	-1.49625	6.63422e-08	2.28956e-06	down		Y54F10AM.6	-1.49625	6.63422e-08	2.28956e-06	down		C43F9.5	1.27887	1.23395e-06	3.0255e-05	up
T25B2.1	-1.49406	7.00329e-05	0.000972644	down		T25B2.1	-1.49406	7.00329e-05	0.000972644	down		ugt-25	1.30082	2.41083e-16	2.99977e-14	up
lpr-6	-1.49124	0.00104282	0.00914149	down		lpr-6	-1.49124	0.00104282	0.00914149	down		ugt-5	1.30087	2.01333e-44	7.36516e-42	up
C15F1.2	-1.49032	0.000178666	0.00214434	down		C15F1.2	-1.49032	0.000178666	0.00214434	down		cyp-37B1	1.32366	9.9029e-07	2.50878e-05	up
clec-180	-1.48342	3.44094e-17	4.80445e-15	down		clec-180	-1.48342	3.44094e-17	4.80445e-15	down		ZK512.7	1.33367	0.000286024	0.00320961	up
mltn-5	-1.47856	2.72536e-08	1.03853e-06	down		mltn-5	-1.47856	2.72536e-08	1.03853e-06	down		W08E12.6	1.33869	1.14199e-06	2.82272e-05	up
K02H11.4	-1.47529	7.24745e-11	4.75136e-09	down		K02H11.4	-1.47529	7.24745e-11	4.75136e-09	down		B0281.5	1.34819	0.000238339	0.00275392	up
oac-12	-1.46103	3.78374e-06	7.94585e-05	down		oac-12	-1.46103	3.78374e-06	7.94585e-05	down		F56D5.3	1.35431	5.17206e-09	2.34164e-07	up
nas-37	-1.45778	4.49634e-15	4.95437e-13	down		nas-37	-1.45778	4.49634e-15	4.95437e-13	down		gst-12	1.36905	1.33428e-12	1.15665e-10	up
nhr-245	-1.45587	2.38098e-12	1.97061e-10	down		nhr-245	-1.45587	2.38098e-12	1.97061e-10	down		pho-9	1.37166	1.09703e-09	5.74952e-08	up
fkb-7	-1.45058	1.07293e-10	6.69795e-09	down		fkb-7	-1.45058	1.07293e-10	6.69795e-09	down		F01D5.2	1.38006	1.75041e-17	2.52101e-15	up
F31F4.17	-1.45044	4.23406e-11	2.92246e-09	down		F31F4.17	-1.45044	4.23406e-11	2.92246e-09	down		ugt-62	1.38959	9.30017e-27	1.97802e-24	up
pud-4	-1.44664	0.00102044	0.00899081	down		pud-4	-1.44664	0.00102044	0.00899081	down		R05D8.7	1.41857	1.82801e-05	0.000307599	up
Y65B4BM.3	-1.44428	2.7938e-08	1.058e-06	down		Y65B4BM.3	-1.44428	2.7938e-08	1.058e-06	down		irld-53	1.42318	1.66367e-08	6.54414e-07	up
F35D2.6	-1.44041	1.10447e-13	1.08032e-11	down		F35D2.6	-1.44041	1.10447e-13	1.08032e-11	down		acs-2	1.42359	2.00873e-27	4.42671e-25	up
nhr-73	-1.43729	1.2705e-12	1.1119e-10	down		nhr-73	-1.43729	1.2705e-12	1.1119e-10	down		clec-28	1.42967	8.85185e-06	0.000164877	up
zmp-2	-1.42977	0.000890325	0.00807784	down		zmp-2	-1.42977	0.000890325	0.00807784	down		K04C2.5	1.43122	6.05838e-11	4.02959e-09	up
nstp-9	-1.42627	3.30335e-12	2.62702e-10	down		nstp-9	-1.42627	3.30335e-12	2.62702e-10	down		C49G7.7	1.43894	9.28e-09	3.92918e-07	up
F58H1.2	-1.42445	6.68996e-07	1.77085e-05	down		F58H1.2	-1.42445	6.68996e-07	1.77085e-05	down		F59B10.3	1.44825	4.69213e-05	0.000696621	up
C18H9.1	-1.42117	3.67098e-06	7.76164e-05	down		C18H9.1	-1.42117	3.67098e-06	7.76164e-05	down		F12E12.11	1.44961	1.06697e-14	1.14129e-12	up
bli-1	-1.41541	2.47009e-08	9.4718e-07	down		bli-1	-1.41541	2.47009e-08	9.4718e-07	down		Y47H10A.5	1.45846	9.66931e-05	0.00129379	up
F54B11.4	-1.41192	0.000568647	0.00564971	down		F54B11.4	-1.41192	0.000568647	0.00564971	down		T16G1.4	1.45994	1.63967e-15	1.89817e-13	up
sdz-24	-1.40591	1.42627e-32	3.67436e-30	down		sdz-24	-1.40591	1.42627e-32	3.67436e-30	down		gadr-2	1.46003	0.00112451	0.00971122	up
ftn-1	-1.39729	4.60813e-06	9.42811e-05	down		ftn-1	-1.39729	4.60813e-06	9.42811e-05	down		T27A1.2	1.46044	2.63558e-10	1.52555e-08	up
F59C6.18	-1.38825	6.90927e-07	1.821e-05	down		F59C6.18	-1.38825	6.90927e-07	1.821e-05	down		F29D10.2	1.46203	0.000307782	0.00340777	up
ZK381.8	-1.3861	1.84613e-06	4.26937e-05	down		ZK381.8	-1.3861	1.84613e-06	4.26937e-05	down		jud-4	1.46827	0.000113176	0.00147711	up
hacd-1	-1.38097	5.92578e-40	1.93551e-37	down		hacd-1	-1.38097	5.92578e-40	1.93551e-37	down		C30G7.4	1.47625	3.37488e-07	9.69074e-06	up
F49D11.6	-1.37449	1.10481e-11	8.24822e-10	down		F49D11.6	-1.37449	1.10481e-11	8.24822e-10	down		Y37H2A.14	1.47857	8.3659e-23	1.53021e-20	up
C09G9.3	-1.37404	0.000100029	0.00132774	down		C09G9.3	-1.37404	0.000100029	0.00132774	down		irld-35	1.47992	6.4901e-07	1.72294e-05	up
Y46G5A.38	-1.37225	4.63381e-07	1.27839e-05	down		Y46G5A.38	-1.37225	4.63381e-07	1.27839e-05	down		abu-2	1.49186	3.52477e-05	0.000539064	up
dao-2	-1.37026	5.52785e-06	0.000109902	down		dao-2	-1.37026	5.52785e-06	0.000109902	down		F35E12.9	1.49416	9.54941e-45	3.71635e-42	up
bgnt-1.8	-1.36989	7.29559e-09	3.16217e-07	down		bgnt-1.8	-1.36989	7.29559e-09	3.16217e-07	down		T22C8.6	1.53068	3.04754e-12	2.46648e-10	up
cdh-10	-1.36951	1.86043e-05	0.000312144	down		cdh-10	-1.36951	1.86043e-05	0.000312144	down		Y14H12A.2	1.56651	8.59426e-05	0.00116607	up
F09F9.2	-1.36039	3.34967e-06	7.19962e-05	down		F09F9.2	-1.36039	3.34967e-06	7.19962e-05	down		cpt-4	1.57822	1.29106e-25	2.62386e-23	up
F17B5.1	-1.34925	6.27249e-16	7.40194e-14	down		F17B5.1	-1.34925	6.27249e-16	7.40194e-14	down		Y41G9A.6	1.59232	5.09881e-05	0.000744907	up
C48D5.3	-1.34532	2.96441e-06	6.53277e-05	down		C48D5.3	-1.34532	2.96441e-06	6.53277e-05	down		gst-8	1.60606	0.000312088	0.00343847	up
H42K12.3	-1.33656	2.75569e-08	1.04791e-06	down		H42K12.3	-1.33656	2.75569e-08	1.04791e-06	down		ugt-1	1.62513	6.57674e-59	2.93403e-56	up
col-47	-1.33469	6.12642e-07	1.63828e-05	down		col-47	-1.33469	6.12642e-07	1.63828e-05	down		F15B9.11	1.63544	0.000138887	0.00173999	up
T04C12.33	-1.32126	2.84311e-06	6.28059e-05	down		T04C12.33	-1.32126	2.84311e-06	6.28059e-05	down		ptr-3	1.6385	0.00031996	0.00351073	up
pud-3	-1.31149	0.000201646	0.00238361	down		pud-3	-1.31149	0.000201646	0.00238361	down		clec-174	1.64206	1.65455e-05	0.000283365	up
F32B4.8	-1.30857	2.54679e-09	1.23563e-07	down		F32B4.8	-1.30857	2.54679e-09	1.23563e-07	down		gst-30	1.65628	3.24757e-07	9.39537e-06	up
Y38H8A.1	-1.30564	1.88345e-09	9.38699e-08	down		Y38H8A.1	-1.30564	1.88345e-09	9.38699e-08	down		F59B1.8	1.6798	2.62731e-69	1.60187e-66	up
Y43D4A.5	-1.30207	5.21062e-13	4.81351e-11	down		Y43D4A.5	-1.30207	5.21062e-13	4.81351e-11	down		Y43D4A.2	1.71021	4.99878e-61	2.47115e-58	up
T05C1.3	-1.29259	3.00657e-12	2.44414e-10	down		T05C1.3	-1.29259	3.00657e-12	2.44414e-10	down		ins-13	1.73086	0.000963577	0.00859687	up
B0365.9	-1.29217	1.59609e-05	0.000275415	down		B0365.9	-1.29217	1.59609e-05	0.000275415	down		acdh-2	1.74733	7.36763e-05	0.0010163	up
sups-1	-1.28773	3.07751e-14	3.18027e-12	down		sups-1	-1.28773	3.07751e-14	3.18027e-12	down		W08E12.5	1.75103	8.53838e-06	0.000159689	up
H03E18.1	-1.28596	1.29385e-13	1.25216e-11	down		H03E18.1	-1.28596	1.29385e-13	1.25216e-11	down		ugt-22	1.75277	1.04476e-162	2.38872e-159	up
B0554.4	-1.28446	1.90875e-05	0.000318549	down		B0554.4	-1.28446	1.90875e-05	0.000318549	down		D1086.19	1.76458	0.000168688	0.00204873	up
T13C5.7	-1.25805	3.033e-06	6.62654e-05	down		T13C5.7	-1.25805	3.033e-06	6.62654e-05	down		W08E12.4	1.76476	3.78976e-06	7.94937e-05	up
C14F11.6	-1.252	9.12196e-12	6.86624e-10	down		C14F11.6	-1.252	9.12196e-12	6.86624e-10	down		irg-4	1.855	1.1933e-262	7.27557e-259	up
Y57G11C.41	-1.23628	4.86801e-08	1.74248e-06	down		Y57G11C.41	-1.23628	4.86801e-08	1.74248e-06	down		swt-7	1.88968	9.88942e-38	3.01479e-35	up
scl-18	-1.2234	7.45094e-06	0.000141816	down		scl-18	-1.2234	7.45094e-06	0.000141816	down		F13H6.3	1.92555	4.10043e-119	3.75005e-116	up
C35A5.5	-1.21532	1.03005e-07	3.40085e-06	down		C35A5.5	-1.21532	1.03005e-07	3.40085e-06	down		cyp-14A4	1.95181	7.76026e-12	5.96399e-10	up
spi-1	-1.19937	1.38775e-09	7.07056e-08	down		spi-1	-1.19937	1.38775e-09	7.07056e-08	down		cdr-4	2.01691	7.62583e-67	4.49949e-64	up
F43E2.11	-1.19916	3.21816e-06	6.95784e-05	down		F43E2.11	-1.19916	3.21816e-06	6.95784e-05	down		C15B12.8	2.03053	7.2471e-06	0.000138513	up
ZC449.2	-1.19369	6.53185e-08	2.25849e-06	down		ZC449.2	-1.19369	6.53185e-08	2.25849e-06	down		ugt-37	2.03285	1.06291e-44	3.9677e-42	up
T13F2.4	-1.17336	5.20978e-06	0.000104821	down		T13F2.4	-1.17336	5.20978e-06	0.000104821	down		oac-14	2.04235	1.97192e-12	1.64696e-10	up
F57H12.6	-1.16918	2.64978e-10	1.52893e-08	down		F57H12.6	-1.16918	2.64978e-10	1.52893e-08	down		grl-6	2.07045	0.000132957	0.00167718	up
C26B9.2	-1.16787	1.23474e-08	5.00769e-07	down		C26B9.2	-1.16787	1.23474e-08	5.00769e-07	down		cyp-29A3	2.08022	3.87322e-82	2.83381e-79	up
R07B1.5	-1.16766	1.16334e-08	4.79251e-07	down		R07B1.5	-1.16766	1.16334e-08	4.79251e-07	down		ugt-34	2.10332	0.000216346	0.00253017	up
oac-15	-1.15667	1.12304e-06	2.78718e-05	down		oac-15	-1.15667	1.12304e-06	2.78718e-05	down		F56A4.2	2.11746	2.50866e-121	2.54922e-118	up
F47B10.5	-1.1346	8.00073e-12	6.12307e-10	down		F47B10.5	-1.1346	8.00073e-12	6.12307e-10	down		clec-209	2.11774	1.73457e-120	1.66984e-117	up
cnc-3	-1.13362	7.54176e-09	3.25345e-07	down		cnc-3	-1.13362	7.54176e-09	3.25345e-07	down		T25G12.13	2.15157	1.45525e-35	4.09507e-33	up
atf-2	-1.13322	2.4474e-10	1.42565e-08	down		atf-2	-1.13322	2.4474e-10	1.42565e-08	down		col-44	2.17201	0.000331836	0.00362149	up
F11E6.4	-1.13159	1.39343e-08	5.57706e-07	down		F11E6.4	-1.13159	1.39343e-08	5.57706e-07	down		gba-2	2.17766	1.7675e-34	4.75432e-32	up
Y65B4BL.1	-1.12896	6.15377e-09	2.72385e-07	down		Y65B4BL.1	-1.12896	6.15377e-09	2.72385e-07	down		cyp-13A5	2.19163	6.55858e-19	1.06162e-16	up
F53B3.6	-1.12461	2.85205e-11	1.99873e-09	down		F53B3.6	-1.12461	2.85205e-11	1.99873e-09	down		pgp-14	2.21148	1.06324e-06	2.66772e-05	up
F54B11.10	-1.12018	0.000796351	0.00741275	down		F54B11.10	-1.12018	0.000796351	0.00741275	down		W08E12.3	2.22506	8.587e-07	2.20907e-05	up
spp-23	-1.11827	2.64459e-14	2.76412e-12	down		spp-23	-1.11827	2.64459e-14	2.76412e-12	down		K09C4.5	2.23926	1.54171e-80	1.0846e-77	up
glf-1	-1.10304	3.78146e-06	7.94585e-05	down		glf-1	-1.10304	3.78146e-06	7.94585e-05	down		C52A10.2	2.27577	1.69243e-33	4.42231e-31	up
Y46G5A.29	-1.10069	2.49208e-11	1.77364e-09	down		Y46G5A.29	-1.10069	2.49208e-11	1.77364e-09	down		ugt-14	2.28224	3.53421e-12	2.79845e-10	up
sodh-1	-1.09993	1.19549e-13	1.16312e-11	down		sodh-1	-1.09993	1.19549e-13	1.16312e-11	down		C29F7.2	2.28719	6.40516e-115	5.5789e-112	up
mltn-12	-1.09575	1.17372e-08	4.82437e-07	down		mltn-12	-1.09575	1.17372e-08	4.82437e-07	down		drd-50	2.29583	5.0479e-24	9.82246e-22	up
C13A2.3	-1.08585	3.98029e-05	0.000601681	down		C13A2.3	-1.08585	3.98029e-05	0.000601681	down		C32H11.4	2.31523	1.30692e-58	5.69162e-56	up
clec-246	-1.08532	1.68138e-07	5.2499e-06	down		clec-246	-1.08532	1.68138e-07	5.2499e-06	down		F49F1.7	2.31523	2.98226e-54	1.23974e-51	up
T05E12.3	-1.08494	5.76473e-06	0.000113623	down		T05E12.3	-1.08494	5.76473e-06	0.000113623	down		C32H11.9	2.36814	0.000779615	0.0073053	up
ptr-10	-1.08325	1.99953e-05	0.000332184	down		ptr-10	-1.08325	1.99953e-05	0.000332184	down		mul-1	2.38897	4.31964e-21	7.59717e-19	up
R07B1.7	-1.08055	5.66841e-06	0.000112209	down		R07B1.7	-1.08055	5.66841e-06	0.000112209	down		phat-5	2.40534	1.1169e-05	0.000202269	up
B0238.12	-1.07789	0.000434186	0.00451232	down		B0238.12	-1.07789	0.000434186	0.00451232	down		lbp-8	2.41631	1.05145e-24	2.09044e-22	up
K02E10.4	-1.06716	1.8187e-10	1.08006e-08	down		K02E10.4	-1.06716	1.8187e-10	1.08006e-08	down		W08E12.2	2.42122	1.67213e-14	1.76791e-12	up
lys-4	-1.06578	8.72837e-32	2.15744e-29	down		lys-4	-1.06578	8.72837e-32	2.15744e-29	down		dod-21	2.47719	0.000795193	0.00741275	up
C02F5.14	-1.06474	3.38826e-09	1.58099e-07	down		C02F5.14	-1.06474	3.38826e-09	1.58099e-07	down		cyp-35A2	2.48786	2.11877e-147	3.87545e-144	up
F07E5.7	-1.064	3.81683e-06	7.99698e-05	down		F07E5.7	-1.064	3.81683e-06	7.99698e-05	down		F49F1.5	2.53269	7.62199e-18	1.1243e-15	up
C01B10.7	-1.06322	0.000482283	0.00493646	down		C01B10.7	-1.06322	0.000482283	0.00493646	down		ugt-33	2.60212	2.9234e-37	8.48761e-35	up
fkb-5	-1.0559	1.28387e-10	7.85392e-09	down		fkb-5	-1.0559	1.28387e-10	7.85392e-09	down		C40H1.8	2.6161	1.35988e-137	1.91335e-134	up
spp-13	-1.0546	4.58321e-09	2.09579e-07	down		spp-13	-1.0546	4.58321e-09	2.09579e-07	down		clec-2	2.65283	1.47866e-07	4.67926e-06	up
Y34F4.2	-1.0535	5.7895e-16	6.87635e-14	down		Y34F4.2	-1.0535	5.7895e-16	6.87635e-14	down		K12D9.1	2.67112	3.15337e-08	1.17471e-06	up
R04B3.1	-1.05342	5.09726e-05	0.000744907	down		R04B3.1	-1.05342	5.09726e-05	0.000744907	down		ptr-22	2.68707	3.41393e-20	5.83591e-18	up
F46F3.3	-1.05124	8.45843e-09	3.59997e-07	down		F46F3.3	-1.05124	8.45843e-09	3.59997e-07	down		F55G11.2	2.73847	6.00669e-170	1.56955e-166	up
fbxa-163	-1.03681	1.23638e-09	6.40643e-08	down		fbxa-163	-1.03681	1.23638e-09	6.40643e-08	down		cyp-35A5	2.79959	1.61117e-208	4.91164e-205	up
F23F12.3	-1.03164	1.49511e-06	3.57012e-05	down		F23F12.3	-1.03164	1.49511e-06	3.57012e-05	down		ugt-10	2.81661	1.94888e-12	1.63519e-10	up
ZK1025.4	-1.03138	6.16519e-09	2.72385e-07	down		ZK1025.4	-1.03138	6.16519e-09	2.72385e-07	down		irg-5	2.8339	4.53893e-65	2.44181e-62	up
F45D11.16	-1.03031	1.73047e-16	2.18289e-14	down		F45D11.16	-1.03031	1.73047e-16	2.18289e-14	down		B0244.7	2.95333	5.74607e-05	0.000826756	up
tbx-7	-1.02807	1.89038e-09	9.39591e-08	down		tbx-7	-1.02807	1.89038e-09	9.39591e-08	down		R02C2.7	2.96365	2.17431e-37	6.51972e-35	up
Y50D7A.13	-1.02789	7.95874e-06	0.000149921	down		Y50D7A.13	-1.02789	7.95874e-06	0.000149921	down		E02C12.10	3.03062	0.000494101	0.00503807	up
F33H2.8	-1.02562	6.97538e-08	2.3848e-06	down		F33H2.8	-1.02562	6.97538e-08	2.3848e-06	down		cyp-34A9	3.13706	1.67128e-65	9.55295e-63	up
thn-1	-1.02553	4.82675e-05	0.000713135	down		thn-1	-1.02553	4.82675e-05	0.000713135	down		cdr-1	3.2383	5.31922e-41	1.80174e-38	up
clec-166	-1.02482	1.13537e-27	2.56384e-25	down		clec-166	-1.02482	1.13537e-27	2.56384e-25	down		H23N18.4	3.26561	5.24014e-24	1.00892e-21	up
T03G6.1	-1.02441	4.89399e-09	2.22676e-07	down		T03G6.1	-1.02441	4.89399e-09	2.22676e-07	down		gst-5	3.43505	7.99283e-148	1.62441e-144	up
bli-2	-1.02394	4.36725e-05	0.000651561	down		bli-2	-1.02394	4.36725e-05	0.000651561	down		C04C11.25	3.43704	9.94796e-07	2.51671e-05	up
nas-4	-1.02206	1.32062e-07	4.26021e-06	down		nas-4	-1.02206	1.32062e-07	4.26021e-06	down		Y73C8C.10	3.4453	1.78936e-05	0.00030193	up
F45D11.15	-1.02094	5.14809e-17	6.92381e-15	down		F45D11.15	-1.02094	5.14809e-17	6.92381e-15	down		T16G1.6	3.49428	1.36638e-135	1.78517e-132	up
F30A10.2	-1.01387	0.000393362	0.00414697	down		F30A10.2	-1.01387	0.000393362	0.00414697	down		irg-6	3.52	2.74986e-15	3.14361e-13	up
H16D19.3	-1.01016	0.000131627	0.001665	down		H16D19.3	-1.01016	0.000131627	0.001665	down		R05D8.9	3.58605	1.16382e-23	2.19457e-21	up
F11C7.7	-1.01	9.65317e-05	0.00129258	down		F11C7.7	-1.01	9.65317e-05	0.00129258	down		R09E12.9	4.28405	4.75317e-31	1.14395e-28	up
qua-1	-1.00938	4.73234e-11	3.2059e-09	down		qua-1	-1.00938	4.73234e-11	3.2059e-09	down		cyp-35A1	5.14616	1.79628e-130	2.19038e-127	up
F45D11.14	-1.00484	1.38553e-16	1.77895e-14	down		F45D11.14	-1.00484	1.38553e-16	1.77895e-14	down		cyp-35A4	5.56369	6.09209e-261	2.78576e-257	up
D2021.4	1.00863	3.41519e-08	1.26452e-06	up								clec-206	6.09858	3.29601e-283	3.01437e-279	up
F30A10.13	1.01313	1.80844e-05	0.000304868	up
C27H5.4	1.01548	2.31141e-24	4.54602e-22	up
lagr-1	1.0178	4.40618e-09	2.01989e-07	up
ZK1010.4	1.0213	6.40519e-05	0.00090609	up
T05F1.9	1.02548	8.70926e-09	3.69608e-07	up
ugt-54	1.03512	4.33554e-09	1.9925e-07	up
nspa-6	1.03783	1.05304e-05	0.000191653	up
Y41D4B.15	1.04347	0.00016355	0.00199433	up
ugt-43	1.04548	3.23998e-07	9.39183e-06	up
nhr-201	1.05239	3.24849e-16	4.01474e-14	up
K09H11.9	1.05928	0.0011217	0.00970075	up
C16D9.1	1.06503	7.54633e-05	0.0010386	up
dhs-8	1.06686	0.000151371	0.00186504	up
F54F7.3	1.072	2.76227e-12	2.25557e-10	up
Y45F10C.4	1.08177	1.70653e-11	1.24857e-09	up
F41G3.21	1.09217	1.40415e-06	3.37495e-05	up
cyp-32A1	1.10348	1.64089e-08	6.48242e-07	up
R11A5.3	1.1038	4.91157e-05	0.000722167	up
F25A2.1	1.10828	0.000143863	0.00179373	up
gst-6	1.11043	1.3548e-34	3.75465e-32	up
gst-38	1.11454	2.2101e-23	4.12499e-21	up
tag-290	1.13145	1.34076e-05	0.000235806	up
srt-13	1.13369	3.66844e-06	7.76164e-05	up
T12B5.15	1.13863	2.01099e-09	9.94136e-08	up
dod-17	1.14266	2.93057e-43	1.03083e-40	up
K05B2.4	1.14708	9.6621e-24	1.84093e-21	up
F53C11.1	1.15375	4.13154e-13	3.83604e-11	up
C29F3.7	1.15452	1.15046e-143	1.75359e-140	up
cyp-13A12	1.15621	1.16187e-06	2.86413e-05	up
far-3	1.16785	7.51956e-18	1.11821e-15	up
Y37E11B.7	1.17195	9.89309e-06	0.000180955	up
gst-7	1.17653	1.12111e-25	2.33025e-23	up
F36A4.5	1.18455	0.000174614	0.00210538	up
tre-5	1.18571	0.000669438	0.00645137	up
F28H7.8	1.19263	6.25732e-05	0.000889989	up
C28G1.10	1.19584	2.43222e-06	5.48555e-05	up
irg-1	1.19655	2.9938e-15	3.40122e-13	up
T19D12.4	1.20425	1.72874e-05	0.000292511	up
srr-6	1.20569	1.49093e-05	0.000259235	up
ugt-40	1.20657	1.2687e-05	0.00022508	up
clec-3	1.20879	1.15176e-21	2.04532e-19	up
F56B6.6	1.218	9.84668e-05	0.00131272	up
Y38F1A.8	1.22355	1.02332e-10	6.41012e-09	up
nas-20	1.22701	1.61872e-08	6.40865e-07	up
kin-15	1.23048	3.3395e-06	7.1862e-05	up
T06A1.1	1.23053	2.27534e-08	8.79878e-07	up
nlp-25	1.23224	2.09026e-10	1.22935e-08	up
mtl-1	1.23257	9.19129e-08	3.07908e-06	up
C31G12.1	1.23515	0.000242593	0.00279249	up
gst-33	1.24289	4.6019e-12	3.61259e-10	up
F55B11.5	1.24566	0.000897806	0.00813361	up
F27E5.7	1.25033	2.20258e-11	1.57373e-09	up
F54B8.4	1.26108	2.86647e-05	0.00045316	up
clec-210	1.26983	0.000236465	0.00273573	up
dao-6	1.27094	1.07477e-06	2.68928e-05	up
vem-1	1.27232	5.59339e-83	4.4482e-80	up
cdr-2	1.2726	1.54477e-34	4.21723e-32	up
pqn-72	1.27694	1.1527e-05	0.000207031	up
Y41C4A.32	1.27821	7.86896e-13	7.09021e-11	up
C43F9.5	1.27887	1.23395e-06	3.0255e-05	up
ugt-25	1.30082	2.41083e-16	2.99977e-14	up
ugt-5	1.30087	2.01333e-44	7.36516e-42	up
cyp-37B1	1.32366	9.9029e-07	2.50878e-05	up
ZK512.7	1.33367	0.000286024	0.00320961	up
W08E12.6	1.33869	1.14199e-06	2.82272e-05	up
B0281.5	1.34819	0.000238339	0.00275392	up
F56D5.3	1.35431	5.17206e-09	2.34164e-07	up
gst-12	1.36905	1.33428e-12	1.15665e-10	up
pho-9	1.37166	1.09703e-09	5.74952e-08	up
F01D5.2	1.38006	1.75041e-17	2.52101e-15	up
ugt-62	1.38959	9.30017e-27	1.97802e-24	up
R05D8.7	1.41857	1.82801e-05	0.000307599	up
irld-53	1.42318	1.66367e-08	6.54414e-07	up
acs-2	1.42359	2.00873e-27	4.42671e-25	up
clec-28	1.42967	8.85185e-06	0.000164877	up
K04C2.5	1.43122	6.05838e-11	4.02959e-09	up
C49G7.7	1.43894	9.28e-09	3.92918e-07	up
F59B10.3	1.44825	4.69213e-05	0.000696621	up
F12E12.11	1.44961	1.06697e-14	1.14129e-12	up
Y47H10A.5	1.45846	9.66931e-05	0.00129379	up
T16G1.4	1.45994	1.63967e-15	1.89817e-13	up
gadr-2	1.46003	0.00112451	0.00971122	up
T27A1.2	1.46044	2.63558e-10	1.52555e-08	up
F29D10.2	1.46203	0.000307782	0.00340777	up
jud-4	1.46827	0.000113176	0.00147711	up
C30G7.4	1.47625	3.37488e-07	9.69074e-06	up
Y37H2A.14	1.47857	8.3659e-23	1.53021e-20	up
irld-35	1.47992	6.4901e-07	1.72294e-05	up
abu-2	1.49186	3.52477e-05	0.000539064	up
F35E12.9	1.49416	9.54941e-45	3.71635e-42	up
T22C8.6	1.53068	3.04754e-12	2.46648e-10	up
Y14H12A.2	1.56651	8.59426e-05	0.00116607	up
cpt-4	1.57822	1.29106e-25	2.62386e-23	up
Y41G9A.6	1.59232	5.09881e-05	0.000744907	up
gst-8	1.60606	0.000312088	0.00343847	up
ugt-1	1.62513	6.57674e-59	2.93403e-56	up
F15B9.11	1.63544	0.000138887	0.00173999	up
ptr-3	1.6385	0.00031996	0.00351073	up
clec-174	1.64206	1.65455e-05	0.000283365	up
gst-30	1.65628	3.24757e-07	9.39537e-06	up
F59B1.8	1.6798	2.62731e-69	1.60187e-66	up
Y43D4A.2	1.71021	4.99878e-61	2.47115e-58	up
ins-13	1.73086	0.000963577	0.00859687	up
acdh-2	1.74733	7.36763e-05	0.0010163	up
W08E12.5	1.75103	8.53838e-06	0.000159689	up
ugt-22	1.75277	1.04476e-162	2.38872e-159	up
D1086.19	1.76458	0.000168688	0.00204873	up
W08E12.4	1.76476	3.78976e-06	7.94937e-05	up
irg-4	1.855	1.1933e-262	7.27557e-259	up
swt-7	1.88968	9.88942e-38	3.01479e-35	up
F13H6.3	1.92555	4.10043e-119	3.75005e-116	up
cyp-14A4	1.95181	7.76026e-12	5.96399e-10	up
cdr-4	2.01691	7.62583e-67	4.49949e-64	up
C15B12.8	2.03053	7.2471e-06	0.000138513	up
ugt-37	2.03285	1.06291e-44	3.9677e-42	up
oac-14	2.04235	1.97192e-12	1.64696e-10	up
grl-6	2.07045	0.000132957	0.00167718	up
cyp-29A3	2.08022	3.87322e-82	2.83381e-79	up
ugt-34	2.10332	0.000216346	0.00253017	up
F56A4.2	2.11746	2.50866e-121	2.54922e-118	up
clec-209	2.11774	1.73457e-120	1.66984e-117	up
T25G12.13	2.15157	1.45525e-35	4.09507e-33	up
col-44	2.17201	0.000331836	0.00362149	up
gba-2	2.17766	1.7675e-34	4.75432e-32	up
cyp-13A5	2.19163	6.55858e-19	1.06162e-16	up
pgp-14	2.21148	1.06324e-06	2.66772e-05	up
W08E12.3	2.22506	8.587e-07	2.20907e-05	up
K09C4.5	2.23926	1.54171e-80	1.0846e-77	up
C52A10.2	2.27577	1.69243e-33	4.42231e-31	up
ugt-14	2.28224	3.53421e-12	2.79845e-10	up
C29F7.2	2.28719	6.40516e-115	5.5789e-112	up
drd-50	2.29583	5.0479e-24	9.82246e-22	up
C32H11.4	2.31523	1.30692e-58	5.69162e-56	up
F49F1.7	2.31523	2.98226e-54	1.23974e-51	up
C32H11.9	2.36814	0.000779615	0.0073053	up
mul-1	2.38897	4.31964e-21	7.59717e-19	up
phat-5	2.40534	1.1169e-05	0.000202269	up
lbp-8	2.41631	1.05145e-24	2.09044e-22	up
W08E12.2	2.42122	1.67213e-14	1.76791e-12	up
dod-21	2.47719	0.000795193	0.00741275	up
cyp-35A2	2.48786	2.11877e-147	3.87545e-144	up
F49F1.5	2.53269	7.62199e-18	1.1243e-15	up
ugt-33	2.60212	2.9234e-37	8.48761e-35	up
C40H1.8	2.6161	1.35988e-137	1.91335e-134	up
clec-2	2.65283	1.47866e-07	4.67926e-06	up
K12D9.1	2.67112	3.15337e-08	1.17471e-06	up
ptr-22	2.68707	3.41393e-20	5.83591e-18	up
F55G11.2	2.73847	6.00669e-170	1.56955e-166	up
cyp-35A5	2.79959	1.61117e-208	4.91164e-205	up
ugt-10	2.81661	1.94888e-12	1.63519e-10	up
irg-5	2.8339	4.53893e-65	2.44181e-62	up
B0244.7	2.95333	5.74607e-05	0.000826756	up
R02C2.7	2.96365	2.17431e-37	6.51972e-35	up
E02C12.10	3.03062	0.000494101	0.00503807	up
cyp-34A9	3.13706	1.67128e-65	9.55295e-63	up
cdr-1	3.2383	5.31922e-41	1.80174e-38	up
H23N18.4	3.26561	5.24014e-24	1.00892e-21	up
gst-5	3.43505	7.99283e-148	1.62441e-144	up
C04C11.25	3.43704	9.94796e-07	2.51671e-05	up
Y73C8C.10	3.4453	1.78936e-05	0.00030193	up
T16G1.6	3.49428	1.36638e-135	1.78517e-132	up
irg-6	3.52	2.74986e-15	3.14361e-13	up
R05D8.9	3.58605	1.16382e-23	2.19457e-21	up
R09E12.9	4.28405	4.75317e-31	1.14395e-28	up
cyp-35A1	5.14616	1.79628e-130	2.19038e-127	up
cyp-35A4	5.56369	6.09209e-261	2.78576e-257	up
clec-206	6.09858	3.29601e-283	3.01437e-279	up

## Sheet: ChIP H3K4me3 Auxin 6h
gene	logFC_K4me3			log2FC<-1
Y37D8A.25	-4.32997			gene	logFC_K4me3
F40E3.3	-4.00714			Y37D8A.25	-4.32997
Y38C9B.3	-3.80122			F40E3.3	-4.00714
rol-1	-3.75745			Y38C9B.3	-3.80122
ZK816.3	-3.5562			rol-1	-3.75745
K01G12.22	-3.36589			ZK816.3	-3.5562
W09D6.1	-3.33942			K01G12.22	-3.36589
T06A1.1	-3.33474			W09D6.1	-3.33942
hif-1	-3.26419			T06A1.1	-3.33474
M4.1	-3.2259			hif-1	-3.26419
cdt-1	-3.16398			M4.1	-3.2259
Y116A8A.6	-3.08993			cdt-1	-3.16398
W09C3.4	-3.08634			Y116A8A.6	-3.08993
mca-3	-3.07832			W09C3.4	-3.08634
ced-1	-3.06971			mca-3	-3.07832
cyn-10	-3.02752			ced-1	-3.06971
Y47G6A.14	-3.02107			cyn-10	-3.02752
tag-304	-2.99873			Y47G6A.14	-3.02107
T26G10.4	-2.97797			tag-304	-2.99873
fbxa-39	-2.97036			T26G10.4	-2.97797
taf-12	-2.96194			fbxa-39	-2.97036
lron-7	-2.94975			taf-12	-2.96194
aco-1	-2.94281			lron-7	-2.94975
F42A9.8	-2.93929			aco-1	-2.94281
K10G4.3	-2.92655			F42A9.8	-2.93929
tag-4	-2.8829			K10G4.3	-2.92655
gkow-1	-2.85137			tag-4	-2.8829
pha-1	-2.84415			gkow-1	-2.85137
dhod-1	-2.84197			pha-1	-2.84415
Y20F4.4	-2.83886			dhod-1	-2.84197
W07G1.1	-2.83777			Y20F4.4	-2.83886
R11A8.1	-2.81943			W07G1.1	-2.83777
F46F11.8	-2.8185			R11A8.1	-2.81943
C14C10.5	-2.81237			F46F11.8	-2.8185
fbxl-1	-2.80821			C14C10.5	-2.81237
eor-1	-2.79781			fbxl-1	-2.80821
xpb-1	-2.796			eor-1	-2.79781
gyg-2	-2.79546			xpb-1	-2.796
fbxb-119	-2.77921			gyg-2	-2.79546
let-49	-2.76699			fbxb-119	-2.77921
F38E1.6	-2.76628			let-49	-2.76699
ril-2	-2.76444			F38E1.6	-2.76628
zhp-3	-2.76286			ril-2	-2.76444
F23F1.5	-2.75689			zhp-3	-2.76286
C14C10.10	-2.75064			F23F1.5	-2.75689
Y45G5AL.1	-2.7482			C14C10.10	-2.75064
K06H7.7	-2.74345			Y45G5AL.1	-2.7482
tli-1	-2.74155			K06H7.7	-2.74345
K09F6.7	-2.73762			tli-1	-2.74155
cfim-2	-2.72679			K09F6.7	-2.73762
math-18	-2.72333			cfim-2	-2.72679
Y45F3A.5	-2.71752			math-18	-2.72333
fat-4	-2.71106			Y45F3A.5	-2.71752
spt-5	-2.69948			fat-4	-2.71106
C01G6.5	-2.6968			spt-5	-2.69948
fbxa-50	-2.69001			C01G6.5	-2.6968
ZK632.10	-2.68697			fbxa-50	-2.69001
flh-1	-2.68619			ZK632.10	-2.68697
lin-56	-2.685			flh-1	-2.68619
K11G9.2	-2.68039			lin-56	-2.685
C33D9.3	-2.66816			K11G9.2	-2.68039
mecr-1	-2.66717			C33D9.3	-2.66816
F58H1.3	-2.66632			mecr-1	-2.66717
let-19	-2.66097			F58H1.3	-2.66632
msh-2	-2.65889			let-19	-2.66097
C36E6.2	-2.65671			msh-2	-2.65889
srsx-7	-2.65306			C36E6.2	-2.65671
Y113G7B.27	-2.65005			srsx-7	-2.65306
ZK637.14	-2.64123			Y113G7B.27	-2.65005
C02B8.6	-2.63978			ZK637.14	-2.64123
C06A6.4	-2.63773			C02B8.6	-2.63978
ZC262.12	-2.62628			C06A6.4	-2.63773
K07D4.2	-2.62221			ZC262.12	-2.62628
lnkn-1	-2.62062			K07D4.2	-2.62221
elo-3	-2.61469			lnkn-1	-2.62062
ZC262.11	-2.61047			elo-3	-2.61469
Y82E9BR.10	-2.6104			ZC262.11	-2.61047
oac-9	-2.60122			Y82E9BR.10	-2.6104
rtcb-1	-2.59987			oac-9	-2.60122
T23G11.7	-2.59159			rtcb-1	-2.59987
ZC513.3	-2.5915			T23G11.7	-2.59159
T22C1.5	-2.58993			ZC513.3	-2.5915
ftn-2	-2.58817			T22C1.5	-2.58993
T23G11.1	-2.58787			ftn-2	-2.58817
fbxa-37	-2.58068			T23G11.1	-2.58787
mpdu-1	-2.57841			fbxa-37	-2.58068
K05C4.4	-2.5784			mpdu-1	-2.57841
pcs-1	-2.57806			K05C4.4	-2.5784
Y102A5C.2	-2.57806			pcs-1	-2.57806
T24H7.3	-2.57653			Y102A5C.2	-2.57806
C52E4.7	-2.57418			T24H7.3	-2.57653
ptp-2	-2.56866			C52E4.7	-2.57418
fbxa-19	-2.5672			ptp-2	-2.56866
C25A1.15	-2.56662			fbxa-19	-2.5672
C45G9.5	-2.56123			C25A1.15	-2.56662
bckd-1B	-2.55943			C45G9.5	-2.56123
smg-1	-2.55685			bckd-1B	-2.55943
istr-1	-2.556			smg-1	-2.55685
smcr-8	-2.55422			istr-1	-2.556
R12E2.13	-2.55213			smcr-8	-2.55422
piga-1	-2.55194			R12E2.13	-2.55213
srh-291	-2.55062			piga-1	-2.55194
R02D3.8	-2.54965			srh-291	-2.55062
ppk-2	-2.54889			R02D3.8	-2.54965
srh-209	-2.54387			ppk-2	-2.54889
C45G9.7	-2.54107			srh-209	-2.54387
W07G4.5	-2.53739			C45G9.7	-2.54107
aman-2	-2.53732			W07G4.5	-2.53739
cul-4	-2.53333			aman-2	-2.53732
ZK593.3	-2.52508			cul-4	-2.53333
T28B8.4	-2.52308			ZK593.3	-2.52508
K05F1.10	-2.51989			T28B8.4	-2.52308
sft-4	-2.51805			K05F1.10	-2.51989
syx-5	-2.51688			sft-4	-2.51805
srb-13	-2.51665			syx-5	-2.51688
tlf-1	-2.50233			srb-13	-2.51665
pnn-1	-2.50204			tlf-1	-2.50233
F46F11.1	-2.50133			pnn-1	-2.50204
ptc-2	-2.50052			F46F11.1	-2.50133
ZK1010.4	-2.49844			ptc-2	-2.50052
nipa-1	-2.4978			ZK1010.4	-2.49844
F11G11.5	-2.49715			nipa-1	-2.4978
F45H10.2	-2.49595			F11G11.5	-2.49715
vpr-1	-2.49427			F45H10.2	-2.49595
mut-16	-2.49182			vpr-1	-2.49427
snr-5	-2.49154			mut-16	-2.49182
dhfr-1	-2.49146			snr-5	-2.49154
F10G2.7	-2.4906			dhfr-1	-2.49146
F08G12.5	-2.4883			F10G2.7	-2.4906
K11C4.1	-2.48771			F08G12.5	-2.4883
smg-5	-2.48756			K11C4.1	-2.48771
hpo-8	-2.48212			smg-5	-2.48756
adm-4	-2.47838			hpo-8	-2.48212
Y38H8A.12	-2.47664			adm-4	-2.47838
rpn-2	-2.47513			Y38H8A.12	-2.47664
ipgm-1	-2.47433			rpn-2	-2.47513
Y119C1A.1	-2.47234			ipgm-1	-2.47433
C48B6.3	-2.47104			Y119C1A.1	-2.47234
cuc-1	-2.46887			C48B6.3	-2.47104
Y54F10BM.12	-2.46853			cuc-1	-2.46887
Y71A12B.23	-2.46778			Y54F10BM.12	-2.46853
ogt-1	-2.46767			Y71A12B.23	-2.46778
cdk-8	-2.4672			ogt-1	-2.46767
kdin-1	-2.46584			cdk-8	-2.4672
aptf-2	-2.46559			kdin-1	-2.46584
trr-1	-2.46452			aptf-2	-2.46559
mek-2	-2.45961			trr-1	-2.46452
har-1	-2.45397			mek-2	-2.45961
C08H9.16	-2.4513			har-1	-2.45397
C13F10.6	-2.44992			C08H9.16	-2.4513
cblc-1	-2.4484			C13F10.6	-2.44992
T26G10.1	-2.44636			cblc-1	-2.4484
sumv-1	-2.44498			T26G10.1	-2.44636
C09H10.4	-2.44237			sumv-1	-2.44498
C13F10.8	-2.44072			C09H10.4	-2.44237
B0035.3	-2.43571			C13F10.8	-2.44072
pbo-1	-2.43284			B0035.3	-2.43571
C31H5.4	-2.43204			pbo-1	-2.43284
nhr-101	-2.43146			C31H5.4	-2.43204
mvb-12	-2.43077			nhr-101	-2.43146
nhr-8	-2.43073			mvb-12	-2.43077
rpl-19	-2.42804			nhr-8	-2.43073
gop-1	-2.42631			rpl-19	-2.42804
ddi-1	-2.42521			gop-1	-2.42631
T05H10.1	-2.42503			ddi-1	-2.42521
K04F10.3	-2.42367			T05H10.1	-2.42503
F10E9.3	-2.42309			K04F10.3	-2.42367
eea-1	-2.42287			F10E9.3	-2.42309
hcp-2	-2.42122			eea-1	-2.42287
set-27	-2.42073			hcp-2	-2.42122
tgn-38	-2.41985			set-27	-2.42073
unc-116	-2.41845			tgn-38	-2.41985
ZC434.8	-2.41673			unc-116	-2.41845
R74.7	-2.41438			ZC434.8	-2.41673
metr-1	-2.41337			R74.7	-2.41438
emc-6	-2.41112			metr-1	-2.41337
mrps-18.C	-2.41057			emc-6	-2.41112
epg-6	-2.40709			mrps-18.C	-2.41057
dlat-1	-2.40591			epg-6	-2.40709
F25B5.6	-2.40507			dlat-1	-2.40591
ska-1	-2.40431			F25B5.6	-2.40507
F13B9.1	-2.40262			ska-1	-2.40431
ZK1128.3	-2.40245			F13B9.1	-2.40262
sptl-2	-2.40226			ZK1128.3	-2.40245
T07E3.3	-2.39957			sptl-2	-2.40226
ZC262.1	-2.39861			T07E3.3	-2.39957
pnk-1	-2.39708			ZC262.1	-2.39861
rad-26	-2.39661			pnk-1	-2.39708
nfki-1	-2.3956			rad-26	-2.39661
EEED8.3	-2.39437			nfki-1	-2.3956
tomm-20	-2.39145			EEED8.3	-2.39437
tceb-3	-2.39123			tomm-20	-2.39145
B0035.15	-2.39097			tceb-3	-2.39123
rpm-1	-2.39088			B0035.15	-2.39097
tmem-131	-2.39013			rpm-1	-2.39088
gfl-1	-2.38976			tmem-131	-2.39013
T28F2.2	-2.38951			gfl-1	-2.38976
cgp-1	-2.38846			T28F2.2	-2.38951
osta-1	-2.38743			cgp-1	-2.38846
rgs-5	-2.38516			osta-1	-2.38743
srh-24	-2.38349			rgs-5	-2.38516
rskn-1	-2.38296			srh-24	-2.38349
F35D2.2	-2.38258			rskn-1	-2.38296
aagr-3	-2.38092			F35D2.2	-2.38258
ccb-1	-2.38039			aagr-3	-2.38092
brd-1	-2.37907			ccb-1	-2.38039
Y53C12A.10	-2.37821			brd-1	-2.37907
phf-10	-2.37758			Y53C12A.10	-2.37821
F07B7.12	-2.37639			phf-10	-2.37758
K09C4.10	-2.37541			F07B7.12	-2.37639
W09B6.5	-2.37484			K09C4.10	-2.37541
sur-6	-2.37383			W09B6.5	-2.37484
F15B9.10	-2.3734			sur-6	-2.37383
C06A5.3	-2.37095			F15B9.10	-2.3734
F58D5.5	-2.37092			C06A5.3	-2.37095
F57G4.10	-2.3709			F58D5.5	-2.37092
ain-2	-2.36872			F57G4.10	-2.3709
hpo-40	-2.36803			ain-2	-2.36872
C18A3.3	-2.36764			hpo-40	-2.36803
Y32F6A.4	-2.36674			C18A3.3	-2.36764
F40E10.6	-2.36568			Y32F6A.4	-2.36674
rpt-3	-2.3654			F40E10.6	-2.36568
F13G3.10	-2.36454			rpt-3	-2.3654
cyl-1	-2.36175			F13G3.10	-2.36454
T21E3.2	-2.3609			cyl-1	-2.36175
Y110A7A.15	-2.36036			T21E3.2	-2.3609
fbxa-115	-2.35935			Y110A7A.15	-2.36036
W08F4.1	-2.35918			fbxa-115	-2.35935
dcn-1	-2.3587			W08F4.1	-2.35918
atg-13	-2.3585			dcn-1	-2.3587
B0336.7	-2.35833			atg-13	-2.3585
ndg-4	-2.35643			B0336.7	-2.35833
C35D10.10	-2.35605			ndg-4	-2.35643
tbcc-1	-2.35494			C35D10.10	-2.35605
tdp-1	-2.35478			tbcc-1	-2.35494
ZK686.2	-2.35434			tdp-1	-2.35478
R10D12.13	-2.35416			ZK686.2	-2.35434
R05G6.4	-2.35297			R10D12.13	-2.35416
Y46G5A.15	-2.35203			R05G6.4	-2.35297
nspb-1	-2.35041			Y46G5A.15	-2.35203
T15B7.15	-2.35019			nspb-1	-2.35041
ZK673.4	-2.34881			T15B7.15	-2.35019
Y45F3A.1	-2.34876			ZK673.4	-2.34881
fis-2	-2.34803			Y45F3A.1	-2.34876
F39H12.1	-2.34727			fis-2	-2.34803
phf-34	-2.34631			F39H12.1	-2.34727
bir-1	-2.34572			phf-34	-2.34631
srj-14	-2.34418			bir-1	-2.34572
F42A10.5	-2.3441			srj-14	-2.34418
F18A1.7	-2.34405			F42A10.5	-2.3441
C53A5.13	-2.34339			F18A1.7	-2.34405
C38D4.4	-2.34209			C53A5.13	-2.34339
M05D6.5	-2.34168			C38D4.4	-2.34209
hira-1	-2.34157			M05D6.5	-2.34168
unc-18	-2.33796			hira-1	-2.34157
ham-3	-2.33784			unc-18	-2.33796
C50E3.5	-2.33766			ham-3	-2.33784
ubc-25	-2.33758			C50E3.5	-2.33766
arx-4	-2.33718			ubc-25	-2.33758
srh-60	-2.33717			arx-4	-2.33718
Y54E5A.8	-2.33659			srh-60	-2.33717
C53A5.6	-2.33653			Y54E5A.8	-2.33659
git-1	-2.33536			C53A5.6	-2.33653
puf-8	-2.33528			git-1	-2.33536
F09G8.7	-2.33408			puf-8	-2.33528
fbxa-65	-2.33376			F09G8.7	-2.33408
arr-1	-2.33295			fbxa-65	-2.33376
T11G6.4	-2.33246			arr-1	-2.33295
zyg-11	-2.33197			T11G6.4	-2.33246
C52B9.4	-2.3317			zyg-11	-2.33197
cdc-48.2	-2.33146			C52B9.4	-2.3317
F38B7.17	-2.33043			cdc-48.2	-2.33146
aly-2	-2.33019			F38B7.17	-2.33043
nhr-10	-2.32946			aly-2	-2.33019
daf-10	-2.32817			nhr-10	-2.32946
R03D7.5	-2.32707			daf-10	-2.32817
M04B2.4	-2.32678			R03D7.5	-2.32707
sygl-1	-2.32546			M04B2.4	-2.32678
Y54E10BR.2	-2.32535			sygl-1	-2.32546
C53D6.4	-2.32509			Y54E10BR.2	-2.32535
oaz-1	-2.32448			C53D6.4	-2.32509
crn-7	-2.32447			oaz-1	-2.32448
dcp-66	-2.32173			crn-7	-2.32447
F33G12.7	-2.32168			dcp-66	-2.32173
dvc-1	-2.32093			F33G12.7	-2.32168
lgg-3	-2.31966			dvc-1	-2.32093
kxd-1	-2.31953			lgg-3	-2.31966
letm-1	-2.31951			kxd-1	-2.31953
F46C5.9	-2.31941			letm-1	-2.31951
mrpl-39	-2.31847			F46C5.9	-2.31941
him-8	-2.3175			mrpl-39	-2.31847
F31C3.2	-2.31564			him-8	-2.3175
evl-14	-2.31527			F31C3.2	-2.31564
mtm-3	-2.31388			evl-14	-2.31527
cbd-1	-2.3138			mtm-3	-2.31388
rps-0	-2.31315			cbd-1	-2.3138
ZK632.11	-2.31243			rps-0	-2.31315
K07A1.17	-2.31175			ZK632.11	-2.31243
Y71G12B.5	-2.31021			K07A1.17	-2.31175
F19F10.12	-2.30958			Y71G12B.5	-2.31021
T04F8.2	-2.30939			F19F10.12	-2.30958
C46A5.6	-2.30738			T04F8.2	-2.30939
egl-3	-2.30737			C46A5.6	-2.30738
gcy-6	-2.30729			egl-3	-2.30737
malt-1	-2.30716			gcy-6	-2.30729
K07C5.2	-2.30698			malt-1	-2.30716
Y71G12B.27	-2.30646			K07C5.2	-2.30698
ctns-1	-2.30638			Y71G12B.27	-2.30646
lgg-2	-2.30574			ctns-1	-2.30638
B0361.2	-2.30452			lgg-2	-2.30574
ubr-5	-2.30229			B0361.2	-2.30452
Y45G5AM.3	-2.30126			ubr-5	-2.30229
ced-2	-2.30089			Y45G5AM.3	-2.30126
ogdh-1	-2.30025			ced-2	-2.30089
F28C1.3	-2.30019			ogdh-1	-2.30025
sams-3	-2.30015			F28C1.3	-2.30019
mms-19	-2.29948			sams-3	-2.30015
hot-4	-2.29908			mms-19	-2.29948
ttr-41	-2.29898			hot-4	-2.29908
ZK154.4	-2.29894			ttr-41	-2.29898
lin-8	-2.29738			ZK154.4	-2.29894
T02H6.8	-2.29711			lin-8	-2.29738
abhd-12	-2.29579			T02H6.8	-2.29711
C44B7.12	-2.29571			abhd-12	-2.29579
R03G5.6	-2.29446			C44B7.12	-2.29571
Y106G6H.16	-2.29287			R03G5.6	-2.29446
F28A12.3	-2.29248			Y106G6H.16	-2.29287
F21D5.1	-2.29141			F28A12.3	-2.29248
bre-5	-2.29063			F21D5.1	-2.29141
T19B4.5	-2.29046			bre-5	-2.29063
rrbs-1	-2.28972			T19B4.5	-2.29046
R04F11.3	-2.28886			rrbs-1	-2.28972
T06A1.5	-2.28886			R04F11.3	-2.28886
C44B7.7	-2.28882			T06A1.5	-2.28886
F37C12.1	-2.28836			C44B7.7	-2.28882
inst-1	-2.28817			F37C12.1	-2.28836
K08B5.2	-2.28676			inst-1	-2.28817
cec-4	-2.28604			K08B5.2	-2.28676
sucl-2	-2.28441			cec-4	-2.28604
prpf-4	-2.2843			sucl-2	-2.28441
spdl-1	-2.28359			prpf-4	-2.2843
rde-1	-2.28327			spdl-1	-2.28359
dnj-26	-2.28303			rde-1	-2.28327
imb-1	-2.28276			dnj-26	-2.28303
fars-1	-2.28196			imb-1	-2.28276
hcf-1	-2.28167			fars-1	-2.28196
ran-5	-2.28148			hcf-1	-2.28167
kin-18	-2.28045			ran-5	-2.28148
far-4	-2.2803			kin-18	-2.28045
stau-1	-2.27998			far-4	-2.2803
rbm-5	-2.27782			stau-1	-2.27998
pifk-1	-2.27782			rbm-5	-2.27782
Y53F4B.26	-2.27629			pifk-1	-2.27782
ung-1	-2.27554			Y53F4B.26	-2.27629
maoc-1	-2.27538			ung-1	-2.27554
Y52B11A.3	-2.27534			maoc-1	-2.27538
F09E5.7	-2.27534			Y52B11A.3	-2.27534
ceh-38	-2.27347			F09E5.7	-2.27534
Y46G5A.20	-2.27341			ceh-38	-2.27347
pcaf-1	-2.27245			Y46G5A.20	-2.27341
Y54E10BR.3	-2.27168			pcaf-1	-2.27245
tag-232	-2.27124			Y54E10BR.3	-2.27168
sel-2	-2.27029			tag-232	-2.27124
usp-5	-2.27024			sel-2	-2.27029
D1037.1	-2.27007			usp-5	-2.27024
srw-3	-2.26808			D1037.1	-2.27007
ubh-4	-2.26792			srw-3	-2.26808
F49E8.6	-2.26792			ubh-4	-2.26792
sec-22	-2.26715			F49E8.6	-2.26792
R13A1.10	-2.26694			sec-22	-2.26715
try-5	-2.26682			R13A1.10	-2.26694
ZK1248.15	-2.26545			try-5	-2.26682
srg-42	-2.26479			ZK1248.15	-2.26545
lpin-1	-2.26477			srg-42	-2.26479
dut-1	-2.26426			lpin-1	-2.26477
rme-8	-2.26421			dut-1	-2.26426
F10E9.4	-2.26138			rme-8	-2.26421
npp-21	-2.2613			F10E9.4	-2.26138
R05D11.9	-2.26034			npp-21	-2.2613
faah-5	-2.25899			R05D11.9	-2.26034
oatr-1	-2.25892			faah-5	-2.25899
F19B2.6	-2.25876			oatr-1	-2.25892
srh-49	-2.25836			F19B2.6	-2.25876
Y57A10A.26	-2.25725			srh-49	-2.25836
oma-2	-2.25595			Y57A10A.26	-2.25725
ucp-4	-2.25586			oma-2	-2.25595
W09G3.7	-2.25569			ucp-4	-2.25586
sup-36	-2.25563			W09G3.7	-2.25569
D1007.8	-2.25492			sup-36	-2.25563
lec-11	-2.25447			D1007.8	-2.25492
ctr-9	-2.25405			lec-11	-2.25447
arx-2	-2.25356			ctr-9	-2.25405
F10E7.9	-2.25272			arx-2	-2.25356
F58H1.8	-2.25107			F10E7.9	-2.25272
tald-1	-2.25036			F58H1.8	-2.25107
ekl-1	-2.24847			tald-1	-2.25036
dpy-30	-2.2483			ekl-1	-2.24847
nol-16	-2.24742			dpy-30	-2.2483
ZK524.4	-2.24689			nol-16	-2.24742
D2096.5	-2.24674			ZK524.4	-2.24689
otpl-7	-2.24661			D2096.5	-2.24674
str-48	-2.24552			otpl-7	-2.24661
F48A9.2	-2.24545			str-48	-2.24552
T27A3.7	-2.24501			F48A9.2	-2.24545
Y38C1AA.12	-2.24452			T27A3.7	-2.24501
rps-3	-2.24379			Y38C1AA.12	-2.24452
F14B6.3	-2.24256			rps-3	-2.24379
vps-35	-2.24248			F14B6.3	-2.24256
nspb-2	-2.24183			vps-35	-2.24248
set-1	-2.24137			nspb-2	-2.24183
R07H5.8	-2.24067			set-1	-2.24137
mrps-34	-2.24061			R07H5.8	-2.24067
D2089.8	-2.23962			mrps-34	-2.24061
Y39E4B.5	-2.23859			D2089.8	-2.23962
snx-6	-2.23836			Y39E4B.5	-2.23859
C27A2.12	-2.23697			snx-6	-2.23836
F40F8.1	-2.23682			C27A2.12	-2.23697
emb-8	-2.23629			F40F8.1	-2.23682
dhs-6	-2.23606			emb-8	-2.23629
aly-3	-2.23472			dhs-6	-2.23606
acdh-1	-2.23406			aly-3	-2.23472
B0303.3	-2.23391			acdh-1	-2.23406
mars-1	-2.23353			B0303.3	-2.23391
Y73B6BL.31	-2.23345			mars-1	-2.23353
Y62E10A.6	-2.23323			Y73B6BL.31	-2.23345
tag-322	-2.23292			Y62E10A.6	-2.23323
rop-1	-2.23153			tag-322	-2.23292
Y16E11A.2	-2.23133			rop-1	-2.23153
mpst-1	-2.23098			Y16E11A.2	-2.23133
zipt-2.4	-2.23082			mpst-1	-2.23098
W02D9.2	-2.22989			zipt-2.4	-2.23082
T01G5.7	-2.22894			W02D9.2	-2.22989
C06H2.2	-2.228			T01G5.7	-2.22894
suco-1	-2.22763			C06H2.2	-2.228
pad-1	-2.22738			suco-1	-2.22763
C06B3.6	-2.22702			pad-1	-2.22738
ZC250.2	-2.22637			C06B3.6	-2.22702
B0432.10	-2.226			ZC250.2	-2.22637
dnj-1	-2.22599			B0432.10	-2.226
csn-5	-2.22574			dnj-1	-2.22599
M02D8.3	-2.22496			csn-5	-2.22574
ztf-17	-2.22372			M02D8.3	-2.22496
cmd-1	-2.2237			ztf-17	-2.22372
gska-3	-2.22257			cmd-1	-2.2237
rps-23	-2.22121			gska-3	-2.22257
mog-1	-2.22065			rps-23	-2.22121
gcc-1	-2.2202			mog-1	-2.22065
K07H8.10	-2.22008			gcc-1	-2.2202
W07G4.3	-2.2198			K07H8.10	-2.22008
C48B4.7	-2.21922			W07G4.3	-2.2198
F59H6.5	-2.21919			C48B4.7	-2.21922
odr-8	-2.2181			F59H6.5	-2.21919
tes-1	-2.21804			odr-8	-2.2181
F55C12.19	-2.218			tes-1	-2.21804
fubl-2	-2.21673			F55C12.19	-2.218
rrf-3	-2.21624			fubl-2	-2.21673
sdz-38	-2.21608			rrf-3	-2.21624
sna-2	-2.21587			sdz-38	-2.21608
fbxa-64	-2.21502			sna-2	-2.21587
golg-2	-2.21477			fbxa-64	-2.21502
egl-4	-2.21458			golg-2	-2.21477
F58B3.6	-2.21221			egl-4	-2.21458
F33H12.6	-2.21102			F58B3.6	-2.21221
R06C1.4	-2.21061			F33H12.6	-2.21102
C06C6.7	-2.21035			R06C1.4	-2.21061
C32F10.8	-2.21003			C06C6.7	-2.21035
C18D11.3	-2.20925			C32F10.8	-2.21003
gon-14	-2.20909			C18D11.3	-2.20925
T01G9.2	-2.20891			gon-14	-2.20909
ddx-19	-2.2088			T01G9.2	-2.20891
ttc-4	-2.20777			ddx-19	-2.2088
cfim-1	-2.20726			ttc-4	-2.20777
F57A10.2	-2.20698			cfim-1	-2.20726
F35C11.5	-2.20654			F57A10.2	-2.20698
F13B12.1	-2.20642			F35C11.5	-2.20654
eral-1	-2.20569			F13B12.1	-2.20642
uri-1	-2.20526			eral-1	-2.20569
nuo-2	-2.20401			uri-1	-2.20526
cpi-2	-2.20294			nuo-2	-2.20401
ggtb-1	-2.20278			cpi-2	-2.20294
mtp-18	-2.20242			ggtb-1	-2.20278
cdk-5	-2.20183			mtp-18	-2.20242
F53B2.8	-2.20158			cdk-5	-2.20183
afmd-2	-2.19934			F53B2.8	-2.20158
C30B5.2	-2.19891			afmd-2	-2.19934
C47A4.3	-2.1989			C30B5.2	-2.19891
W04D2.4	-2.19782			C47A4.3	-2.1989
F55G1.9	-2.19769			W04D2.4	-2.19782
npp-22	-2.19715			F55G1.9	-2.19769
hint-3	-2.19621			npp-22	-2.19715
egl-9	-2.19592			hint-3	-2.19621
T23B3.1	-2.19579			egl-9	-2.19592
Y54E10A.11	-2.19579			T23B3.1	-2.19579
F42H10.2	-2.19577			Y54E10A.11	-2.19579
zhit-3	-2.19517			F42H10.2	-2.19577
ech-1.2	-2.19447			zhit-3	-2.19517
emb-27	-2.19426			ech-1.2	-2.19447
aly-1	-2.19391			emb-27	-2.19426
ZK1320.2	-2.19375			aly-1	-2.19391
F36G9.15	-2.19361			ZK1320.2	-2.19375
C05C12.5	-2.19237			F36G9.15	-2.19361
wdr-5.2	-2.19234			C05C12.5	-2.19237
dhs-12	-2.19203			wdr-5.2	-2.19234
F15A4.2	-2.19066			dhs-12	-2.19203
F19B10.11	-2.1899			F15A4.2	-2.19066
vha-5	-2.18843			F19B10.11	-2.1899
sqv-1	-2.18832			vha-5	-2.18843
mbd-2	-2.18825			sqv-1	-2.18832
dhs-1	-2.18808			mbd-2	-2.18825
irld-53	-2.18732			dhs-1	-2.18808
brc-2	-2.18629			irld-53	-2.18732
R05D7.3	-2.18622			brc-2	-2.18629
alx-1	-2.18477			R05D7.3	-2.18622
T08G11.1	-2.18431			alx-1	-2.18477
unc-26	-2.18366			T08G11.1	-2.18431
rab-10	-2.18338			unc-26	-2.18366
cyp-35A4	-2.18335			rab-10	-2.18338
fat-2	-2.18318			cyp-35A4	-2.18335
eak-7	-2.18255			fat-2	-2.18318
W05F2.8	-2.1823			eak-7	-2.18255
Y18D10A.11	-2.18193			W05F2.8	-2.1823
F53H2.3	-2.18151			Y18D10A.11	-2.18193
trx-2	-2.18074			F53H2.3	-2.18151
rpn-8	-2.18046			trx-2	-2.18074
cdka-1	-2.18025			rpn-8	-2.18046
K04C2.3	-2.17997			cdka-1	-2.18025
skr-19	-2.17987			K04C2.3	-2.17997
F28B3.5	-2.17982			skr-19	-2.17987
C15C8.5	-2.17982			F28B3.5	-2.17982
nrd-1	-2.17966			C15C8.5	-2.17982
wve-1	-2.17951			nrd-1	-2.17966
scpl-4	-2.1791			wve-1	-2.17951
unc-37	-2.17811			scpl-4	-2.1791
lst-1	-2.17792			unc-37	-2.17811
Y39A3B.7	-2.17783			lst-1	-2.17792
plc-4	-2.17779			Y39A3B.7	-2.17783
ned-8	-2.17774			plc-4	-2.17779
C07H6.4	-2.1771			ned-8	-2.17774
app-1	-2.17679			C07H6.4	-2.1771
elo-2	-2.17656			app-1	-2.17679
fars-3	-2.17526			elo-2	-2.17656
sec-5	-2.17486			fars-3	-2.17526
F56C9.10	-2.17479			sec-5	-2.17486
vacl-14	-2.17395			F56C9.10	-2.17479
rfp-1	-2.1738			vacl-14	-2.17395
com-1	-2.17343			rfp-1	-2.1738
pas-3	-2.17329			com-1	-2.17343
ath-1	-2.17061			pas-3	-2.17329
F11D11.12	-2.17026			ath-1	-2.17061
mtr-4	-2.16965			F11D11.12	-2.17026
bub-1	-2.16955			mtr-4	-2.16965
mrps-18C	-2.1687			bub-1	-2.16955
lin-35	-2.16869			mrps-18C	-2.1687
pgam-5	-2.16862			lin-35	-2.16869
Y105E8A.3	-2.16793			pgam-5	-2.16862
F25B5.3	-2.16757			Y105E8A.3	-2.16793
T10B11.6	-2.16726			F25B5.3	-2.16757
blos-4	-2.16714			T10B11.6	-2.16726
rskn-2	-2.16698			blos-4	-2.16714
T12G3.11	-2.16691			rskn-2	-2.16698
F22F7.8	-2.16429			T12G3.11	-2.16691
C38C3.10	-2.16331			F22F7.8	-2.16429
oac-36	-2.16308			C38C3.10	-2.16331
ubc-18	-2.16306			oac-36	-2.16308
best-18	-2.16107			ubc-18	-2.16306
mrps-6	-2.16035			best-18	-2.16107
M01G5.3	-2.16026			mrps-6	-2.16035
snfc-5	-2.15962			M01G5.3	-2.16026
tbg-1	-2.15919			snfc-5	-2.15962
M02E1.1	-2.15895			tbg-1	-2.15919
F11E6.6	-2.15842			M02E1.1	-2.15895
ego-2	-2.15821			F11E6.6	-2.15842
acdh-12	-2.15797			ego-2	-2.15821
F27C1.4	-2.15704			acdh-12	-2.15797
C48B6.9	-2.15702			F27C1.4	-2.15704
tag-189	-2.15682			C48B6.9	-2.15702
T01D3.6	-2.156			tag-189	-2.15682
rab-30	-2.15596			T01D3.6	-2.156
vps-51	-2.15583			rab-30	-2.15596
tig-2	-2.15549			vps-51	-2.15583
ssb-1	-2.15486			tig-2	-2.15549
sqv-8	-2.15432			ssb-1	-2.15486
C14B1.9	-2.15413			sqv-8	-2.15432
skr-1	-2.15405			C14B1.9	-2.15413
C08F1.10	-2.154			skr-1	-2.15405
tin-13	-2.15385			C08F1.10	-2.154
vha-3	-2.15333			tin-13	-2.15385
pik-1	-2.15323			vha-3	-2.15333
hpo-32	-2.15312			pik-1	-2.15323
catp-6	-2.15249			hpo-32	-2.15312
F25H5.7	-2.15175			catp-6	-2.15249
F08G2.4	-2.15116			F25H5.7	-2.15175
zeel-1	-2.1501			F08G2.4	-2.15116
eif-2Bbeta	-2.14961			zeel-1	-2.1501
dao-5	-2.14842			eif-2Bbeta	-2.14961
hpo-35	-2.14824			dao-5	-2.14842
T18D3.1	-2.14806			hpo-35	-2.14824
eif-2Bepsilon	-2.14797			T18D3.1	-2.14806
C29H12.2	-2.14766			eif-2Bepsilon	-2.14797
ucr-11	-2.14656			C29H12.2	-2.14766
ZK632.4	-2.14621			ucr-11	-2.14656
C17H12.2	-2.14584			ZK632.4	-2.14621
nhr-76	-2.14552			C17H12.2	-2.14584
tag-124	-2.14535			nhr-76	-2.14552
ubc-22	-2.14535			tag-124	-2.14535
K10C3.5	-2.14517			ubc-22	-2.14535
cdc-14	-2.14487			K10C3.5	-2.14517
F36H2.6	-2.14389			cdc-14	-2.14487
T19A6.1	-2.14386			F36H2.6	-2.14389
apm-3	-2.14296			T19A6.1	-2.14386
ncbp-1	-2.14246			apm-3	-2.14296
cyn-12	-2.14225			ncbp-1	-2.14246
lin-49	-2.14202			cyn-12	-2.14225
syx-4	-2.14144			lin-49	-2.14202
algn-13	-2.14124			syx-4	-2.14144
dhs-2	-2.14009			algn-13	-2.14124
T26C11.4	-2.13986			dhs-2	-2.14009
B0041.12	-2.1398			T26C11.4	-2.13986
epac-1	-2.13962			B0041.12	-2.1398
C10A4.13	-2.13945			epac-1	-2.13962
mut-7	-2.13931			C10A4.13	-2.13945
F13E6.1	-2.13857			mut-7	-2.13931
rde-12	-2.13759			F13E6.1	-2.13857
clec-172	-2.13746			rde-12	-2.13759
acr-20	-2.1374			clec-172	-2.13746
R11D1.12	-2.1371			acr-20	-2.1374
T16G1.18	-2.13706			R11D1.12	-2.1371
cosa-1	-2.13691			T16G1.18	-2.13706
F14D2.11	-2.13638			cosa-1	-2.13691
Y71H2AM.11	-2.13562			F14D2.11	-2.13638
F23F1.4	-2.13556			Y71H2AM.11	-2.13562
mrpl-16	-2.13544			F23F1.4	-2.13556
B0041.5	-2.13532			mrpl-16	-2.13544
mrpl-11	-2.13502			B0041.5	-2.13532
T28C6.7	-2.13466			mrpl-11	-2.13502
rbm-12	-2.13465			T28C6.7	-2.13466
aha-1	-2.13367			rbm-12	-2.13465
rer-1	-2.13281			aha-1	-2.13367
air-2	-2.13216			rer-1	-2.13281
ZK632.9	-2.13208			air-2	-2.13216
chch-3	-2.13196			ZK632.9	-2.13208
F10C2.4	-2.12974			chch-3	-2.13196
erh-1	-2.12911			F10C2.4	-2.12974
hrpf-1	-2.12751			erh-1	-2.12911
C50H2.5	-2.12737			hrpf-1	-2.12751
imph-1	-2.12734			C50H2.5	-2.12737
F56D6.6	-2.12668			imph-1	-2.12734
him-1	-2.12599			F56D6.6	-2.12668
cup-4	-2.12577			him-1	-2.12599
nasp-1	-2.12573			cup-4	-2.12577
ced-6	-2.12446			nasp-1	-2.12573
ubc-8	-2.12412			ced-6	-2.12446
sec-31	-2.12386			ubc-8	-2.12412
C08E8.2	-2.12282			sec-31	-2.12386
fic-1	-2.12234			C08E8.2	-2.12282
mrpl-47	-2.12169			fic-1	-2.12234
eif-2Balpha	-2.12122			mrpl-47	-2.12169
crn-1	-2.11986			eif-2Balpha	-2.12122
bra-2	-2.11982			crn-1	-2.11986
srh-237	-2.1198			bra-2	-2.11982
pezo-1	-2.11757			srh-237	-2.1198
F22F7.2	-2.11741			pezo-1	-2.11757
dapk-1	-2.11729			F22F7.2	-2.11741
mboa-7	-2.11716			dapk-1	-2.11729
ufl-1	-2.11701			mboa-7	-2.11716
M02E1.3	-2.11677			ufl-1	-2.11701
pqn-44	-2.11633			M02E1.3	-2.11677
clp-2	-2.11314			pqn-44	-2.11633
taf-8	-2.11299			clp-2	-2.11314
F13G3.6	-2.11298			taf-8	-2.11299
F10D7.3	-2.11296			F13G3.6	-2.11298
mis-12	-2.1121			F10D7.3	-2.11296
C02B10.4	-2.11179			mis-12	-2.1121
eif-3.J	-2.11146			C02B10.4	-2.11179
rom-1	-2.11135			eif-3.J	-2.11146
T03F7.7	-2.11039			rom-1	-2.11135
mog-5	-2.11021			T03F7.7	-2.11039
ddx-17	-2.10901			mog-5	-2.11021
rbbp-5	-2.10901			ddx-17	-2.10901
F45E4.6	-2.10833			rbbp-5	-2.10901
pms-2	-2.10791			F45E4.6	-2.10833
dnj-17	-2.10727			pms-2	-2.10791
F36A2.11	-2.10635			dnj-17	-2.10727
hxk-3	-2.10561			F36A2.11	-2.10635
spk-1	-2.10559			hxk-3	-2.10561
F32F2.4	-2.10541			spk-1	-2.10559
unc-63	-2.10506			F32F2.4	-2.10541
R01H2.8	-2.10463			unc-63	-2.10506
capg-2	-2.10443			R01H2.8	-2.10463
C06A5.6	-2.10442			capg-2	-2.10443
rrp-1	-2.10441			C06A5.6	-2.10442
Y47G6A.3	-2.10408			rrp-1	-2.10441
rbm-25	-2.10391			Y47G6A.3	-2.10408
col-2	-2.10372			rbm-25	-2.10391
alh-1	-2.10359			col-2	-2.10372
nit-1	-2.10351			alh-1	-2.10359
ZK1098.9	-2.10321			nit-1	-2.10351
cki-2	-2.10316			ZK1098.9	-2.10321
Y38H6C.9	-2.10305			cki-2	-2.10316
Y54G2A.13	-2.10282			Y38H6C.9	-2.10305
bas-1	-2.10247			Y54G2A.13	-2.10282
tag-153	-2.10185			bas-1	-2.10247
C30F12.4	-2.10168			tag-153	-2.10185
fbxa-14	-2.10155			C30F12.4	-2.10168
C43H6.4	-2.10121			fbxa-14	-2.10155
clec-209	-2.10087			C43H6.4	-2.10121
oma-1	-2.10043			clec-209	-2.10087
B0507.2	-2.10034			oma-1	-2.10043
frm-10	-2.10017			B0507.2	-2.10034
R04F11.2	-2.0998			frm-10	-2.10017
C41D11.3	-2.09961			R04F11.2	-2.0998
ZK250.9	-2.09958			C41D11.3	-2.09961
F23H11.5	-2.099			ZK250.9	-2.09958
ppm-1.G	-2.09894			F23H11.5	-2.099
C09E10.3	-2.0984			ppm-1.G	-2.09894
cri-3	-2.09814			C09E10.3	-2.0984
K08E4.6	-2.09796			cri-3	-2.09814
vps-37	-2.09756			K08E4.6	-2.09796
apc-10	-2.09748			vps-37	-2.09756
irld-35	-2.09747			apc-10	-2.09748
Y54G2A.18	-2.09743			irld-35	-2.09747
cdc-25.1	-2.09726			Y54G2A.18	-2.09743
nog-1	-2.09714			cdc-25.1	-2.09726
acl-2	-2.09703			nog-1	-2.09714
oga-1	-2.09699			acl-2	-2.09703
sta-1	-2.09688			oga-1	-2.09699
prp-4	-2.09629			sta-1	-2.09688
F44B9.8	-2.09622			prp-4	-2.09629
F22B7.3	-2.09586			F44B9.8	-2.09622
W02B12.10	-2.09554			F22B7.3	-2.09586
kars-1	-2.09443			W02B12.10	-2.09554
dkf-2	-2.09335			kars-1	-2.09443
ced-5	-2.09314			dkf-2	-2.09335
cdgs-1	-2.09284			ced-5	-2.09314
rsp-8	-2.09235			cdgs-1	-2.09284
R05D3.5	-2.09232			rsp-8	-2.09235
ced-7	-2.09208			R05D3.5	-2.09232
exos-3	-2.09176			ced-7	-2.09208
ubr-4	-2.09169			exos-3	-2.09176
C23H3.2	-2.09151			ubr-4	-2.09169
srd-49	-2.09109			C23H3.2	-2.09151
F01F1.3	-2.09077			srd-49	-2.09109
R12C12.6	-2.09062			F01F1.3	-2.09077
toe-2	-2.09002			R12C12.6	-2.09062
misc-1	-2.09002			toe-2	-2.09002
B0303.4	-2.08999			misc-1	-2.09002
C43F9.4	-2.08978			B0303.4	-2.08999
mmcm-1	-2.08966			C43F9.4	-2.08978
C17E4.6	-2.08951			mmcm-1	-2.08966
ZC328.5	-2.08767			C17E4.6	-2.08951
R08C7.11	-2.08754			ZC328.5	-2.08767
F59A3.2	-2.08721			R08C7.11	-2.08754
swsn-2.2	-2.08682			F59A3.2	-2.08721
F30F8.1	-2.08638			swsn-2.2	-2.08682
ZK829.7	-2.08621			F30F8.1	-2.08638
hrde-1	-2.08608			ZK829.7	-2.08621
B0261.9	-2.08607			hrde-1	-2.08608
C01G6.4	-2.08605			B0261.9	-2.08607
Y102A5C.36	-2.08594			C01G6.4	-2.08605
gsp-2	-2.08584			Y102A5C.36	-2.08594
F07F6.7	-2.08426			gsp-2	-2.08584
ada-2	-2.08407			F07F6.7	-2.08426
ZK632.5	-2.08399			ada-2	-2.08407
E02D9.1	-2.08358			ZK632.5	-2.08399
F21D5.7	-2.08253			E02D9.1	-2.08358
scbp-2	-2.0823			F21D5.7	-2.08253
mccc-1	-2.08229			scbp-2	-2.0823
natb-1	-2.08204			mccc-1	-2.08229
T04F3.4	-2.08164			natb-1	-2.08204
fbxc-44	-2.08154			T04F3.4	-2.08164
dcr-1	-2.08145			fbxc-44	-2.08154
pign-1	-2.08117			dcr-1	-2.08145
dyf-1	-2.08057			pign-1	-2.08117
R74.10	-2.08021			dyf-1	-2.08057
ttx-1	-2.07941			R74.10	-2.08021
T14G10.5	-2.07916			ttx-1	-2.07941
prg-1	-2.07906			T14G10.5	-2.07916
F35C5.12	-2.07841			prg-1	-2.07906
cyn-11	-2.07832			F35C5.12	-2.07841
ttr-35	-2.07824			cyn-11	-2.07832
T01C3.2	-2.07805			ttr-35	-2.07824
atg-16.2	-2.07798			T01C3.2	-2.07805
mut-2	-2.07789			atg-16.2	-2.07798
F09E5.3	-2.07682			mut-2	-2.07789
F13G3.15	-2.07636			F09E5.3	-2.07682
F36H12.10	-2.07624			F13G3.15	-2.07636
daf-41	-2.07519			F36H12.10	-2.07624
C49C3.7	-2.0744			daf-41	-2.07519
C53B7.2	-2.07435			C49C3.7	-2.0744
D2030.8	-2.0742			C53B7.2	-2.07435
acl-14	-2.07413			D2030.8	-2.0742
ZK546.19	-2.07327			acl-14	-2.07413
T09B4.2	-2.07316			ZK546.19	-2.07327
act-2	-2.07198			T09B4.2	-2.07316
EEED8.18	-2.07144			act-2	-2.07198
C45B11.9	-2.0712			EEED8.18	-2.07144
F56A4.2	-2.07108			C45B11.9	-2.0712
pri-1	-2.07104			F56A4.2	-2.07108
C03D6.1	-2.07103			pri-1	-2.07104
act-1	-2.07065			C03D6.1	-2.07103
R05D3.3	-2.07046			act-1	-2.07065
C30H6.9	-2.07045			R05D3.3	-2.07046
sucg-1	-2.07041			C30H6.9	-2.07045
vha-14	-2.07029			sucg-1	-2.07041
nuaf-3	-2.06987			vha-14	-2.07029
T03F6.3	-2.06985			nuaf-3	-2.06987
rgs-11	-2.06962			T03F6.3	-2.06985
spr-1	-2.06952			rgs-11	-2.06962
bath-39	-2.06944			spr-1	-2.06952
ire-1	-2.06939			bath-39	-2.06944
plin-1	-2.06924			ire-1	-2.06939
sac-1	-2.06924			plin-1	-2.06924
vps-22	-2.06888			sac-1	-2.06924
fdps-1	-2.06861			vps-22	-2.06888
Y54G2A.37	-2.06855			fdps-1	-2.06861
mrps-17	-2.06855			Y54G2A.37	-2.06855
sut-2	-2.06842			mrps-17	-2.06855
tac-1	-2.06789			sut-2	-2.06842
mrps-16	-2.06788			tac-1	-2.06789
pot-1	-2.06776			mrps-16	-2.06788
dgk-1	-2.06758			pot-1	-2.06776
C28D4.7	-2.06737			dgk-1	-2.06758
Y50D4C.5	-2.06674			C28D4.7	-2.06737
exoc-8	-2.06562			Y50D4C.5	-2.06674
F55A11.1	-2.06561			exoc-8	-2.06562
lin-13	-2.06552			F55A11.1	-2.06561
dph-3	-2.06524			lin-13	-2.06552
Y39E4B.10	-2.0652			dph-3	-2.06524
bli-2	-2.06501			Y39E4B.10	-2.0652
eri-9	-2.06457			bli-2	-2.06501
ima-1	-2.0644			eri-9	-2.06457
snap-1	-2.06435			ima-1	-2.0644
C17C3.5	-2.06434			snap-1	-2.06435
fust-1	-2.06393			C17C3.5	-2.06434
upp-1	-2.06306			fust-1	-2.06393
R11D1.13	-2.06287			upp-1	-2.06306
B0495.8	-2.06227			R11D1.13	-2.06287
C02B10.6	-2.06163			B0495.8	-2.06227
dars-1	-2.06158			C02B10.6	-2.06163
B0281.3	-2.0615			dars-1	-2.06158
smc-4	-2.0614			B0281.3	-2.0615
C56A3.5	-2.06108			smc-4	-2.0614
C52E4.12	-2.06099			C56A3.5	-2.06108
F58G6.7	-2.0599			C52E4.12	-2.06099
ceh-44	-2.05987			F58G6.7	-2.0599
ncs-2	-2.05936			ceh-44	-2.05987
F26A1.13	-2.05922			ncs-2	-2.05936
C09E9.1	-2.05914			F26A1.13	-2.05922
rabn-5	-2.05896			C09E9.1	-2.05914
M03A8.3	-2.05859			rabn-5	-2.05896
dnj-20	-2.05802			M03A8.3	-2.05859
T03F1.12	-2.05784			dnj-20	-2.05802
sra-6	-2.05779			T03F1.12	-2.05784
smc-6	-2.05778			sra-6	-2.05779
nap-1	-2.05772			smc-6	-2.05778
C34F6.9	-2.05766			nap-1	-2.05772
fard-1	-2.05765			C34F6.9	-2.05766
rpl-23	-2.05758			fard-1	-2.05765
gut-2	-2.05752			rpl-23	-2.05758
math-40	-2.05719			gut-2	-2.05752
yop-1	-2.05709			math-40	-2.05719
fitm-2	-2.05667			yop-1	-2.05709
nhr-105	-2.05664			fitm-2	-2.05667
ftr-1	-2.05654			nhr-105	-2.05664
hus-1	-2.05643			ftr-1	-2.05654
snrp-27	-2.05587			hus-1	-2.05643
mrps-18B	-2.05522			snrp-27	-2.05587
hmgr-1	-2.05516			mrps-18B	-2.05522
T01E8.1	-2.0534			hmgr-1	-2.05516
ZK856.19	-2.05335			T01E8.1	-2.0534
R07E4.3	-2.05315			ZK856.19	-2.05335
Y14H12B.2	-2.05297			R07E4.3	-2.05315
cra-1	-2.05296			Y14H12B.2	-2.05297
gspd-1	-2.05245			cra-1	-2.05296
slrp-1	-2.05241			gspd-1	-2.05245
tmbi-4	-2.05223			slrp-1	-2.05241
T16G1.9	-2.05162			tmbi-4	-2.05223
erv-46	-2.05139			T16G1.9	-2.05162
C18A3.9	-2.05094			erv-46	-2.05139
nspb-5	-2.05016			C18A3.9	-2.05094
R05D11.5	-2.04941			nspb-5	-2.05016
C01G5.5	-2.04934			R05D11.5	-2.04941
ccnk-1	-2.04925			C01G5.5	-2.04934
abce-1	-2.04893			ccnk-1	-2.04925
lex-1	-2.04878			abce-1	-2.04893
pmp-5	-2.0487			lex-1	-2.04878
F47G9.1	-2.04869			pmp-5	-2.0487
Y50D4A.10	-2.04718			F47G9.1	-2.04869
F56C9.7	-2.04672			Y50D4A.10	-2.04718
ZK512.11	-2.04603			F56C9.7	-2.04672
cisd-3.1	-2.04489			ZK512.11	-2.04603
nars-1	-2.04426			cisd-3.1	-2.04489
ifg-1	-2.04403			nars-1	-2.04426
mrpl-14	-2.04398			ifg-1	-2.04403
R01B10.6	-2.04358			mrpl-14	-2.04398
nhr-238	-2.04326			R01B10.6	-2.04358
bir-2	-2.04297			nhr-238	-2.04326
clpr-1	-2.04296			bir-2	-2.04297
mcu-1	-2.04265			clpr-1	-2.04296
rpl-10	-2.0424			mcu-1	-2.04265
F38A5.2	-2.04215			rpl-10	-2.0424
C10G8.8	-2.04195			F38A5.2	-2.04215
tbc-13	-2.04167			C10G8.8	-2.04195
sdz-1	-2.04161			tbc-13	-2.04167
Y66D12A.9	-2.04134			sdz-1	-2.04161
sup-46	-2.04134			Y66D12A.9	-2.04134
cec-5	-2.04111			sup-46	-2.04134
lpd-2	-2.04105			cec-5	-2.04111
sucl-1	-2.04103			lpd-2	-2.04105
Y37A1B.17	-2.04102			sucl-1	-2.04103
C14E2.3	-2.0409			Y37A1B.17	-2.04102
gldc-1	-2.04082			C14E2.3	-2.0409
trcs-1	-2.04			gldc-1	-2.04082
dhs-24	-2.03992			trcs-1	-2.04
nemp-1	-2.03977			dhs-24	-2.03992
scc-3	-2.03957			nemp-1	-2.03977
K07E3.1	-2.03933			scc-3	-2.03957
tag-325	-2.03866			K07E3.1	-2.03933
srbc-59	-2.03864			tag-325	-2.03866
frm-4	-2.0385			srbc-59	-2.03864
C41G7.3	-2.03785			frm-4	-2.0385
kup-1	-2.03782			C41G7.3	-2.03785
H06H21.37	-2.03779			kup-1	-2.03782
tsn-1	-2.03723			H06H21.37	-2.03779
F49E8.8	-2.0372			tsn-1	-2.03723
Y49E10.21	-2.03715			F49E8.8	-2.0372
W03H9.2	-2.03644			Y49E10.21	-2.03715
Y71G12B.32	-2.03623			W03H9.2	-2.03644
F26H9.2	-2.03579			Y71G12B.32	-2.03623
ttm-1	-2.03513			F26H9.2	-2.03579
rpb-9	-2.03505			ttm-1	-2.03513
B0361.11	-2.03503			rpb-9	-2.03505
wsp-1	-2.03465			B0361.11	-2.03503
slc-25A42	-2.03422			wsp-1	-2.03465
F25B4.4	-2.03421			slc-25A42	-2.03422
F13H6.3	-2.0337			F25B4.4	-2.03421
F17C11.6	-2.03307			F13H6.3	-2.0337
abu-13	-2.0329			F17C11.6	-2.03307
mics-1	-2.03233			abu-13	-2.0329
eif-1.A	-2.03177			mics-1	-2.03233
zoo-1	-2.03164			eif-1.A	-2.03177
ima-3	-2.03133			zoo-1	-2.03164
F41H10.2	-2.0312			ima-3	-2.03133
tsp-12	-2.03119			F41H10.2	-2.0312
mrps-24	-2.03062			tsp-12	-2.03119
C33A12.3	-2.03042			mrps-24	-2.03062
kin-19	-2.02985			C33A12.3	-2.03042
Y51H7C.3	-2.02915			kin-19	-2.02985
C25A1.16	-2.02889			Y51H7C.3	-2.02915
pak-2	-2.02877			C25A1.16	-2.02889
F45F2.11	-2.02824			pak-2	-2.02877
C46F11.6	-2.02788			F45F2.11	-2.02824
F41H10.4	-2.02763			C46F11.6	-2.02788
hda-6	-2.02752			F41H10.4	-2.02763
F09C3.2	-2.02737			hda-6	-2.02752
scav-3	-2.0271			F09C3.2	-2.02737
csa-1	-2.02685			scav-3	-2.0271
cox-6C	-2.0268			csa-1	-2.02685
F59H6.14	-2.02634			cox-6C	-2.0268
sago-1	-2.02578			F59H6.14	-2.02634
ccm-3	-2.02471			sago-1	-2.02578
cutl-17	-2.02443			ccm-3	-2.02471
mrpl-1	-2.02416			cutl-17	-2.02443
nhr-14	-2.02416			mrpl-1	-2.02416
wnk-1	-2.02398			nhr-14	-2.02416
thoc-2	-2.0234			wnk-1	-2.02398
T21B10.4	-2.02295			thoc-2	-2.0234
W01C9.2	-2.02283			T21B10.4	-2.02295
dsh-1	-2.02228			W01C9.2	-2.02283
ari-1.1	-2.02225			dsh-1	-2.02228
lin-7	-2.02145			ari-1.1	-2.02225
ribo-1	-2.02135			lin-7	-2.02145
mrps-18A	-2.0212			ribo-1	-2.02135
cct-4	-2.02114			mrps-18A	-2.0212
rpn-1	-2.02103			cct-4	-2.02114
trpp-6	-2.02093			rpn-1	-2.02103
kat-1	-2.0208			trpp-6	-2.02093
K07C11.7	-2.02067			kat-1	-2.0208
msh-5	-2.02037			K07C11.7	-2.02067
dpy-26	-2.0202			msh-5	-2.02037
set-5	-2.01994			dpy-26	-2.0202
pelo-1	-2.0197			set-5	-2.01994
nol-6	-2.01962			pelo-1	-2.0197
T04H1.2	-2.01958			nol-6	-2.01962
unc-104	-2.01957			T04H1.2	-2.01958
T20D3.6	-2.01956			unc-104	-2.01957
lgc-26	-2.01903			T20D3.6	-2.01956
T24B8.7	-2.01871			lgc-26	-2.01903
cerk-1	-2.01791			T24B8.7	-2.01871
mom-4	-2.01782			cerk-1	-2.01791
syf-1	-2.01773			mom-4	-2.01782
mtm-1	-2.01761			syf-1	-2.01773
nola-3	-2.01758			mtm-1	-2.01761
C01F6.9	-2.01754			nola-3	-2.01758
D2005.4	-2.01714			C01F6.9	-2.01754
gcc-2	-2.0169			D2005.4	-2.01714
rpn-13	-2.01671			gcc-2	-2.0169
Y75D11A.1	-2.01666			rpn-13	-2.01671
glb-26	-2.01643			Y75D11A.1	-2.01666
lpd-9	-2.01624			glb-26	-2.01643
dpl-1	-2.01606			lpd-9	-2.01624
set-17	-2.0159			dpl-1	-2.01606
ent-1	-2.01582			set-17	-2.0159
C49C3.6	-2.01557			ent-1	-2.01582
F10E7.11	-2.01532			C49C3.6	-2.01557
C34C12.4	-2.01505			F10E7.11	-2.01532
C16C10.4	-2.01473			C34C12.4	-2.01505
T23H2.3	-2.01415			C16C10.4	-2.01473
T02B11.6	-2.01377			T23H2.3	-2.01415
ZC196.3	-2.01337			T02B11.6	-2.01377
wdr-5.3	-2.01325			ZC196.3	-2.01337
F38A5.8	-2.0131			wdr-5.3	-2.01325
gna-2	-2.01306			F38A5.8	-2.0131
twk-6	-2.01222			gna-2	-2.01306
hasp-1	-2.01194			twk-6	-2.01222
mdt-30	-2.0118			hasp-1	-2.01194
fkb-3	-2.01092			mdt-30	-2.0118
pptr-1	-2.01085			fkb-3	-2.01092
F14E5.2	-2.01008			pptr-1	-2.01085
rbmx-2	-2.01006			F14E5.2	-2.01008
mam-2	-2.00999			rbmx-2	-2.01006
utp-20	-2.00992			mam-2	-2.00999
EEED8.10	-2.00971			utp-20	-2.00992
glh-2	-2.00852			EEED8.10	-2.00971
del-5	-2.00845			glh-2	-2.00852
Y62E10A.23	-2.00822			del-5	-2.00845
M110.3	-2.00819			Y62E10A.23	-2.00822
nhr-69	-2.00779			M110.3	-2.00819
gcs-1	-2.00757			nhr-69	-2.00779
Y53F4B.43	-2.00711			gcs-1	-2.00757
gcp-2.2	-2.00682			Y53F4B.43	-2.00711
mom-5	-2.00662			gcp-2.2	-2.00682
R05D3.9	-2.00659			mom-5	-2.00662
cyn-7	-2.0062			R05D3.9	-2.00659
mpz-5	-2.00602			cyn-7	-2.0062
R11H6.4	-2.00588			mpz-5	-2.00602
acl-4	-2.00566			R11H6.4	-2.00588
tsg-101	-2.00522			acl-4	-2.00566
pash-1	-2.00519			tsg-101	-2.00522
nubp-1	-2.00482			pash-1	-2.00519
Y59A8B.21	-2.00475			nubp-1	-2.00482
rbx-2	-2.00456			Y59A8B.21	-2.00475
pmp-3	-2.00441			rbx-2	-2.00456
K07A1.10	-2.00403			pmp-3	-2.00441
pfs-2	-2.00399			K07A1.10	-2.00403
ubc-7	-2.00399			pfs-2	-2.00399
strm-1	-2.00377			ubc-7	-2.00399
txdc-9	-2.00345			strm-1	-2.00377
ulp-5	-2.00335			txdc-9	-2.00345
T09B4.4	-2.00322			ulp-5	-2.00335
allo-1	-2.00319			T09B4.4	-2.00322
svh-2	-2.00317			allo-1	-2.00319
gcsh-2	-2.00315			svh-2	-2.00317
Y105E8A.2	-2.00282			gcsh-2	-2.00315
Y54G11A.11	-2.00259			Y105E8A.2	-2.00282
C47E12.3	-2.00253			Y54G11A.11	-2.00259
srr-3	-2.00249			C47E12.3	-2.00253
vps-8	-2.00237			srr-3	-2.00249
lin-41	-2.00166			vps-8	-2.00237
dnpp-1	-2.00133			lin-41	-2.00166
npp-10	-2.0013			dnpp-1	-2.00133
cdc-5L	-2.00116			npp-10	-2.0013
mdt-18	-2.00095			cdc-5L	-2.00116
F56C11.3	-2.00088			mdt-18	-2.00095
mct-2	-1.99993			F56C11.3	-2.00088
ZK892.4	-1.99987			mct-2	-1.99993
xnp-1	-1.99972			ZK892.4	-1.99987
ubc-21	-1.99969			xnp-1	-1.99972
F13G3.7	-1.99905			ubc-21	-1.99969
spr-4	-1.99858			F13G3.7	-1.99905
F01G4.4	-1.99808			spr-4	-1.99858
nlp-28	-1.99781			F01G4.4	-1.99808
rha-1	-1.99776			nlp-28	-1.99781
F37C12.21	-1.99739			rha-1	-1.99776
cogc-6	-1.99736			F37C12.21	-1.99739
T07D4.5	-1.99682			cogc-6	-1.99736
C06G4.1	-1.99644			T07D4.5	-1.99682
pid-3	-1.99632			C06G4.1	-1.99644
agt-2	-1.99593			pid-3	-1.99632
vha-11	-1.99548			agt-2	-1.99593
C28D4.5	-1.99539			vha-11	-1.99548
T24B8.2	-1.9953			C28D4.5	-1.99539
glrx-10	-1.99514			T24B8.2	-1.9953
M03F8.6	-1.99475			glrx-10	-1.99514
slc-17.5	-1.99442			M03F8.6	-1.99475
Y54G2A.19	-1.99429			slc-17.5	-1.99442
smg-2	-1.99355			Y54G2A.19	-1.99429
ZK1128.1	-1.99352			smg-2	-1.99355
K09E2.3	-1.99344			ZK1128.1	-1.99352
cel-1	-1.99303			K09E2.3	-1.99344
osm-1	-1.99242			cel-1	-1.99303
Y57G11C.3	-1.99224			osm-1	-1.99242
Y105E8B.7	-1.99212			Y57G11C.3	-1.99224
Y71H2AM.6	-1.99195			Y105E8B.7	-1.99212
C29E4.12	-1.99151			Y71H2AM.6	-1.99195
mrpl-36	-1.99147			C29E4.12	-1.99151
D2030.4	-1.99136			mrpl-36	-1.99147
npr-30	-1.99111			D2030.4	-1.99136
C15H9.5	-1.99088			npr-30	-1.99111
pis-1	-1.99073			C15H9.5	-1.99088
Y61A9LA.3	-1.99055			pis-1	-1.99073
C30A5.16	-1.99036			Y61A9LA.3	-1.99055
nhr-142	-1.99029			C30A5.16	-1.99036
stl-1	-1.99002			nhr-142	-1.99029
eif-3.L	-1.98989			stl-1	-1.99002
pas-4	-1.98954			eif-3.L	-1.98989
K07A12.1	-1.98928			pas-4	-1.98954
R07H5.11	-1.98913			K07A12.1	-1.98928
F25H2.4	-1.98889			R07H5.11	-1.98913
T04H1.13	-1.98886			F25H2.4	-1.98889
F55F1.2	-1.98869			T04H1.13	-1.98886
K11H12.10	-1.98839			F55F1.2	-1.98869
R09A8.1	-1.98799			K11H12.10	-1.98839
Y45G12B.2	-1.9875			R09A8.1	-1.98799
wdr-23	-1.98739			Y45G12B.2	-1.9875
ssp-33	-1.98728			wdr-23	-1.98739
C43E11.9	-1.98702			ssp-33	-1.98728
svh-1	-1.9861			C43E11.9	-1.98702
pck-1	-1.98561			svh-1	-1.9861
R05D3.2	-1.98505			pck-1	-1.98561
F41G3.6	-1.98502			R05D3.2	-1.98505
Y76A2B.5	-1.98485			F41G3.6	-1.98502
eif-3.H	-1.98475			Y76A2B.5	-1.98485
C45H4.18	-1.98458			eif-3.H	-1.98475
rbc-1	-1.98392			C45H4.18	-1.98458
T17H7.7	-1.98368			rbc-1	-1.98392
K10B3.5	-1.98365			T17H7.7	-1.98368
F55A11.7	-1.98362			K10B3.5	-1.98365
F07F6.8	-1.9836			F55A11.7	-1.98362
icmt-1	-1.98307			F07F6.8	-1.9836
sam-4	-1.98286			icmt-1	-1.98307
emc-5	-1.98263			sam-4	-1.98286
glb-24	-1.98258			emc-5	-1.98263
F56F3.4	-1.98245			glb-24	-1.98258
Y38C1BA.1	-1.9822			F56F3.4	-1.98245
ZC204.12	-1.98218			Y38C1BA.1	-1.9822
F26A1.1	-1.98208			ZC204.12	-1.98218
nuaf-1	-1.98198			F26A1.1	-1.98208
spd-2	-1.98189			nuaf-1	-1.98198
Y75B8A.34	-1.98168			spd-2	-1.98189
utx-1	-1.98151			Y75B8A.34	-1.98168
ran-3	-1.98117			utx-1	-1.98151
T26A8.4	-1.98098			ran-3	-1.98117
Y56A3A.28	-1.9808			T26A8.4	-1.98098
F56C9.6	-1.98031			Y56A3A.28	-1.9808
smp-2	-1.98022			F56C9.6	-1.98031
ZK512.8	-1.9799			smp-2	-1.98022
skr-15	-1.97942			ZK512.8	-1.9799
Y37F4.4	-1.97936			skr-15	-1.97942
T22C1.3	-1.9791			Y37F4.4	-1.97936
F53H4.4	-1.97904			T22C1.3	-1.9791
nath-10	-1.97847			F53H4.4	-1.97904
F49E7.2	-1.97832			nath-10	-1.97847
C07H4.1	-1.97832			F49E7.2	-1.97832
T25B9.9	-1.97828			C07H4.1	-1.97832
T23F2.3	-1.97767			T25B9.9	-1.97828
memo-1	-1.97753			T23F2.3	-1.97767
R12E2.11	-1.97738			memo-1	-1.97753
T05A12.3	-1.97732			R12E2.11	-1.97738
F32D8.14	-1.97731			T05A12.3	-1.97732
Y106G6H.14	-1.97702			F32D8.14	-1.97731
Y73B3A.16	-1.97696			Y106G6H.14	-1.97702
Y71H2AL.2	-1.97694			Y73B3A.16	-1.97696
dbr-1	-1.97693			Y71H2AL.2	-1.97694
set-10	-1.97658			dbr-1	-1.97693
arp-11	-1.97655			set-10	-1.97658
elpc-2	-1.97654			arp-11	-1.97655
Y38H6C.21	-1.97642			elpc-2	-1.97654
ins-13	-1.9761			Y38H6C.21	-1.97642
sri-54	-1.97594			ins-13	-1.9761
vnut-1	-1.9759			sri-54	-1.97594
ZK550.3	-1.97547			vnut-1	-1.9759
npp-15	-1.97531			ZK550.3	-1.97547
fbxa-145	-1.97492			npp-15	-1.97531
F42G8.10	-1.97434			fbxa-145	-1.97492
rpt-2	-1.97421			F42G8.10	-1.97434
zig-11	-1.97409			rpt-2	-1.97421
F25H9.6	-1.97361			zig-11	-1.97409
thoc-3	-1.97361			F25H9.6	-1.97361
tcer-1	-1.97317			thoc-3	-1.97361
T25B9.8	-1.97306			tcer-1	-1.97317
bath-44	-1.9728			T25B9.8	-1.97306
srh-16	-1.97263			bath-44	-1.9728
lmp-1	-1.97253			srh-16	-1.97263
slc-25A32	-1.97196			lmp-1	-1.97253
W08F4.10	-1.97186			slc-25A32	-1.97196
Y67D2.4	-1.97183			W08F4.10	-1.97186
rpl-9	-1.97159			Y67D2.4	-1.97183
toe-4	-1.97075			rpl-9	-1.97159
kbp-5	-1.97063			toe-4	-1.97075
D2005.3	-1.97044			kbp-5	-1.97063
F23D12.3	-1.97014			D2005.3	-1.97044
tag-72	-1.96984			F23D12.3	-1.97014
skih-2	-1.96978			tag-72	-1.96984
snf-6	-1.96969			skih-2	-1.96978
npp-13	-1.96955			snf-6	-1.96969
gcst-1	-1.96951			npp-13	-1.96955
C26E6.12	-1.96919			gcst-1	-1.96951
rod-1	-1.96876			C26E6.12	-1.96919
arle-14	-1.96781			rod-1	-1.96876
T28F3.11	-1.96777			arle-14	-1.96781
frm-7	-1.96767			T28F3.11	-1.96777
pes-9	-1.96757			frm-7	-1.96767
iglr-2	-1.96738			pes-9	-1.96757
let-413	-1.96723			iglr-2	-1.96738
ZC581.3	-1.96686			let-413	-1.96723
cpg-4	-1.9662			ZC581.3	-1.96686
zfp-3	-1.96616			cpg-4	-1.9662
chd-7	-1.96609			zfp-3	-1.96616
spn-4	-1.96599			chd-7	-1.96609
R07H5.16	-1.96568			spn-4	-1.96599
Y75B8A.32	-1.96514			R07H5.16	-1.96568
C17E4.4	-1.9651			Y75B8A.32	-1.96514
smz-1	-1.96506			C17E4.4	-1.9651
Y82E9BR.14	-1.96441			smz-1	-1.96506
T05A12.4	-1.96438			Y82E9BR.14	-1.96441
fars-2	-1.96435			T05A12.4	-1.96438
rpl-41.1	-1.96321			fars-2	-1.96435
pir-1	-1.96237			rpl-41.1	-1.96321
tag-340	-1.96226			pir-1	-1.96237
W07E11.1	-1.96195			tag-340	-1.96226
ran-4	-1.96191			W07E11.1	-1.96195
T04H1.5	-1.96074			ran-4	-1.96191
ooc-3	-1.96059			T04H1.5	-1.96074
kle-2	-1.9597			ooc-3	-1.96059
rpn-7	-1.95915			kle-2	-1.9597
mask-1	-1.95886			rpn-7	-1.95915
impt-1	-1.95872			mask-1	-1.95886
fncm-1	-1.95844			impt-1	-1.95872
slc-17.4	-1.9581			fncm-1	-1.95844
C14C11.7	-1.95785			slc-17.4	-1.9581
nhl-2	-1.95721			C14C11.7	-1.95785
Y54F10AR.1	-1.95715			nhl-2	-1.95721
mff-2	-1.9571			Y54F10AR.1	-1.95715
fbxc-54	-1.95684			mff-2	-1.9571
rde-2	-1.95681			fbxc-54	-1.95684
mfap-1	-1.95649			rde-2	-1.95681
F52B5.2	-1.95612			mfap-1	-1.95649
F32D8.12	-1.95603			F52B5.2	-1.95612
T01B7.5	-1.95573			F32D8.12	-1.95603
mppa-1	-1.95566			T01B7.5	-1.95573
F53C3.4	-1.95551			mppa-1	-1.95566
grl-31	-1.95544			F53C3.4	-1.95551
pct-1	-1.95513			grl-31	-1.95544
gls-1	-1.95498			pct-1	-1.95513
fbxc-37	-1.95449			gls-1	-1.95498
eif-3.D	-1.95432			fbxc-37	-1.95449
picc-1	-1.9539			eif-3.D	-1.95432
tag-290	-1.95361			picc-1	-1.9539
nfi-1	-1.95338			tag-290	-1.95361
T01H3.3	-1.95324			nfi-1	-1.95338
hpo-9	-1.95259			T01H3.3	-1.95324
ttr-30	-1.95133			hpo-9	-1.95259
C42C1.19	-1.95094			ttr-30	-1.95133
R12B2.3	-1.9506			C42C1.19	-1.95094
C48B6.10	-1.95051			R12B2.3	-1.9506
Y39B6A.37	-1.95047			C48B6.10	-1.95051
B0416.5	-1.95034			Y39B6A.37	-1.95047
eif-2Bdelta	-1.94973			B0416.5	-1.95034
mes-6	-1.94962			eif-2Bdelta	-1.94973
F11A10.5	-1.94924			mes-6	-1.94962
lin-42	-1.94919			F11A10.5	-1.94924
C47E12.2	-1.94904			lin-42	-1.94919
lid-1	-1.94865			C47E12.2	-1.94904
rsp-5	-1.9484			lid-1	-1.94865
spr-2	-1.94753			rsp-5	-1.9484
dhs-29	-1.94753			spr-2	-1.94753
C32D5.11	-1.94728			dhs-29	-1.94753
dcap-2	-1.94708			C32D5.11	-1.94728
mrps-9	-1.94703			dcap-2	-1.94708
cyc-1	-1.94701			mrps-9	-1.94703
grh-1	-1.9468			cyc-1	-1.94701
Y73F8A.27	-1.94668			grh-1	-1.9468
pbrm-1	-1.94613			Y73F8A.27	-1.94668
K02C4.3	-1.94581			pbrm-1	-1.94613
bigr-1	-1.9458			K02C4.3	-1.94581
Y69A2AR.16	-1.94574			bigr-1	-1.9458
ZK512.4	-1.94538			Y69A2AR.16	-1.94574
rps-15	-1.94532			ZK512.4	-1.94538
Y71H10B.1	-1.94531			rps-15	-1.94532
ZK1307.8	-1.94482			Y71H10B.1	-1.94531
chn-1	-1.94481			ZK1307.8	-1.94482
nmy-2	-1.94479			chn-1	-1.94481
F26D11.1	-1.94429			nmy-2	-1.94479
C56A3.4	-1.94425			F26D11.1	-1.94429
F35G2.3	-1.94404			C56A3.4	-1.94425
aqp-10	-1.94349			F35G2.3	-1.94404
unc-32	-1.94336			aqp-10	-1.94349
tsfm-1	-1.94333			unc-32	-1.94336
dsl-4	-1.94308			tsfm-1	-1.94333
thoc-1	-1.94238			dsl-4	-1.94308
plp-1	-1.94232			thoc-1	-1.94238
Y43F8B.20	-1.94227			plp-1	-1.94232
srp-7	-1.94197			Y43F8B.20	-1.94227
gtf-2F1	-1.94173			srp-7	-1.94197
mpc-2	-1.94171			gtf-2F1	-1.94173
inx-21	-1.94159			mpc-2	-1.94171
K07C5.6	-1.94135			inx-21	-1.94159
T09A5.15	-1.94083			K07C5.6	-1.94135
C27F2.4	-1.94042			T09A5.15	-1.94083
arx-6	-1.94042			C27F2.4	-1.94042
aagr-2	-1.94005			arx-6	-1.94042
B0511.6	-1.93992			aagr-2	-1.94005
chup-1	-1.93972			B0511.6	-1.93992
golg-4	-1.9397			chup-1	-1.93972
unc-132	-1.93957			golg-4	-1.9397
R11H6.5	-1.9393			unc-132	-1.93957
atp-5	-1.93929			R11H6.5	-1.9393
skr-17	-1.93923			atp-5	-1.93929
T02H6.11	-1.93851			skr-17	-1.93923
nepr-1	-1.93842			T02H6.11	-1.93851
K02D10.3	-1.93842			nepr-1	-1.93842
F48C1.6	-1.93829			K02D10.3	-1.93842
cwc-15	-1.93825			F48C1.6	-1.93829
ZC262.2	-1.93822			cwc-15	-1.93825
K06A5.1	-1.93814			ZC262.2	-1.93822
Y54G2A.26	-1.93794			K06A5.1	-1.93814
elpc-1	-1.93789			Y54G2A.26	-1.93794
Y37D8A.2	-1.93744			elpc-1	-1.93789
dhhc-7	-1.93703			Y37D8A.2	-1.93744
kbrl-1	-1.93695			dhhc-7	-1.93703
C05G5.3	-1.93643			kbrl-1	-1.93695
ima-2	-1.93642			C05G5.3	-1.93643
rpl-20	-1.93626			ima-2	-1.93642
C18A3.10	-1.9362			rpl-20	-1.93626
F53F1.2	-1.93562			C18A3.10	-1.9362
usp-46	-1.93546			F53F1.2	-1.93562
K07B1.7	-1.93525			usp-46	-1.93546
let-858	-1.93524			K07B1.7	-1.93525
rde-8	-1.93512			let-858	-1.93524
F35H8.12	-1.93509			rde-8	-1.93512
akt-1	-1.93504			F35H8.12	-1.93509
atx-3	-1.93488			akt-1	-1.93504
C50B6.3	-1.93483			atx-3	-1.93488
haf-6	-1.93402			C50B6.3	-1.93483
cdk-2	-1.93387			haf-6	-1.93402
nsf-1	-1.93314			cdk-2	-1.93387
D1022.3	-1.93305			nsf-1	-1.93314
apc-2	-1.93303			D1022.3	-1.93305
aspm-1	-1.93299			apc-2	-1.93303
efr-3	-1.9329			aspm-1	-1.93299
T13F2.6	-1.93283			efr-3	-1.9329
mom-2	-1.93261			T13F2.6	-1.93283
vgln-1	-1.9325			mom-2	-1.93261
set-32	-1.93224			vgln-1	-1.9325
sds-22	-1.93202			set-32	-1.93224
C25A1.1	-1.93171			sds-22	-1.93202
chpf-1	-1.93132			C25A1.1	-1.93171
aex-6	-1.93128			chpf-1	-1.93132
rga-4	-1.93111			aex-6	-1.93128
smut-1	-1.93099			rga-4	-1.93111
wdr-48	-1.93094			smut-1	-1.93099
ZK809.5	-1.93049			wdr-48	-1.93094
cpsf-1	-1.93025			ZK809.5	-1.93049
fbxb-88	-1.92967			cpsf-1	-1.93025
orc-3	-1.92941			fbxb-88	-1.92967
srt-68	-1.92914			orc-3	-1.92941
F56C4.4	-1.92907			srt-68	-1.92914
pdi-3	-1.92875			F56C4.4	-1.92907
C06B8.2	-1.92873			pdi-3	-1.92875
Y106G6A.4	-1.92866			C06B8.2	-1.92873
hmgs-1	-1.92856			Y106G6A.4	-1.92866
F13H10.6	-1.92824			hmgs-1	-1.92856
srbc-82	-1.92751			F13H10.6	-1.92824
lin-9	-1.92679			srbc-82	-1.92751
tpp-2	-1.9266			lin-9	-1.92679
T11F8.4	-1.9265			tpp-2	-1.9266
trm-1	-1.92649			T11F8.4	-1.9265
cut-4	-1.92603			trm-1	-1.92649
Y76B12C.4	-1.92473			cut-4	-1.92603
ZK688.4	-1.92473			Y76B12C.4	-1.92473
C35B1.2	-1.92472			ZK688.4	-1.92473
F08F3.8	-1.92382			C35B1.2	-1.92472
Y50D7A.8	-1.92344			F08F3.8	-1.92382
pas-6	-1.92321			Y50D7A.8	-1.92344
skr-2	-1.92316			pas-6	-1.92321
rpl-38	-1.92237			skr-2	-1.92316
T04D3.8	-1.92237			rpl-38	-1.92237
K06H7.2	-1.92226			T04D3.8	-1.92237
fzr-1	-1.92207			K06H7.2	-1.92226
T22C8.3	-1.92204			fzr-1	-1.92207
immt-1	-1.9219			T22C8.3	-1.92204
ZC434.4	-1.92175			immt-1	-1.9219
K05C4.7	-1.92169			ZC434.4	-1.92175
smk-1	-1.92153			K05C4.7	-1.92169
C09G9.1	-1.92152			smk-1	-1.92153
xpo-3	-1.92125			C09G9.1	-1.92152
swd-2.2	-1.9212			xpo-3	-1.92125
math-39	-1.92086			swd-2.2	-1.9212
K06A9.1	-1.9204			math-39	-1.92086
zer-1	-1.92019			K06A9.1	-1.9204
irld-7	-1.91992			zer-1	-1.92019
rpa-4	-1.91952			irld-7	-1.91992
lst-5	-1.91944			rpa-4	-1.91952
srd-4	-1.91914			lst-5	-1.91944
F44E2.9	-1.91903			srd-4	-1.91914
efhc-1	-1.91847			F44E2.9	-1.91903
mei-2	-1.91798			efhc-1	-1.91847
T12A2.1	-1.91792			mei-2	-1.91798
C18E9.8	-1.91787			T12A2.1	-1.91792
vwa-8	-1.91748			C18E9.8	-1.91787
ctf-8	-1.91695			vwa-8	-1.91748
clec-70	-1.91662			ctf-8	-1.91695
F08B6.1	-1.91626			clec-70	-1.91662
R166.2	-1.91601			F08B6.1	-1.91626
F38B2.4	-1.91576			R166.2	-1.91601
tag-175	-1.91553			F38B2.4	-1.91576
lem-3	-1.91548			tag-175	-1.91553
gna-1	-1.91523			lem-3	-1.91548
btb-22	-1.91488			gna-1	-1.91523
pld-1	-1.91474			btb-22	-1.91488
rpt-6	-1.91416			pld-1	-1.91474
C49A9.4	-1.91356			rpt-6	-1.91416
mfsd-6	-1.9135			C49A9.4	-1.91356
Y71G12A.4	-1.91341			mfsd-6	-1.9135
rpoa-2	-1.91336			Y71G12A.4	-1.91341
T09B4.6	-1.91322			rpoa-2	-1.91336
B0035.18	-1.91311			T09B4.6	-1.91322
fbxa-85	-1.913			B0035.18	-1.91311
npl-4.1	-1.91288			fbxa-85	-1.913
T25D1.3	-1.91283			npl-4.1	-1.91288
C15C8.4	-1.91251			T25D1.3	-1.91283
pals-22	-1.9124			C15C8.4	-1.91251
bath-5	-1.91231			pals-22	-1.9124
T09A12.5	-1.91225			bath-5	-1.91231
ZC328.8	-1.9122			T09A12.5	-1.91225
mrpl-35	-1.91197			ZC328.8	-1.9122
Y54G11A.17	-1.91165			mrpl-35	-1.91197
tam-1	-1.91098			Y54G11A.17	-1.91165
rfc-1	-1.91057			tam-1	-1.91098
cpsf-4	-1.91036			rfc-1	-1.91057
F47D12.7	-1.90998			cpsf-4	-1.91036
rnf-121	-1.90979			F47D12.7	-1.90998
T05E12.6	-1.90925			rnf-121	-1.90979
tofu-5	-1.90905			T05E12.6	-1.90925
C34D4.4	-1.90888			tofu-5	-1.90905
crls-1	-1.90872			C34D4.4	-1.90888
pabp-2	-1.90871			crls-1	-1.90872
T19B4.3	-1.9085			pabp-2	-1.90871
gck-2	-1.90846			T19B4.3	-1.9085
Y43F4B.10	-1.90843			gck-2	-1.90846
cmt-1	-1.90843			Y43F4B.10	-1.90843
tbb-6	-1.90837			cmt-1	-1.90843
bli-6	-1.90819			tbb-6	-1.90837
kin-26	-1.90818			bli-6	-1.90819
rhr-1	-1.90818			kin-26	-1.90818
gld-3	-1.90756			rhr-1	-1.90818
perm-1	-1.90742			gld-3	-1.90756
dhs-13	-1.90711			perm-1	-1.90742
Y45F10D.4	-1.90709			dhs-13	-1.90711
C50D2.5	-1.90615			Y45F10D.4	-1.90709
rab-39	-1.90601			C50D2.5	-1.90615
npp-9	-1.90583			rab-39	-1.90601
dnj-14	-1.90539			npp-9	-1.90583
Y87G2A.16	-1.90523			dnj-14	-1.90539
cdc-42	-1.90495			Y87G2A.16	-1.90523
pch-2	-1.90474			cdc-42	-1.90495
ptps-1	-1.90453			pch-2	-1.90474
tre-1	-1.90414			ptps-1	-1.90453
ZK1067.2	-1.90406			tre-1	-1.90414
fum-1	-1.90406			ZK1067.2	-1.90406
F46C5.2	-1.904			fum-1	-1.90406
rog-1	-1.90368			F46C5.2	-1.904
C35A5.8	-1.90364			rog-1	-1.90368
ZK177.11	-1.90357			C35A5.8	-1.90364
hpo-10	-1.90356			ZK177.11	-1.90357
adr-1	-1.90345			hpo-10	-1.90356
C36B1.14	-1.90344			adr-1	-1.90345
rps-9	-1.90343			C36B1.14	-1.90344
C05D11.9	-1.90335			rps-9	-1.90343
klp-18	-1.90302			C05D11.9	-1.90335
ZK546.2	-1.90299			klp-18	-1.90302
nhr-84	-1.90251			ZK546.2	-1.90299
adr-2	-1.90243			nhr-84	-1.90251
dnj-7	-1.90216			adr-2	-1.90243
C39E9.12	-1.90207			dnj-7	-1.90216
spe-39	-1.90203			C39E9.12	-1.90207
daf-3	-1.90203			spe-39	-1.90203
clp-9	-1.90187			daf-3	-1.90203
T24E12.13	-1.90156			clp-9	-1.90187
abcf-3	-1.90149			T24E12.13	-1.90156
gst-43	-1.90143			abcf-3	-1.90149
tbc-14	-1.90116			gst-43	-1.90143
T28F4.1	-1.90066			tbc-14	-1.90116
Y54G2A.72	-1.90048			T28F4.1	-1.90066
glp-4	-1.90003			Y54G2A.72	-1.90048
F15D3.6	-1.89997			glp-4	-1.90003
eif-3.K	-1.89981			F15D3.6	-1.89997
mon-2	-1.89951			eif-3.K	-1.89981
sra-11	-1.8994			mon-2	-1.89951
B0035.22	-1.89909			sra-11	-1.8994
gpb-2	-1.89869			B0035.22	-1.89909
ufd-1	-1.89868			gpb-2	-1.89869
Y43D4A.2	-1.89851			ufd-1	-1.89868
apm-1	-1.89823			Y43D4A.2	-1.89851
pqn-52	-1.8982			apm-1	-1.89823
Y62E10A.19	-1.89818			pqn-52	-1.8982
C27F2.10	-1.89772			Y62E10A.19	-1.89818
ubxn-6	-1.89768			C27F2.10	-1.89772
F54H12.4	-1.89742			ubxn-6	-1.89768
R05D7.5	-1.89728			F54H12.4	-1.89742
F08F8.4	-1.89727			R05D7.5	-1.89728
Y47G6A.25	-1.89724			F08F8.4	-1.89727
lbp-4	-1.89687			Y47G6A.25	-1.89724
ehs-1	-1.89679			lbp-4	-1.89687
mau-2	-1.89662			ehs-1	-1.89679
dnc-2	-1.89556			mau-2	-1.89662
F58F6.6	-1.89549			dnc-2	-1.89556
ZK1320.13	-1.89542			F58F6.6	-1.89549
pfd-4	-1.89489			ZK1320.13	-1.89542
gpc-2	-1.89487			pfd-4	-1.89489
snpc-1.1	-1.89456			gpc-2	-1.89487
sco-1	-1.89453			snpc-1.1	-1.89456
ins-28	-1.89401			sco-1	-1.89453
F31E9.3	-1.89382			ins-28	-1.89401
pot-2	-1.8938			F31E9.3	-1.89382
clh-5	-1.89377			pot-2	-1.8938
Y43D4A.3	-1.89355			clh-5	-1.89377
rpa-1	-1.89343			Y43D4A.3	-1.89355
tag-294	-1.89258			rpa-1	-1.89343
sip-1	-1.89248			tag-294	-1.89258
rpb-12	-1.89237			sip-1	-1.89248
dyci-1	-1.89157			rpb-12	-1.89237
C04F12.16	-1.89145			dyci-1	-1.89157
T07E3.4	-1.89145			C04F12.16	-1.89145
pap-1	-1.89117			T07E3.4	-1.89145
F56C9.3	-1.89115			pap-1	-1.89117
nxf-1	-1.89094			F56C9.3	-1.89115
R11H6.2	-1.89091			nxf-1	-1.89094
ZC477.3	-1.89065			R11H6.2	-1.89091
Y116A8C.49	-1.89057			ZC477.3	-1.89065
pod-1	-1.89047			Y116A8C.49	-1.89057
T12A7.9	-1.89037			pod-1	-1.89047
eftu-2	-1.89012			T12A7.9	-1.89037
C07D10.1	-1.88998			eftu-2	-1.89012
bcas-2	-1.88987			C07D10.1	-1.88998
mdt-15	-1.88985			bcas-2	-1.88987
R12B2.13	-1.88985			mdt-15	-1.88985
snb-2	-1.88979			R12B2.13	-1.88985
ZK637.2	-1.88964			snb-2	-1.88979
snr-6	-1.88958			ZK637.2	-1.88964
ubl-5	-1.88883			snr-6	-1.88958
sfxn-1.5	-1.88828			ubl-5	-1.88883
F57B9.1	-1.88794			sfxn-1.5	-1.88828
set-2	-1.88789			F57B9.1	-1.88794
snpn-1	-1.88782			set-2	-1.88789
dnj-2	-1.8874			snpn-1	-1.88782
H04D03.3	-1.88713			dnj-2	-1.8874
ZK512.2	-1.88688			H04D03.3	-1.88713
F47D12.9	-1.88684			ZK512.2	-1.88688
T24A6.20	-1.88655			F47D12.9	-1.88684
fbxb-111	-1.88638			T24A6.20	-1.88655
spe-44	-1.88613			fbxb-111	-1.88638
F30F8.9	-1.88571			spe-44	-1.88613
lmd-1	-1.88526			F30F8.9	-1.88571
Y92H12BR.7	-1.88512			lmd-1	-1.88526
fut-3	-1.88412			Y92H12BR.7	-1.88512
gss-1	-1.88402			fut-3	-1.88412
csb-1	-1.884			gss-1	-1.88402
ZK418.13	-1.88395			csb-1	-1.884
C23G10.7	-1.88386			ZK418.13	-1.88395
ugt-64	-1.88368			C23G10.7	-1.88386
acs-19	-1.88359			ugt-64	-1.88368
unc-51	-1.88349			acs-19	-1.88359
H34C03.2	-1.88329			unc-51	-1.88349
snf-1	-1.88325			H34C03.2	-1.88329
par-3	-1.88325			snf-1	-1.88325
coq-8	-1.88321			par-3	-1.88325
B0457.2	-1.883			coq-8	-1.88321
crm-1	-1.88237			B0457.2	-1.883
ZK688.9	-1.88234			crm-1	-1.88237
rsy-1	-1.88184			ZK688.9	-1.88234
rpac-19	-1.88168			rsy-1	-1.88184
rab-21	-1.88155			rpac-19	-1.88168
K07A1.3	-1.88144			rab-21	-1.88155
ZC434.3	-1.88143			K07A1.3	-1.88144
alh-7	-1.88137			ZC434.3	-1.88143
Y57G11B.8	-1.8812			alh-7	-1.88137
C05A2.4	-1.88061			Y57G11B.8	-1.8812
let-522	-1.88058			C05A2.4	-1.88061
F43C11.6	-1.8804			let-522	-1.88058
H32K16.2	-1.8804			F43C11.6	-1.8804
dad-1	-1.88027			H32K16.2	-1.8804
attf-6	-1.87971			dad-1	-1.88027
hal-3	-1.87959			attf-6	-1.87971
mpc-1	-1.87929			hal-3	-1.87959
R07E4.5	-1.87921			mpc-1	-1.87929
clec-113	-1.8791			R07E4.5	-1.87921
npl-4.2	-1.87828			clec-113	-1.8791
bath-15	-1.87821			npl-4.2	-1.87828
E04D5.5	-1.87818			bath-15	-1.87821
let-99	-1.87814			E04D5.5	-1.87818
rpn-9	-1.87793			let-99	-1.87814
dli-1	-1.87781			rpn-9	-1.87793
T27F7.4	-1.87768			dli-1	-1.87781
fem-1	-1.87755			T27F7.4	-1.87768
timm-17B.2	-1.87729			fem-1	-1.87755
M01F1.4	-1.87684			timm-17B.2	-1.87729
abtm-1	-1.87681			M01F1.4	-1.87684
Y41E3.8	-1.87672			abtm-1	-1.87681
R09E10.1	-1.87666			Y41E3.8	-1.87672
C27F2.6	-1.87654			R09E10.1	-1.87666
ift-81	-1.87652			C27F2.6	-1.87654
prx-19	-1.87643			ift-81	-1.87652
F21D5.3	-1.876			prx-19	-1.87643
mtss-1	-1.87586			F21D5.3	-1.876
inft-2	-1.87582			mtss-1	-1.87586
rnp-6	-1.87548			inft-2	-1.87582
otub-1	-1.87545			rnp-6	-1.87548
kal-1	-1.87521			otub-1	-1.87545
F11F1.1	-1.87519			kal-1	-1.87521
Y37E11B.7	-1.87492			F11F1.1	-1.87519
ppk-1	-1.87486			Y37E11B.7	-1.87492
nbet-1	-1.87478			ppk-1	-1.87486
cec-3	-1.8747			nbet-1	-1.87478
bli-4	-1.87462			cec-3	-1.8747
dnj-22	-1.87414			bli-4	-1.87462
fbxa-140	-1.8733			dnj-22	-1.87414
rpb-4	-1.87326			fbxa-140	-1.8733
tofu-4	-1.87315			rpb-4	-1.87326
dnj-30	-1.87293			tofu-4	-1.87315
F59A6.5	-1.8729			dnj-30	-1.87293
mpk-1	-1.87281			F59A6.5	-1.8729
M04F3.5	-1.87278			mpk-1	-1.87281
sax-1	-1.87234			M04F3.5	-1.87278
air-1	-1.87227			sax-1	-1.87234
sdhb-1	-1.87219			air-1	-1.87227
hpo-15	-1.872			sdhb-1	-1.87219
lin-53	-1.87193			hpo-15	-1.872
daz-1	-1.87166			lin-53	-1.87193
B0334.4	-1.87149			daz-1	-1.87166
F58F12.4	-1.87096			B0334.4	-1.87149
rpoa-49	-1.87091			F58F12.4	-1.87096
F54C9.11	-1.87088			rpoa-49	-1.87091
F17C11.26	-1.87085			F54C9.11	-1.87088
vti-1	-1.87039			F17C11.26	-1.87085
F57C2.5	-1.87039			vti-1	-1.87039
R07E5.17	-1.87022			F57C2.5	-1.87039
pqn-53	-1.87015			R07E5.17	-1.87022
F07C3.9	-1.87008			pqn-53	-1.87015
drp-1	-1.86933			F07C3.9	-1.87008
B0511.12	-1.86927			drp-1	-1.86933
hda-1	-1.86925			B0511.12	-1.86927
slc-25A46	-1.86903			hda-1	-1.86925
C35D10.5	-1.86882			slc-25A46	-1.86903
tomm-70	-1.86842			C35D10.5	-1.86882
F41H8.2	-1.8683			tomm-70	-1.86842
pas-2	-1.86829			F41H8.2	-1.8683
hpo-12	-1.86806			pas-2	-1.86829
C07D8.6	-1.86798			hpo-12	-1.86806
brc-1	-1.86774			C07D8.6	-1.86798
F19F10.11	-1.86762			brc-1	-1.86774
swsn-4	-1.86716			F19F10.11	-1.86762
clec-153	-1.86709			swsn-4	-1.86716
C47D12.2	-1.86643			clec-153	-1.86709
F26F4.9	-1.86638			C47D12.2	-1.86643
F45D11.14	-1.86629			F26F4.9	-1.86638
Y41E3.7	-1.86589			F45D11.14	-1.86629
mex-5	-1.86578			Y41E3.7	-1.86589
K04H8.3	-1.86482			mex-5	-1.86578
F22B5.6	-1.86458			K04H8.3	-1.86482
Y42H9AR.1	-1.86396			F22B5.6	-1.86458
R04A9.7	-1.86393			Y42H9AR.1	-1.86396
lsm-4	-1.86371			R04A9.7	-1.86393
ubc-24	-1.86359			lsm-4	-1.86371
vha-15	-1.86339			ubc-24	-1.86359
grl-28	-1.86322			vha-15	-1.86339
ddb-1	-1.86306			grl-28	-1.86322
ppfr-1	-1.86282			ddb-1	-1.86306
rpl-34	-1.86271			ppfr-1	-1.86282
C54G4.7	-1.86225			rpl-34	-1.86271
C52E2.4	-1.86221			C54G4.7	-1.86225
C09H10.5	-1.86189			C52E2.4	-1.86221
npp-12	-1.86159			C09H10.5	-1.86189
mrpl-13	-1.86121			npp-12	-1.86159
mig-22	-1.86119			mrpl-13	-1.86121
alh-4	-1.86104			mig-22	-1.86119
F44E5.17	-1.86082			alh-4	-1.86104
pqn-15	-1.86082			F44E5.17	-1.86082
aap-1	-1.86049			pqn-15	-1.86082
Y48G8AL.12	-1.86038			aap-1	-1.86049
rnr-1	-1.86028			Y48G8AL.12	-1.86038
ztf-4	-1.85993			rnr-1	-1.86028
haf-2	-1.85924			ztf-4	-1.85993
eaf-1	-1.85901			haf-2	-1.85924
npp-20	-1.85892			eaf-1	-1.85901
let-754	-1.85859			npp-20	-1.85892
npp-2	-1.85855			let-754	-1.85859
fath-1	-1.85836			npp-2	-1.85855
men-1	-1.85827			fath-1	-1.85836
B0280.17	-1.85825			men-1	-1.85827
gpb-1	-1.85821			B0280.17	-1.85825
idhg-2	-1.85817			gpb-1	-1.85821
mel-46	-1.85815			idhg-2	-1.85817
fbxb-76	-1.85811			mel-46	-1.85815
B0304.2	-1.8579			fbxb-76	-1.85811
F11C1.1	-1.85778			B0304.2	-1.8579
Y45G5AM.9	-1.85763			F11C1.1	-1.85778
C05C10.3	-1.85751			Y45G5AM.9	-1.85763
T08H10.1	-1.85703			C05C10.3	-1.85751
R02F2.4	-1.85695			T08H10.1	-1.85703
sars-1	-1.8568			R02F2.4	-1.85695
F43C1.5	-1.8568			sars-1	-1.8568
pcbd-1	-1.85675			F43C1.5	-1.8568
tag-296	-1.85648			pcbd-1	-1.85675
snr-7	-1.8564			tag-296	-1.85648
sre-33	-1.85601			snr-7	-1.8564
crh-1	-1.85592			sre-33	-1.85601
vps-24	-1.85577			crh-1	-1.85592
ppk-3	-1.85563			vps-24	-1.85577
agl-1	-1.85562			ppk-3	-1.85563
arrd-27	-1.85551			agl-1	-1.85562
ZC262.7	-1.85528			arrd-27	-1.85551
B0244.9	-1.85489			ZC262.7	-1.85528
F07F6.2	-1.85429			B0244.9	-1.85489
nas-23	-1.85429			F07F6.2	-1.85429
D1046.2	-1.85425			nas-23	-1.85429
egl-17	-1.85413			D1046.2	-1.85425
plpp-1.2	-1.85408			egl-17	-1.85413
rpn-6.2	-1.85401			plpp-1.2	-1.85408
nuo-6	-1.85391			rpn-6.2	-1.85401
pgph-1	-1.85379			nuo-6	-1.85391
hum-1	-1.85378			pgph-1	-1.85379
ccpp-1	-1.85318			hum-1	-1.85378
mig-21	-1.85315			ccpp-1	-1.85318
spo-11	-1.85312			mig-21	-1.85315
D1007.18	-1.85249			spo-11	-1.85312
hpo-18	-1.85237			D1007.18	-1.85249
T23B3.5	-1.85227			hpo-18	-1.85237
acs-4	-1.85206			T23B3.5	-1.85227
hsp-25	-1.85189			acs-4	-1.85206
ZC8.6	-1.85167			hsp-25	-1.85189
Y24F12A.1	-1.85136			ZC8.6	-1.85167
T23F11.4	-1.85121			Y24F12A.1	-1.85136
fbxa-108	-1.85116			T23F11.4	-1.85121
W03F8.4	-1.85083			fbxa-108	-1.85116
Y71G12B.25	-1.85067			W03F8.4	-1.85083
C14C6.2	-1.85051			Y71G12B.25	-1.85067
dnj-9	-1.8505			C14C6.2	-1.85051
fzo-1	-1.85021			dnj-9	-1.8505
B0207.6	-1.85019			fzo-1	-1.85021
C49A9.10	-1.84997			B0207.6	-1.85019
aakg-3	-1.84969			C49A9.10	-1.84997
rme-6	-1.84959			aakg-3	-1.84969
atrn-1	-1.84957			rme-6	-1.84959
rpl-33	-1.84946			atrn-1	-1.84957
Y71F9AL.11	-1.84883			rpl-33	-1.84946
era-1	-1.8488			Y71F9AL.11	-1.84883
F44E2.8	-1.84861			era-1	-1.8488
F28C1.1	-1.84861			F44E2.8	-1.84861
ttr-50	-1.84859			F28C1.1	-1.84861
snx-3	-1.84859			ttr-50	-1.84859
Y45F10D.7	-1.84815			snx-3	-1.84859
rbm-22	-1.8481			Y45F10D.7	-1.84815
B0250.7	-1.84794			rbm-22	-1.8481
erd-2.2	-1.84784			B0250.7	-1.84794
F56G4.4	-1.84782			erd-2.2	-1.84784
C15H11.11	-1.84772			F56G4.4	-1.84782
vha-13	-1.8476			C15H11.11	-1.84772
rpl-21	-1.84744			vha-13	-1.8476
clp-1	-1.84713			rpl-21	-1.84744
Y79H2A.2	-1.84699			clp-1	-1.84713
F47D12.3	-1.84697			Y79H2A.2	-1.84699
C42C1.12	-1.84692			F47D12.3	-1.84697
F42C5.4	-1.84681			C42C1.12	-1.84692
cct-2	-1.84676			F42C5.4	-1.84681
B0511.7	-1.84673			cct-2	-1.84676
vet-6	-1.84661			B0511.7	-1.84673
klp-15	-1.84615			vet-6	-1.84661
C18H9.3	-1.84595			klp-15	-1.84615
lsl-1	-1.84568			C18H9.3	-1.84595
T24H10.1	-1.84536			lsl-1	-1.84568
usp-50	-1.84514			T24H10.1	-1.84536
acer-1	-1.84482			usp-50	-1.84514
unc-80	-1.84469			acer-1	-1.84482
C16H3.3	-1.84469			unc-80	-1.84469
lonp-1	-1.84463			C16H3.3	-1.84469
rsd-6	-1.84437			lonp-1	-1.84463
C06E4.5	-1.8442			rsd-6	-1.84437
glb-11	-1.84402			C06E4.5	-1.8442
ssl-1	-1.84391			glb-11	-1.84402
srx-18	-1.84355			ssl-1	-1.84391
F42C5.9	-1.8426			srx-18	-1.84355
ZC204.13	-1.84247			F42C5.9	-1.8426
nex-1	-1.84247			ZC204.13	-1.84247
mtrr-1	-1.84223			nex-1	-1.84247
lin-15A	-1.84217			mtrr-1	-1.84223
F02E9.5	-1.842			lin-15A	-1.84217
C24A3.2	-1.84198			F02E9.5	-1.842
nol-56	-1.84186			C24A3.2	-1.84198
ctps-1	-1.84178			nol-56	-1.84186
zyg-8	-1.84172			ctps-1	-1.84178
C33H5.13	-1.84163			zyg-8	-1.84172
Y37E11B.5	-1.84156			C33H5.13	-1.84163
btb-18	-1.84156			Y37E11B.5	-1.84156
sym-4	-1.84122			btb-18	-1.84156
selt-1.1	-1.84121			sym-4	-1.84122
Y57E12AL.6	-1.84119			selt-1.1	-1.84121
ZC581.7	-1.8411			Y57E12AL.6	-1.84119
srx-113	-1.84106			ZC581.7	-1.8411
F21D5.4	-1.84105			srx-113	-1.84106
Y54E5B.2	-1.84104			F21D5.4	-1.84105
sur-5	-1.84101			Y54E5B.2	-1.84104
vab-9	-1.84099			sur-5	-1.84101
Y53C12A.3	-1.84094			vab-9	-1.84099
ZC506.1	-1.84074			Y53C12A.3	-1.84094
gur-5	-1.84048			ZC506.1	-1.84074
mlcd-1	-1.84034			gur-5	-1.84048
wago-1	-1.84029			mlcd-1	-1.84034
bud-31	-1.84024			wago-1	-1.84029
atp-4	-1.84001			bud-31	-1.84024
Y47H9C.1	-1.83995			atp-4	-1.84001
C01G10.10	-1.83954			Y47H9C.1	-1.83995
F08F8.10	-1.83898			C01G10.10	-1.83954
sek-1	-1.83865			F08F8.10	-1.83898
clx-1	-1.83843			sek-1	-1.83865
sqv-4	-1.83815			clx-1	-1.83843
nprl-2	-1.83803			sqv-4	-1.83815
tram-1	-1.83774			nprl-2	-1.83803
F41D3.7	-1.83757			tram-1	-1.83774
acs-21	-1.83755			F41D3.7	-1.83757
algn-5	-1.83749			acs-21	-1.83755
F27D4.4	-1.83747			algn-5	-1.83749
F12A10.1	-1.83705			F27D4.4	-1.83747
sec-24.2	-1.83695			F12A10.1	-1.83705
R107.5	-1.83686			sec-24.2	-1.83695
ric-4	-1.83675			R107.5	-1.83686
srgp-1	-1.83655			ric-4	-1.83675
C48B6.2	-1.83635			srgp-1	-1.83655
sel-12	-1.83625			C48B6.2	-1.83635
algn-10	-1.83619			sel-12	-1.83625
gcy-1	-1.83609			algn-10	-1.83619
sec-8	-1.83558			gcy-1	-1.83609
C24F3.2	-1.8351			sec-8	-1.83558
rpt-5	-1.8345			C24F3.2	-1.8351
T18D3.9	-1.83448			rpt-5	-1.8345
dcaf-1	-1.83397			T18D3.9	-1.83448
bath-7	-1.83392			dcaf-1	-1.83397
ZC21.10	-1.83335			bath-7	-1.83392
calu-2	-1.83314			ZC21.10	-1.83335
rsks-1	-1.83306			calu-2	-1.83314
slc-17.3	-1.83289			rsks-1	-1.83306
sys-1	-1.83276			slc-17.3	-1.83289
F25F2.1	-1.83187			sys-1	-1.83276
F30F8.5	-1.83172			F25F2.1	-1.83187
F02E9.3	-1.83138			F30F8.5	-1.83172
C34F6.7	-1.83087			F02E9.3	-1.83138
epc-1	-1.83046			C34F6.7	-1.83087
mrp-5	-1.83015			epc-1	-1.83046
nhr-196	-1.8301			mrp-5	-1.83015
emb-4	-1.82997			nhr-196	-1.8301
lpd-5	-1.82987			emb-4	-1.82997
ddn-1	-1.82985			lpd-5	-1.82987
clec-246	-1.82965			ddn-1	-1.82985
prx-13	-1.82963			clec-246	-1.82965
nhr-28	-1.82946			prx-13	-1.82963
F12A10.9	-1.82929			nhr-28	-1.82946
nhr-42	-1.82925			F12A10.9	-1.82929
clp-4	-1.82918			nhr-42	-1.82925
Y69A2AR.32	-1.82917			clp-4	-1.82918
mig-15	-1.82905			Y69A2AR.32	-1.82917
mppb-1	-1.82876			mig-15	-1.82905
tufm-2	-1.82873			mppb-1	-1.82876
sod-1	-1.82861			tufm-2	-1.82873
T07C4.3	-1.82849			sod-1	-1.82861
R186.3	-1.82849			T07C4.3	-1.82849
mpst-3	-1.82844			R186.3	-1.82849
cct-5	-1.82841			mpst-3	-1.82844
C16A11.2	-1.82824			cct-5	-1.82841
ubxn-3	-1.82821			C16A11.2	-1.82824
R10E4.9	-1.82815			ubxn-3	-1.82821
ZK1098.1	-1.828			R10E4.9	-1.82815
vps-20	-1.82761			ZK1098.1	-1.828
egal-1	-1.82704			vps-20	-1.82761
mef-2	-1.82689			egal-1	-1.82704
nlp-4	-1.82627			mef-2	-1.82689
rab-19	-1.82613			nlp-4	-1.82627
C36B1.9	-1.82611			rab-19	-1.82613
wht-5	-1.8261			C36B1.9	-1.82611
rars-1	-1.82603			wht-5	-1.8261
C09G5.7	-1.82602			rars-1	-1.82603
F53C11.4	-1.826			C09G5.7	-1.82602
F10E7.5	-1.82597			F53C11.4	-1.826
nfya-2	-1.82579			F10E7.5	-1.82597
abhd-3.1	-1.82551			nfya-2	-1.82579
gpx-4	-1.82537			abhd-3.1	-1.82551
F54E7.9	-1.82518			gpx-4	-1.82537
C24D10.4	-1.82501			F54E7.9	-1.82518
T24G10.2	-1.8248			C24D10.4	-1.82501
slr-2	-1.82463			T24G10.2	-1.8248
srw-118	-1.82459			slr-2	-1.82463
R53.4	-1.82458			srw-118	-1.82459
hgap-1	-1.82451			R53.4	-1.82458
dic-1	-1.82447			hgap-1	-1.82451
bcl-7	-1.82408			dic-1	-1.82447
tsen-34	-1.82407			bcl-7	-1.82408
sli-1	-1.82398			tsen-34	-1.82407
EEED8.13	-1.8238			sli-1	-1.82398
capg-1	-1.82344			EEED8.13	-1.8238
W02H5.16	-1.82341			capg-1	-1.82344
pbs-6	-1.82273			W02H5.16	-1.82341
C07D10.5	-1.8224			pbs-6	-1.82273
F42A9.6	-1.82236			C07D10.5	-1.8224
unc-97	-1.8222			F42A9.6	-1.82236
amx-3	-1.82191			unc-97	-1.8222
rrf-1	-1.82191			amx-3	-1.82191
unc-75	-1.82157			rrf-1	-1.82191
stt-3	-1.8213			unc-75	-1.82157
parp-1	-1.8213			stt-3	-1.8213
mrps-26	-1.82128			parp-1	-1.8213
rbm-42	-1.82113			mrps-26	-1.82128
C33A12.1	-1.82104			rbm-42	-1.82113
C09B9.85	-1.82087			C33A12.1	-1.82104
gpcp-2	-1.81991			C09B9.85	-1.82087
mrps-7	-1.81977			gpcp-2	-1.81991
D1086.5	-1.81936			mrps-7	-1.81977
skpt-1	-1.81923			D1086.5	-1.81936
ZK822.5	-1.8192			skpt-1	-1.81923
T13F2.2	-1.81897			ZK822.5	-1.8192
smo-1	-1.81893			T13F2.2	-1.81897
npp-23	-1.81864			smo-1	-1.81893
rpt-1	-1.81858			npp-23	-1.81864
hrg-6	-1.81856			rpt-1	-1.81858
R07E5.7	-1.81849			hrg-6	-1.81856
C55A6.11	-1.81839			R07E5.7	-1.81849
T24D5.2	-1.81799			C55A6.11	-1.81839
cld-9	-1.8179			T24D5.2	-1.81799
pie-1	-1.81736			cld-9	-1.8179
fbxa-15	-1.81718			pie-1	-1.81736
ipla-1	-1.81702			fbxa-15	-1.81718
rsp-2	-1.81687			ipla-1	-1.81702
zfp-2	-1.81648			rsp-2	-1.81687
prp-8	-1.81626			zfp-2	-1.81648
rla-0	-1.81619			prp-8	-1.81626
nhx-5	-1.81605			rla-0	-1.81619
rpl-25.2	-1.816			nhx-5	-1.81605
bath-42	-1.81596			rpl-25.2	-1.816
lin-36	-1.81588			bath-42	-1.81596
dog-1	-1.81574			lin-36	-1.81588
ttr-53	-1.81574			dog-1	-1.81574
ntl-11	-1.81539			ttr-53	-1.81574
fbxb-65	-1.81509			ntl-11	-1.81539
T25B9.6	-1.815			fbxb-65	-1.81509
F56D5.5	-1.81498			T25B9.6	-1.815
F39C12.1	-1.81431			F56D5.5	-1.81498
F54D5.23	-1.81417			F39C12.1	-1.81431
F59C6.5	-1.81403			F54D5.23	-1.81417
Y57A10A.3	-1.81398			F59C6.5	-1.81403
C18D4.6	-1.81397			Y57A10A.3	-1.81398
mmaa-1	-1.81371			C18D4.6	-1.81397
exos-4.1	-1.8135			mmaa-1	-1.81371
srf-3	-1.81325			exos-4.1	-1.8135
nhr-3	-1.81321			srf-3	-1.81325
rps-8	-1.81305			nhr-3	-1.81321
F28B1.2	-1.8129			rps-8	-1.81305
parg-1	-1.81227			F28B1.2	-1.8129
mtch-1	-1.81215			parg-1	-1.81227
ZC116.5	-1.81178			mtch-1	-1.81215
Y68A4A.10	-1.81164			ZC116.5	-1.81178
rnp-5	-1.81087			Y68A4A.10	-1.81164
hsp-43	-1.81076			rnp-5	-1.81087
F23F1.7	-1.81047			hsp-43	-1.81076
rps-5	-1.81039			F23F1.7	-1.81047
let-418	-1.81023			rps-5	-1.81039
magu-1	-1.81022			let-418	-1.81023
ippk-1	-1.80978			magu-1	-1.81022
snt-1	-1.80973			ippk-1	-1.80978
C28H8.3	-1.80935			snt-1	-1.80973
fbxa-114	-1.80902			C28H8.3	-1.80935
zak-1	-1.80899			fbxa-114	-1.80902
F56A8.3	-1.80896			zak-1	-1.80899
F42H10.3	-1.80855			F56A8.3	-1.80896
rheb-1	-1.8084			F42H10.3	-1.80855
abcf-1	-1.80824			rheb-1	-1.8084
F14D2.8	-1.8077			abcf-1	-1.80824
rpl-35	-1.8074			F14D2.8	-1.8077
ccdc-47	-1.80735			rpl-35	-1.8074
F25H8.2	-1.80674			ccdc-47	-1.80735
Y106G6D.6	-1.80649			F25H8.2	-1.80674
cks-1	-1.80642			Y106G6D.6	-1.80649
T16G12.4	-1.80641			cks-1	-1.80642
hyls-1	-1.80631			T16G12.4	-1.80641
sto-3	-1.80624			hyls-1	-1.80631
krr-1	-1.80608			sto-3	-1.80624
C11H1.3	-1.80604			krr-1	-1.80608
imp-1	-1.80594			C11H1.3	-1.80604
T25G3.4	-1.80563			imp-1	-1.80594
let-92	-1.80546			T25G3.4	-1.80563
asg-1	-1.80537			let-92	-1.80546
2006-03-01	-1.80529			asg-1	-1.80537
C18E9.4	-1.80525			2006-03-01	-1.80529
ogr-2	-1.80511			C18E9.4	-1.80525
sur-7	-1.80435			ogr-2	-1.80511
K08F8.7	-1.80418			sur-7	-1.80435
F22E5.21	-1.80418			K08F8.7	-1.80418
hst-6	-1.80338			F22E5.21	-1.80418
ldh-1	-1.80337			hst-6	-1.80338
Y48G10A.3	-1.80312			ldh-1	-1.80337
Y55B1AR.2	-1.80292			Y48G10A.3	-1.80312
[truncated: 15,111 more rows]
